# Supplementary material for: Associations between local COVID-19 policies and anxiety in the USA: a longitudinal digital cohort study
Source: BMJ Public Health. 2025 Jan 16;3(1):e001135. doi: 10.1136/bmjph-2024-001135 (PMC11812870; doi:10.1136/bmjph-2024-001135)
Supplement: online supplemental file 3 [file bmjph-3-1-s003.xlsx]

## Sheet: CCS_anxiety-policy_publicdata
user_id3	gad7	date	agegroup	gender2	race_ethnicity	SSS	employment2	FIPS	county_name	state	region	Population_2020	RUCC_2023	RUCC_Description	cases_avg_per_100k	deaths_avg_per_100k	city_data	large_city_pop_percent	irc1_school	irc2_workplace	irc3_events	irc4_private_gather	irc5_public_transpo	irc6_stay_home	irc9_gym	irc10_restaurant	irc11_bar	irc12_movie	irc13_daycare	irc15_religious_gathering	irc17_curfew	ire5_income	ire6_housing	ire7_utility	ire8_sickleave	ire9_nutrition	irh1_campaigns	irh2_testing	irh3_contact_tracing	irh6a_covering_in	irh6b_covering_out	irh7_vax_group	new_irh7_vax_max	irh8_vax_org_loc	new_irh8_vax_loc	irh10_event_access	score_containment	score_economic	score_pubhealth
432162	0	2021-02-01	≥65	Male	Non-Hispanic White	8	Other or not stated	06077	SAN JOAQUIN	CA	West	779233	2	Metro - Counties in metro areas of 250,000 to 1 million population	46.5	0.66	No	NA	1	2	4	3	1	2	2	3	5	2	1	2	0	3	1	1	1	1	2	3	2	2	2	8, 9, 10, 13, 17	0.333333	1, 2, 3, 6, 7, 10	0.5	0	7.81	5	5.83333
376817	0	2021-04-25	≥65	Female	Non-Hispanic White	7	Other or not stated	06099	STANISLAUS	CA	West	552878	2	Metro - Counties in metro areas of 250,000 to 1 million population	11.6	0.21	No	NA	1	2	4	3	1	2	2	2	5	2	1	2	0	3	1	1	1	1	2	3	1	2	1	4, 5, 6, 7, 8, 9, 10, 28	0.777778	1, 2, 3, 4, 5, 7, 9, 10, 11	0.75	1	7.61	5	6.02778
376817	0	2021-05-23	≥65	Female	Non-Hispanic White	7	Other or not stated	06099	STANISLAUS	CA	West	552878	2	Metro - Counties in metro areas of 250,000 to 1 million population	7.63	0.08	No	NA	1	2	4	3	1	2	2	2	5	2	1	2	0	3	1	1	1	1	2	3	1	2	1	3, 4, 5, 6, 7, 8, 9, 10	0.888889	1, 2, 3, 4, 5, 7, 9, 10, 11	0.75	1	7.61	5	6.13889
376817	0	2021-06-20	≥65	Female	Non-Hispanic White	7	Other or not stated	06099	STANISLAUS	CA	West	552878	2	Metro - Counties in metro areas of 250,000 to 1 million population	5.11	0.01	No	NA	1	0	1	1	0	0	0	0	0	0	1	0	0	3	1	1	1	1	2	3	1	1	0	3, 4, 5, 6, 7, 8, 9, 10	0.888889	1, 2, 3, 4, 5, 7, 9, 10, 11	0.75	1	1.16	5	5.13889
376817	0	2021-07-18	≥65	Female	Non-Hispanic White	7	Other or not stated	06099	STANISLAUS	CA	West	552878	2	Metro - Counties in metro areas of 250,000 to 1 million population	10.58	0.1	No	NA	1	0	1	1	0	0	0	0	0	0	1	0	0	3	1	1	1	1	2	3	1	1	0	3, 4, 5, 6, 7, 8, 9, 10	0.888889	1, 2, 3, 4, 5, 7, 9, 10, 11	0.75	1	1.16	5	5.13889
376817	0	2021-08-15	≥65	Female	Non-Hispanic White	7	Other or not stated	06099	STANISLAUS	CA	West	552878	2	Metro - Counties in metro areas of 250,000 to 1 million population	41.92	0.18	No	NA	1	0	1	1	0	0	0	0	0	0	1	0	0	3	1	1	1	1	2	3	1	1	0	3, 4, 5, 6, 7, 8, 9, 10	0.888889	1, 2, 3, 5, 7, 8, 9, 10, 11	0.75	1	1.16	5	5.13889
376817	0	2021-09-12	≥65	Female	Non-Hispanic White	7	Other or not stated	06099	STANISLAUS	CA	West	552878	2	Metro - Counties in metro areas of 250,000 to 1 million population	49.97	0.67	No	NA	1	0	1	1	0	0	0	0	0	0	1	0	0	3	1	1	1	1	2	3	1	2	0	3, 4, 5, 6, 7, 8, 9, 10	0.888889	1, 2, 3, 5, 7, 8, 9, 10, 11	0.75	1	1.16	5	5.63889
376817	0	2021-10-10	≥65	Female	Non-Hispanic White	7	Other or not stated	06099	STANISLAUS	CA	West	552878	2	Metro - Counties in metro areas of 250,000 to 1 million population	31.08	0.44	No	NA	1	0	1	1	0	0	0	0	0	0	1	0	0	3	1	1	1	1	2	3	1	2	0	3, 4, 5, 6, 7, 8, 9, 10	0.888889	1, 2, 3, 5, 7, 8, 9, 10, 11	0.75	1	1.16	5	5.63889
376817	0	2021-11-07	≥65	Female	Non-Hispanic White	7	Other or not stated	06099	STANISLAUS	CA	West	552878	2	Metro - Counties in metro areas of 250,000 to 1 million population	29.16	0.54	No	NA	1	0	1	1	0	0	0	0	0	0	1	0	0	3	1	1	1	1	2	3	1	2	0	2, 3, 4, 5, 6, 7, 8, 9, 10	1	1, 2, 3, 5, 7, 8, 9, 10, 11	0.75	1	1.16	5	5.75
376817	0	2021-12-05	≥65	Female	Non-Hispanic White	7	Other or not stated	06099	STANISLAUS	CA	West	552878	2	Metro - Counties in metro areas of 250,000 to 1 million population	17.25	0.32	No	NA	1	0	1	1	0	0	0	0	0	0	1	0	0	3	1	1	1	1	2	3	1	1	0	2, 3, 4, 5, 6, 7, 8, 9, 10	1	1, 2, 3, 5, 7, 8, 9, 10, 11	0.75	1	1.16	5	5.25
661858	6	2020-07-21	≥65	Male	Non-Hispanic White	8	Other or not stated	41005	CLACKAMAS	OR	West	421401	1	Metro - Counties in metro areas of 1 million population or more	4.41	0.14	No	NA	3	3	2	3	1	1	1	1	1	3	1	2	0	1	1	1	0	1	2	3	2	2	0	0	0	0	0	0	6.8	3.33	4
661858	7	2020-08-20	≥65	Male	Non-Hispanic White	8	Other or not stated	41005	CLACKAMAS	OR	West	421401	1	Metro - Counties in metro areas of 1 million population or more	5.09	0.24	No	NA	3	3	2	3	1	1	1	1	1	3	1	2	0	1	1	1	0	1	2	3	2	2	0	0	0	0	0	0	6.8	3.33	4
661858	6	2020-09-15	≥65	Male	Non-Hispanic White	8	Other or not stated	41005	CLACKAMAS	OR	West	421401	1	Metro - Counties in metro areas of 1 million population or more	2.84	0.1	No	NA	3	3	2	3	1	1	1	1	1	3	1	2	0	1	1	1	1	1	2	3	2	2	0	0	0	0	0	0	6.8	4.33	4
661858	4	2020-10-14	≥65	Male	Non-Hispanic White	8	Other or not stated	41005	CLACKAMAS	OR	West	421401	1	Metro - Counties in metro areas of 1 million population or more	6.93	0.03	No	NA	3	3	2	3	1	1	1	1	1	3	1	2	0	1	1	1	1	1	2	3	1	2	0	0	0	0	0	0	6.8	4.33	3.5
661858	6	2020-11-10	≥65	Male	Non-Hispanic White	8	Other or not stated	41005	CLACKAMAS	OR	West	421401	1	Metro - Counties in metro areas of 1 million population or more	19.34	0.14	No	NA	3	1	4	4	1	1	1	1	1	3	1	2	0	1	1	1	1	1	2	3	1	2	0	0	0	0	0	0	6.88	4.33	3.5
661858	8	2020-12-09	≥65	Male	Non-Hispanic White	8	Other or not stated	41005	CLACKAMAS	OR	West	421401	1	Metro - Counties in metro areas of 1 million population or more	31.22	0.34	No	NA	3	3	4	4	1	1	3	3	3	3	1	2	1	1	1	1	1	1	2	3	1	2	0	0	0	0	0	0	10.02	4.33	3.5
661858	12	2021-01-06	≥65	Male	Non-Hispanic White	8	Other or not stated	41005	CLACKAMAS	OR	West	421401	1	Metro - Counties in metro areas of 1 million population or more	23.95	0.07	No	NA	3	3	4	4	1	1	3	3	3	3	1	2	1	1	1	1	1	1	2	3	1	2	0	13, 17	0.111111	2, 3, 4	0.25	0	10.02	4.33	3.86111
661858	10	2021-02-03	≥65	Male	Non-Hispanic White	8	Other or not stated	41005	CLACKAMAS	OR	West	421401	1	Metro - Counties in metro areas of 1 million population or more	13.8	0.55	No	NA	3	3	4	4	1	1	3	3	3	3	1	2	1	1	1	1	1	1	2	3	1	2	0	12, 13, 15, 17, 19, 20	0.333333	1, 2, 3, 11	0.333333	0	10.02	4.33	4.16667
661858	9	2021-03-02	≥65	Male	Non-Hispanic White	8	Other or not stated	41005	CLACKAMAS	OR	West	421401	1	Metro - Counties in metro areas of 1 million population or more	5.12	0.2	No	NA	1	1	2	4	1	1	1	1	1	2	1	1	1	1	1	1	1	1	2	3	1	2	0	8, 9, 10, 12, 13, 15, 17, 19, 20	0.333333	1, 2, 3, 11	0.333333	0	6.04	4.33	4.16667
661858	7	2021-03-31	≥65	Male	Non-Hispanic White	8	Other or not stated	41005	CLACKAMAS	OR	West	421401	1	Metro - Counties in metro areas of 1 million population or more	10.86	0	No	NA	1	1	2	4	1	1	1	1	1	2	1	1	1	1	1	1	1	1	2	3	1	2	0	6, 7, 8, 9, 10, 12, 13, 14, 15, 17, 19, 20, 23	0.555556	1, 2, 3, 11	0.333333	0	6.04	4.33	4.38889
661858	9	2021-04-28	≥65	Male	Non-Hispanic White	8	Other or not stated	41005	CLACKAMAS	OR	West	421401	1	Metro - Counties in metro areas of 1 million population or more	22	0.04	No	NA	1	3	2	4	1	1	2	3	3	2	1	2	1	1	1	1	1	1	2	3	1	2	0	3, 4, 5, 6, 7, 8, 9, 10, 11, 12, 13, 14, 15, 17, 19, 20, 23, 24	0.888889	1, 2, 3, 11	0.333333	0	8.17	4.33	4.72222
661858	5	2021-05-26	≥65	Male	Non-Hispanic White	8	Other or not stated	41005	CLACKAMAS	OR	West	421401	1	Metro - Counties in metro areas of 1 million population or more	11.55	0.17	No	NA	1	1	2	4	1	1	2	2	2	2	1	2	1	1	1	1	1	1	2	3	1	2	0	3, 4, 5, 6, 7, 8, 9, 10, 11, 12, 13, 14, 15, 17, 19, 20, 23, 24	0.888889	1, 2, 3, 11	0.333333	0	7.1	4.33	4.72222
661858	5	2021-06-22	≥65	Male	Non-Hispanic White	8	Other or not stated	41005	CLACKAMAS	OR	West	421401	1	Metro - Counties in metro areas of 1 million population or more	5.29	0.14	No	NA	1	1	1	4	1	1	1	1	1	1	0	1	1	1	1	1	1	1	2	3	1	2	0	3, 4, 5, 6, 7, 8, 9, 10, 11, 12, 13, 14, 15, 17, 19, 20, 23, 24	0.888889	1, 2, 3, 11	0.333333	0	5.13	4.33	4.72222
661858	6	2021-08-03	≥65	Male	Non-Hispanic White	8	Other or not stated	41005	CLACKAMAS	OR	West	421401	1	Metro - Counties in metro areas of 1 million population or more	16.02	0	No	NA	1	0	0	0	0	0	0	0	0	0	0	0	0	1	1	1	1	1	2	3	1	0	0	3, 4, 5, 6, 7, 8, 9, 10, 11, 12, 13, 14, 15, 17, 19, 20, 23, 24	0.888889	1, 2, 3, 11	0.333333	0	0.33	4.33	3.72222
661858	9	2021-08-31	≥65	Male	Non-Hispanic White	8	Other or not stated	41005	CLACKAMAS	OR	West	421401	1	Metro - Counties in metro areas of 1 million population or more	35.9	0.09	No	NA	1	0	0	0	0	0	0	0	0	0	0	0	0	1	1	1	1	1	2	3	1	2	1	3, 4, 5, 6, 7, 8, 9, 10, 11, 12, 13, 14, 15, 17, 19, 20, 23, 24	0.888889	1, 2, 3, 11	0.333333	0	0.33	4.33	5.22222
661858	8	2021-09-28	≥65	Male	Non-Hispanic White	8	Other or not stated	41005	CLACKAMAS	OR	West	421401	1	Metro - Counties in metro areas of 1 million population or more	31.12	0.2	No	NA	1	0	0	0	0	0	0	0	0	0	0	0	0	1	1	1	1	1	2	3	1	2	1	3, 4, 5, 6, 7, 8, 9, 10, 11, 12, 13, 14, 15, 17, 19, 20, 23, 24	0.888889	1, 2, 3, 11	0.333333	0	0.33	4.33	5.22222
661858	4	2021-10-26	≥65	Male	Non-Hispanic White	8	Other or not stated	41005	CLACKAMAS	OR	West	421401	1	Metro - Counties in metro areas of 1 million population or more	22.41	0.2	No	NA	1	0	0	0	0	0	0	0	0	0	0	0	0	1	1	1	1	1	2	3	1	2	1	3, 4, 5, 6, 7, 8, 9, 10, 11, 12, 13, 14, 15, 17, 19, 20, 23, 24	0.888889	1, 2, 3, 11	0.333333	0	0.33	4.33	5.22222
661858	6	2021-11-23	≥65	Male	Non-Hispanic White	8	Other or not stated	41005	CLACKAMAS	OR	West	421401	1	Metro - Counties in metro areas of 1 million population or more	19.3	0.65	No	NA	1	0	0	0	0	0	0	0	0	0	0	0	0	1	1	1	1	1	2	3	1	2	0	2, 3, 4, 5, 6, 7, 8, 9, 10, 11, 12, 13, 14, 15, 17, 19, 20, 23, 24	1	1, 2, 3, 11	0.333333	0	0.33	4.33	4.83333
880202	2	2021-08-05	≥65	Female	Non-Hispanic White	9	Other or not stated	36047	KINGS	NY	Northeast	2736074	1	Metro - Counties in metro areas of 1 million population or more	17.76	0.08	No	100	1	0	0	0	0	0	0	0	0	0	0	0	0	2	1	1	1	1	2	3	2	1	1	3, 4, 5, 6, 7, 8, 9, 10, 11, 12, 13, 14, 17, 19, 20, 23, 24, 25, 26, 28	0.888889	1, 2, 3, 4, 5, 6, 7, 9	0.666667	0	0.33	4.66	5.55556
880202	1	2021-09-02	≥65	Female	Non-Hispanic White	9	Other or not stated	36047	KINGS	NY	Northeast	2736074	1	Metro - Counties in metro areas of 1 million population or more	21.76	0.15	No	100	1	0	0	0	0	0	0	0	0	0	0	0	0	2	1	0	1	1	2	3	2	1	1	3, 4, 5, 6, 7, 8, 9, 10, 11, 12, 13, 14, 17, 19, 20, 23, 24, 25, 26, 28	0.888889	1, 2, 3, 4, 5, 6, 7, 9	0.666667	1	0.33	3.66	6.05556
880202	0	2021-09-30	≥65	Female	Non-Hispanic White	9	Other or not stated	36047	KINGS	NY	Northeast	2736074	1	Metro - Counties in metro areas of 1 million population or more	18.55	0.22	No	100	0	0	0	0	0	0	0	0	0	0	0	0	0	2	1	0	1	1	2	3	2	1	1	3, 4, 5, 6, 7, 8, 9, 10, 11, 12, 13, 14, 17, 19, 20, 23, 24, 25, 26, 28	0.888889	1, 2, 3, 4, 5, 6, 7, 9	0.666667	1	0	3.66	6.05556
880202	0	2021-10-28	≥65	Female	Non-Hispanic White	9	Other or not stated	36047	KINGS	NY	Northeast	2736074	1	Metro - Counties in metro areas of 1 million population or more	10.82	0.11	No	100	0	0	0	0	0	0	0	0	0	0	0	0	0	2	1	0	1	1	2	3	2	1	1	3, 4, 5, 6, 7, 8, 9, 10, 11, 12, 13, 14, 17, 19, 20, 23, 24, 25, 26, 28	0.888889	1, 2, 3, 4, 5, 6, 7, 9	0.666667	1	0	3.66	6.05556
880202	0	2021-11-26	≥65	Female	Non-Hispanic White	9	Other or not stated	36047	KINGS	NY	Northeast	2736074	1	Metro - Counties in metro areas of 1 million population or more	18.17	0.1	No	100	0	0	0	0	0	0	0	0	0	0	0	0	0	2	1	0	1	1	2	3	2	1	1	2, 3, 4, 5, 6, 7, 8, 9, 10, 11, 12, 13, 14, 17, 19, 20, 23, 24, 25, 26, 28	1	1, 2, 3, 4, 5, 6, 7, 9	0.666667	1	0	3.66	6.16667
333811	0	2020-04-23	≥65	Male	Non-Hispanic White	8	Scientific and technical services	06037	LOS ANGELES	CA	West	10014009	1	Metro - Counties in metro areas of 1 million population or more	9.47	0.49	No	NA	3	3	4	3	0	2	3	4	4	3	1	3	0	3	1	1	1	1	2	2	1	1	0	0	0	0	0	0	9.34	5	2.66
613687	3	2021-05-26	≥65	Male	Non-Hispanic White	7	Other or not stated	06075	SAN FRANCISCO	CA	West	873965	1	Metro - Counties in metro areas of 1 million population or more	1.96	0.02	No	100	1	1	1	2	0	2	1	1	1	1	1	1	0	2	1	1	1	1	2	3	2	2	1	3, 4, 5, 6, 7, 8, 9, 10	0.888889	1, 2, 3, 5, 7, 10, 11	0.583333	1	3.79	4.66	6.47222
613687	1	2021-08-31	≥65	Male	Non-Hispanic White	7	Other or not stated	06075	SAN FRANCISCO	CA	West	873965	1	Metro - Counties in metro areas of 1 million population or more	17.94	0.16	No	100	1	0	1	0	0	0	0	0	0	0	1	0	0	2	1	1	1	1	2	3	2	2	1	3, 4, 5, 6, 7, 8, 9, 10	0.888889	1, 2, 3, 5, 7, 10, 11	0.583333	1	0.91	4.66	6.47222
613687	0	2021-09-28	≥65	Male	Non-Hispanic White	7	Other or not stated	06075	SAN FRANCISCO	CA	West	873965	1	Metro - Counties in metro areas of 1 million population or more	10.32	0.18	No	100	1	0	1	0	0	0	0	0	0	0	1	0	0	2	1	1	1	1	2	3	2	2	1	3, 4, 5, 6, 7, 8, 9, 10	0.888889	1, 2, 3, 5, 7, 9, 10, 11	0.666667	1	0.91	4.66	6.55556
613687	1	2021-10-26	≥65	Male	Non-Hispanic White	7	Other or not stated	06075	SAN FRANCISCO	CA	West	873965	1	Metro - Counties in metro areas of 1 million population or more	6.4	0.1	No	100	1	0	1	0	0	0	0	0	0	0	1	0	0	2	1	1	1	1	2	3	2	2	1	3, 4, 5, 6, 7, 8, 9, 10	0.888889	1, 2, 3, 5, 7, 9, 10, 11	0.666667	1	0.91	4.66	6.55556
613687	0	2021-11-23	≥65	Male	Non-Hispanic White	7	Other or not stated	06075	SAN FRANCISCO	CA	West	873965	1	Metro - Counties in metro areas of 1 million population or more	6.92	0.02	No	100	1	0	1	0	0	0	0	0	0	0	1	0	0	2	1	1	1	1	2	3	2	2	1	2, 3, 4, 5, 6, 7, 8, 9, 10	1	1, 2, 3, 5, 6, 7, 8, 9, 10, 11	0.833333	1	0.91	4.66	6.83333
855796	0	2020-04-27	≥65	Male	Non-Hispanic White	8	Other or not stated	06085	SANTA CLARA	CA	West	1936259	1	Metro - Counties in metro areas of 1 million population or more	1.36	0.15	No	NA	3	3	4	4	1	2	3	4	5	3	3	3	0	3	1	1	1	1	2	1	2	0	0	0	0	0	0	0	10.96	5	2.33
855796	0	2020-05-25	≥65	Male	Non-Hispanic White	8	Other or not stated	06085	SANTA CLARA	CA	West	1936259	1	Metro - Counties in metro areas of 1 million population or more	1.29	0.04	No	NA	3	3	4	4	1	2	3	4	5	3	3	3	0	3	1	1	1	1	2	2	1	1	1	0	0	0	0	0	10.96	5	3.16
855796	0	2020-06-22	≥65	Male	Non-Hispanic White	8	Other or not stated	06085	SANTA CLARA	CA	West	1936259	1	Metro - Counties in metro areas of 1 million population or more	2.79	0.02	No	NA	3	3	4	4	1	2	3	3	5	3	1	2	0	3	1	1	1	1	2	3	1	1	1	0	0	0	0	0	9.75	5	3.5
855796	0	2020-07-20	≥65	Male	Non-Hispanic White	8	Other or not stated	06085	SANTA CLARA	CA	West	1936259	1	Metro - Counties in metro areas of 1 million population or more	9.28	0.08	No	NA	3	1	3	3	1	1	2	3	3	3	1	2	0	3	1	1	1	1	2	3	1	1	1	0	0	0	0	0	7.51	5	3.5
855796	0	2020-08-17	≥65	Male	Non-Hispanic White	8	Other or not stated	06085	SANTA CLARA	CA	West	1936259	1	Metro - Counties in metro areas of 1 million population or more	18.34	0.04	No	NA	3	1	3	3	1	1	2	3	3	3	1	2	0	3	1	1	1	1	2	3	2	1	1	0	0	0	0	0	7.51	5	4
855796	0	2020-09-14	≥65	Male	Non-Hispanic White	8	Other or not stated	06085	SANTA CLARA	CA	West	1936259	1	Metro - Counties in metro areas of 1 million population or more	6.64	0.17	No	NA	3	3	4	4	1	1	1	3	5	3	1	2	0	3	0	1	1	1	2	3	2	1	1	0	0	0	0	0	8.75	4	4
855796	0	2020-10-12	≥65	Male	Non-Hispanic White	8	Other or not stated	06085	SANTA CLARA	CA	West	1936259	1	Metro - Counties in metro areas of 1 million population or more	5.32	0.13	No	NA	2	1	4	4	1	1	2	2	3	2	1	2	0	3	1	1	1	1	2	3	2	2	1	0	0	0	0	0	7.13	5	4.5
855796	2	2020-11-09	≥65	Male	Non-Hispanic White	8	Other or not stated	06085	SANTA CLARA	CA	West	1936259	1	Metro - Counties in metro areas of 1 million population or more	10.89	0.18	No	NA	2	1	4	4	1	1	2	2	3	2	1	2	0	3	1	1	1	1	2	3	2	2	1	0	0	0	0	0	7.13	5	4.5
855796	1	2020-12-07	≥65	Male	Non-Hispanic White	8	Other or not stated	06085	SANTA CLARA	CA	West	1936259	1	Metro - Counties in metro areas of 1 million population or more	41.04	0.17	No	NA	2	3	4	4	1	2	2	3	4	3	1	2	1	3	1	1	1	1	2	3	2	2	1	0	0	0	0	0	9.87	5	4.5
855796	0	2021-01-04	≥65	Male	Non-Hispanic White	8	Other or not stated	06085	SANTA CLARA	CA	West	1936259	1	Metro - Counties in metro areas of 1 million population or more	61.19	0.67	No	NA	2	3	4	4	1	2	2	3	4	3	1	2	1	3	1	1	1	1	2	3	2	2	1	11, 13, 17	0.166667	2, 3, 4	0.25	0	9.87	5	4.91667
855796	0	2021-02-01	≥65	Male	Non-Hispanic White	8	Other or not stated	06085	SANTA CLARA	CA	West	1936259	1	Metro - Counties in metro areas of 1 million population or more	28.48	1.14	No	NA	2	2	4	4	1	0	2	3	3	3	1	1	0	3	0	1	1	1	2	3	2	2	1	8, 9, 10, 11, 13, 17	0.333333	2, 3, 4, 7	0.333333	0	7.34	4	5.16667
855796	0	2021-03-01	≥65	Male	Non-Hispanic White	8	Other or not stated	06085	SANTA CLARA	CA	West	1936259	1	Metro - Counties in metro areas of 1 million population or more	10.96	0.33	No	NA	2	2	4	4	1	0	2	2	5	1	1	2	0	3	0	1	1	1	2	3	2	2	1	8, 9, 10, 11, 13, 19, 20, 23, 24	0.333333	2, 3, 4, 7, 8, 9, 11	0.583333	0	7.2	4	5.41667
855796	0	2021-03-29	≥65	Male	Non-Hispanic White	8	Other or not stated	06085	SANTA CLARA	CA	West	1936259	1	Metro - Counties in metro areas of 1 million population or more	5.61	0.22	No	NA	2	2	2	3	1	0	2	1	3	1	1	1	0	3	0	1	1	1	2	3	2	2	1	8, 9, 10, 11, 13, 19, 20, 23, 24	0.333333	2, 3, 4, 7, 8, 9, 11	0.583333	0	5.52	4	5.41667
855796	0	2021-04-26	≥65	Male	Non-Hispanic White	8	Other or not stated	06085	SANTA CLARA	CA	West	1936259	1	Metro - Counties in metro areas of 1 million population or more	5.77	0.22	No	NA	1	2	2	3	1	0	2	1	3	1	1	1	0	3	0	1	1	1	2	3	2	2	1	3, 4, 5, 6, 7, 8, 9, 10, 11, 13, 17, 19, 20, 23, 24	0.888889	7, 8, 9, 11	0.333333	1	5.19	4	6.22222
855796	0	2021-05-24	≥65	Male	Non-Hispanic White	8	Other or not stated	06085	SANTA CLARA	CA	West	1936259	1	Metro - Counties in metro areas of 1 million population or more	1.74	0.19	No	NA	1	1	1	2	1	0	1	1	2	1	1	1	0	3	0	1	1	1	2	3	2	2	1	3, 4, 5, 6, 7, 8, 9, 10	0.888889	7, 8, 9, 11	0.333333	1	3.83	4	6.22222
855796	0	2021-06-22	≥65	Male	Non-Hispanic White	8	Other or not stated	06085	SANTA CLARA	CA	West	1936259	1	Metro - Counties in metro areas of 1 million population or more	1.74	0.09	No	NA	1	0	0	0	1	0	0	0	0	0	0	0	0	3	0	1	1	1	2	3	2	1	0	3, 4, 5, 6, 7, 8, 9, 10	0.888889	2, 3, 7, 8, 9, 10	0.5	1	0.83	4	5.38889
855796	0	2021-07-19	≥65	Male	Non-Hispanic White	8	Other or not stated	06085	SANTA CLARA	CA	West	1936259	1	Metro - Counties in metro areas of 1 million population or more	6.59	0.03	No	NA	1	0	0	0	1	0	0	0	0	0	0	0	0	3	0	1	1	1	2	3	2	1	0	3, 4, 5, 6, 7, 8, 9, 10	0.888889	2, 3, 5, 7, 8, 9, 10	0.583333	1	0.83	4	5.47222
855796	0	2021-08-17	≥65	Male	Non-Hispanic White	8	Other or not stated	06085	SANTA CLARA	CA	West	1936259	1	Metro - Counties in metro areas of 1 million population or more	16.21	0.05	No	NA	1	0	0	0	1	0	0	0	0	0	0	0	0	3	0	1	1	1	2	3	2	2	0	3, 4, 5, 6, 7, 8, 9, 10	0.888889	2, 3, 5, 7, 8, 9, 10	0.583333	1	0.83	4	5.97222
855796	0	2021-09-14	≥65	Male	Non-Hispanic White	8	Other or not stated	06085	SANTA CLARA	CA	West	1936259	1	Metro - Counties in metro areas of 1 million population or more	12.63	0.1	No	NA	1	0	0	0	1	0	0	0	0	0	0	0	0	3	0	1	1	1	2	3	2	2	0	3, 4, 5, 6, 7, 8, 9, 10	0.888889	2, 3, 5, 7, 8, 9, 10	0.583333	1	0.83	4	5.97222
855796	0	2021-10-13	≥65	Male	Non-Hispanic White	8	Other or not stated	06085	SANTA CLARA	CA	West	1936259	1	Metro - Counties in metro areas of 1 million population or more	7.62	0.1	No	NA	1	0	0	0	1	0	0	0	0	0	0	0	0	3	0	1	1	1	2	3	2	2	0	3, 4, 5, 6, 7, 8, 9, 10	0.888889	2, 3, 5, 7, 8, 9, 10	0.583333	1	0.83	4	5.97222
855796	0	2021-11-10	≥65	Male	Non-Hispanic White	8	Other or not stated	06085	SANTA CLARA	CA	West	1936259	1	Metro - Counties in metro areas of 1 million population or more	9.4	0.07	No	NA	1	0	0	0	1	0	0	0	0	0	0	0	0	3	0	1	1	1	2	3	2	2	0	2, 3, 4, 5, 6, 7, 8, 9, 10	1	1, 2, 3, 5, 8, 9, 10	0.583333	1	0.83	4	6.08333
789242	1	2020-05-23	50-64	Male	Non-Hispanic White	7	Healthcare	06001	ALAMEDA	CA	West	1682353	1	Metro - Counties in metro areas of 1 million population or more	3.56	0.06	No	NA	3	2	2	4	2	2	3	4	5	3	2	3	0	3	1	1	1	1	2	2	2	2	1	0	0	0	0	0	10.28	5	4.16
789242	0	2021-02-27	50-64	Male	Non-Hispanic White	7	Healthcare	06001	ALAMEDA	CA	West	1682353	1	Metro - Counties in metro areas of 1 million population or more	8.76	0.6	No	NA	2	2	4	3	2	2	2	3	5	3	1	2	0	3	1	1	1	1	2	3	2	2	2	8, 9, 10, 11, 13, 17, 18, 19, 20, 23	0.388889	1, 2, 3, 7, 11	0.416667	0	8.98	5	5.80556
789242	1	2021-03-27	50-64	Male	Non-Hispanic White	7	Healthcare	06001	ALAMEDA	CA	West	1682353	1	Metro - Counties in metro areas of 1 million population or more	4.3	0.33	No	NA	1	2	4	3	2	1	2	2	5	2	1	2	0	3	1	1	1	1	2	3	2	2	2	8, 9, 10, 11, 13, 17, 18, 19, 20, 23	0.388889	1, 2, 3, 7, 11	0.416667	0	7.78	5	5.80556
655658	4	2021-08-18	≥65	Female	Non-Hispanic White	8	Other or not stated	06001	ALAMEDA	CA	West	1682353	1	Metro - Counties in metro areas of 1 million population or more	22.29	0.1	No	NA	1	0	0	0	1	1	0	0	0	0	1	0	0	3	1	1	1	1	2	3	2	2	0	3, 4, 5, 6, 7, 8, 9, 10, 11, 12, 13, 14, 17, 18, 19, 20, 21, 22, 23, 24	0.888889	1, 2, 3, 5, 6, 7, 8, 9, 10, 11	0.833333	2	1.49	5	6.72222
655658	4	2021-09-15	≥65	Female	Non-Hispanic White	8	Other or not stated	06001	ALAMEDA	CA	West	1682353	1	Metro - Counties in metro areas of 1 million population or more	15.54	0.09	No	NA	1	0	0	0	1	1	0	0	0	0	1	0	0	3	1	1	1	1	2	3	2	2	0	3, 4, 5, 6, 7, 8, 9, 10, 11, 12, 13, 14, 17, 18, 19, 20, 21, 22, 23, 24	0.888889	1, 2, 3, 5, 6, 7, 8, 9, 10, 11	0.833333	2	1.49	5	6.72222
283404	12	2020-05-20	50-64	Male	Non-Hispanic White	6	Education	06075	SAN FRANCISCO	CA	West	873965	1	Metro - Counties in metro areas of 1 million population or more	3.11	0.03	No	100	3	2	4	4	1	2	3	4	5	3	1	3	0	2	1	1	1	1	2	2	2	1	1	0	0	0	0	0	9.95	4.66	3.66
283404	11	2020-06-17	50-64	Male	Non-Hispanic White	6	Education	06075	SAN FRANCISCO	CA	West	873965	1	Metro - Counties in metro areas of 1 million population or more	2.8	0.04	No	100	3	2	4	3	1	2	3	3	3	3	1	3	0	2	1	1	1	1	2	2	2	2	2	0	0	0	0	0	9.1	4.66	4.66
283404	10	2020-07-15	50-64	Male	Non-Hispanic White	6	Education	06075	SAN FRANCISCO	CA	West	873965	1	Metro - Counties in metro areas of 1 million population or more	10.13	0	No	100	3	2	4	3	1	2	3	3	3	3	1	3	0	2	1	1	1	1	2	2	2	2	2	0	0	0	0	0	9.1	4.66	4.66
283404	8	2020-10-07	50-64	Male	Non-Hispanic White	6	Education	06075	SAN FRANCISCO	CA	West	873965	1	Metro - Counties in metro areas of 1 million population or more	4.18	0.16	No	100	3	2	4	3	1	1	3	2	2	2	1	2	0	2	1	1	1	1	2	2	2	2	2	0	0	0	0	0	7.69	4.66	4.66
283404	7	2020-11-04	50-64	Male	Non-Hispanic White	6	Education	06075	SAN FRANCISCO	CA	West	873965	1	Metro - Counties in metro areas of 1 million population or more	5.8	0.09	No	100	3	1	4	3	1	1	2	2	2	2	1	2	0	2	1	1	1	1	2	3	2	2	2	0	0	0	0	0	7.02	4.66	5
283404	7	2020-12-02	50-64	Male	Non-Hispanic White	6	Education	06075	SAN FRANCISCO	CA	West	873965	1	Metro - Counties in metro areas of 1 million population or more	14.96	0.05	No	100	2	2	4	3	1	2	3	4	4	3	1	3	1	2	1	1	1	1	2	3	2	2	2	0	0	0	0	0	10.16	4.66	5
283404	9	2020-12-30	50-64	Male	Non-Hispanic White	6	Education	06075	SAN FRANCISCO	CA	West	873965	1	Metro - Counties in metro areas of 1 million population or more	28.59	0.1	No	100	2	2	4	3	1	2	3	4	4	3	1	3	1	2	1	1	1	1	2	3	2	2	2	13, 17	0.111111	2	0.0833333	0	10.16	4.66	5.19444
283404	4	2021-03-24	50-64	Male	Non-Hispanic White	6	Education	06075	SAN FRANCISCO	CA	West	873965	1	Metro - Counties in metro areas of 1 million population or more	3.86	0.21	No	100	1	1	4	3	1	2	2	1	1	1	1	1	0	2	1	1	1	1	2	3	2	2	2	8, 9, 10, 11, 12, 13, 14, 17, 19, 20, 23, 24	0.5	1, 2, 3, 5, 7, 10, 11	0.583333	0	5.62	4.66	6.08333
283404	6	2021-04-21	50-64	Male	Non-Hispanic White	6	Education	06075	SAN FRANCISCO	CA	West	873965	1	Metro - Counties in metro areas of 1 million population or more	4.02	0.37	No	100	1	1	2	2	1	2	2	1	1	1	1	1	0	2	1	1	1	1	2	3	2	2	2	4, 5, 6, 7, 8, 9, 10, 28	0.777778	1, 2, 3, 5, 7, 10, 11	0.583333	1	4.87	4.66	6.86111
283404	6	2021-05-19	50-64	Male	Non-Hispanic White	6	Education	06075	SAN FRANCISCO	CA	West	873965	1	Metro - Counties in metro areas of 1 million population or more	1.8	0.03	No	100	1	1	1	2	0	2	1	1	1	1	1	1	0	2	1	1	1	1	2	3	2	2	1	3, 4, 5, 6, 7, 8, 9, 10	0.888889	1, 2, 3, 5, 7, 10, 11	0.583333	1	3.79	4.66	6.47222
283404	9	2021-06-16	50-64	Male	Non-Hispanic White	6	Education	06075	SAN FRANCISCO	CA	West	873965	1	Metro - Counties in metro areas of 1 million population or more	1.23	0.06	No	100	1	0	1	0	0	0	0	0	0	0	1	0	0	2	1	1	1	1	2	3	2	1	1	3, 4, 5, 6, 7, 8, 9, 10	0.888889	1, 2, 3, 5, 7, 10, 11	0.583333	1	0.91	4.66	5.97222
283404	8	2021-07-14	50-64	Male	Non-Hispanic White	6	Education	06075	SAN FRANCISCO	CA	West	873965	1	Metro - Counties in metro areas of 1 million population or more	7.37	0.01	No	100	1	0	1	0	0	0	0	0	0	0	1	0	0	2	1	1	1	1	2	3	2	1	1	3, 4, 5, 6, 7, 8, 9, 10	0.888889	1, 2, 3, 5, 7, 10, 11	0.583333	1	0.91	4.66	5.97222
283404	6	2021-08-11	50-64	Male	Non-Hispanic White	6	Education	06075	SAN FRANCISCO	CA	West	873965	1	Metro - Counties in metro areas of 1 million population or more	28.99	0.03	No	100	1	0	1	0	0	0	0	0	0	0	1	0	0	2	1	1	1	1	2	3	2	2	1	3, 4, 5, 6, 7, 8, 9, 10	0.888889	1, 2, 3, 5, 7, 10, 11	0.583333	1	0.91	4.66	6.47222
283404	9	2021-09-08	50-64	Male	Non-Hispanic White	6	Education	06075	SAN FRANCISCO	CA	West	873965	1	Metro - Counties in metro areas of 1 million population or more	13.08	0.11	No	100	1	0	1	0	0	0	0	0	0	0	1	0	0	2	1	1	1	1	2	3	2	2	1	3, 4, 5, 6, 7, 8, 9, 10	0.888889	1, 2, 3, 5, 7, 10, 11	0.583333	1	0.91	4.66	6.47222
283404	8	2021-10-06	50-64	Male	Non-Hispanic White	6	Education	06075	SAN FRANCISCO	CA	West	873965	1	Metro - Counties in metro areas of 1 million population or more	10.21	0.23	No	100	1	0	1	0	0	0	0	0	0	0	1	0	0	2	1	1	1	1	2	3	2	2	1	3, 4, 5, 6, 7, 8, 9, 10	0.888889	1, 2, 3, 5, 7, 9, 10, 11	0.666667	1	0.91	4.66	6.55556
283404	8	2021-11-03	50-64	Male	Non-Hispanic White	6	Education	06075	SAN FRANCISCO	CA	West	873965	1	Metro - Counties in metro areas of 1 million population or more	6.77	0.13	No	100	1	0	1	0	0	0	0	0	0	0	1	0	0	2	1	1	1	1	2	3	2	2	1	2, 3, 4, 5, 6, 7, 8, 9, 10	1	1, 2, 3, 5, 7, 9, 10, 11	0.666667	1	0.91	4.66	6.66667
283404	9	2021-12-01	50-64	Male	Non-Hispanic White	6	Education	06075	SAN FRANCISCO	CA	West	873965	1	Metro - Counties in metro areas of 1 million population or more	5.14	0.03	No	100	1	0	1	0	0	0	0	0	0	0	1	0	0	2	1	1	1	1	2	3	2	2	1	2, 3, 4, 5, 6, 7, 8, 9, 10	1	1, 2, 3, 5, 6, 7, 8, 9, 10, 11	0.833333	1	0.91	4.66	6.83333
283404	4	2021-12-29	50-64	Male	Non-Hispanic White	6	Education	06075	SAN FRANCISCO	CA	West	873965	1	Metro - Counties in metro areas of 1 million population or more	80.17	0.04	No	100	1	0	1	0	0	0	0	0	0	0	1	0	0	2	1	1	1	1	2	3	2	2	1	2, 3, 4, 5, 6, 7, 8, 9, 10	1	1, 2, 3, 5, 6, 7, 8, 9, 10, 11	0.833333	1	0.91	4.66	6.83333
348251	0	2020-04-24	≥65	Female	Non-Hispanic White	6	Other or not stated	08005	ARAPAHOE	CO	West	655070	1	Metro - Counties in metro areas of 1 million population or more	13.29	1.46	No	NA	3	3	4	4	1	2	3	4	5	3	2	2	0	0	1	1	1	1	2	1	1	1	0	0	0	0	0	0	10.28	4	2.33
348251	0	2020-05-22	≥65	Female	Non-Hispanic White	6	Other or not stated	08005	ARAPAHOE	CO	West	655070	1	Metro - Counties in metro areas of 1 million population or more	8.51	1.39	No	NA	3	1	4	4	1	1	3	4	5	3	2	3	0	0	1	1	1	1	2	2	1	1	0	0	0	0	0	0	9.62	4	2.66
348251	0	2020-06-19	≥65	Female	Non-Hispanic White	6	Other or not stated	08005	ARAPAHOE	CO	West	655070	1	Metro - Counties in metro areas of 1 million population or more	3.29	0.13	No	NA	3	1	4	4	1	1	3	4	5	3	2	1	0	0	1	1	1	1	2	2	1	1	0	0	0	0	0	0	8.95	4	2.66
348251	0	2020-07-17	≥65	Female	Non-Hispanic White	6	Other or not stated	08005	ARAPAHOE	CO	West	655070	1	Metro - Counties in metro areas of 1 million population or more	7.64	0.11	No	NA	3	1	4	4	1	1	1	1	5	3	2	1	0	0	1	1	1	1	2	2	1	1	1	0	0	0	0	0	7.68	4	3.16
348251	0	2020-08-14	≥65	Female	Non-Hispanic White	6	Other or not stated	08005	ARAPAHOE	CO	West	655070	1	Metro - Counties in metro areas of 1 million population or more	5.72	0.05	No	NA	3	1	4	4	1	1	1	1	5	3	2	1	0	0	1	1	1	1	2	3	2	2	2	0	0	0	0	0	7.68	4	5
348251	0	2020-09-11	≥65	Female	Non-Hispanic White	6	Other or not stated	08005	ARAPAHOE	CO	West	655070	1	Metro - Counties in metro areas of 1 million population or more	4.22	0.06	No	NA	1	1	4	4	1	1	1	1	5	3	2	1	0	0	1	1	1	1	2	3	2	2	2	0	0	0	0	0	7.01	4	5
348251	0	2020-10-09	≥65	Female	Non-Hispanic White	6	Other or not stated	08005	ARAPAHOE	CO	West	655070	1	Metro - Counties in metro areas of 1 million population or more	10.79	0.06	No	NA	1	1	2	3	1	1	1	1	5	2	2	1	0	0	1	1	1	1	2	3	2	2	2	0	0	0	0	0	5.92	4	5
348251	0	2020-11-06	≥65	Female	Non-Hispanic White	6	Other or not stated	08005	ARAPAHOE	CO	West	655070	1	Metro - Counties in metro areas of 1 million population or more	52.3	0.13	No	NA	1	1	2	4	1	1	2	1	5	2	2	2	0	0	1	1	1	1	2	3	2	2	2	0	0	0	0	0	6.83	4	5
348251	0	2020-12-04	≥65	Female	Non-Hispanic White	6	Other or not stated	08005	ARAPAHOE	CO	West	655070	1	Metro - Counties in metro areas of 1 million population or more	67.06	0.46	No	NA	1	1	4	4	1	1	2	3	5	3	0	2	0	0	1	1	1	1	2	3	2	2	2	0	0	0	0	0	7.41	4	5
348251	0	2021-01-02	≥65	Female	Non-Hispanic White	6	Other or not stated	08005	ARAPAHOE	CO	West	655070	1	Metro - Counties in metro areas of 1 million population or more	37.14	0.65	No	NA	1	1	4	4	1	1	2	3	5	3	0	2	0	0	1	1	1	1	2	3	2	2	2	13, 17, 19	0.166667	1, 2, 3, 5	0.333333	0	7.41	4	5.5
348251	0	2021-01-29	≥65	Female	Non-Hispanic White	6	Other or not stated	08005	ARAPAHOE	CO	West	655070	1	Metro - Counties in metro areas of 1 million population or more	28.24	0.19	No	NA	1	1	2	4	1	1	2	2	5	2	0	2	0	0	1	1	1	1	2	3	2	2	2	9, 10, 13, 17, 19, 28	0.222222	1, 2, 3, 5, 10, 12	0.5	0	6.37	4	5.72222
348251	0	2021-02-26	≥65	Female	Non-Hispanic White	6	Other or not stated	08005	ARAPAHOE	CO	West	655070	1	Metro - Counties in metro areas of 1 million population or more	18.3	0.11	No	NA	1	1	2	4	1	1	1	1	5	2	0	2	0	0	1	1	1	1	2	3	2	2	2	8, 9, 10, 13, 17, 19, 20, 23	0.333333	1, 2, 3, 5, 6, 10, 12	0.583333	0	5.84	4	5.91667
348251	0	2021-03-26	≥65	Female	Non-Hispanic White	6	Other or not stated	08005	ARAPAHOE	CO	West	655070	1	Metro - Counties in metro areas of 1 million population or more	19.67	0.08	No	NA	1	1	2	0	1	1	1	1	2	2	0	1	0	0	1	1	1	1	2	3	2	2	2	8, 9, 10, 11, 12, 13, 17, 19, 20, 23, 24, 28	0.5	1, 2, 3, 5, 6, 7, 10, 12	0.666667	0	3.91	4	6.16667
348251	0	2021-04-24	≥65	Female	Non-Hispanic White	6	Other or not stated	08005	ARAPAHOE	CO	West	655070	1	Metro - Counties in metro areas of 1 million population or more	30.7	0.13	No	NA	1	1	2	0	1	0	1	1	2	0	0	1	0	0	1	1	1	1	2	3	2	2	0	4, 5, 6, 7, 8, 9, 10, 28	0.777778	1, 2, 3, 5, 6, 7, 10, 11	0.666667	0	2.92	4	5.44444
348251	0	2021-05-22	≥65	Female	Non-Hispanic White	6	Other or not stated	08005	ARAPAHOE	CO	West	655070	1	Metro - Counties in metro areas of 1 million population or more	16.64	0.3	No	NA	0	0	0	0	1	0	0	0	0	0	0	0	0	0	1	1	1	1	2	3	2	2	0	3, 4, 5, 6, 7, 8, 9, 10	0.888889	1, 2, 3, 5, 6, 7, 10, 11	0.666667	0	0.5	4	5.55556
348251	0	2021-06-18	≥65	Female	Non-Hispanic White	6	Other or not stated	08005	ARAPAHOE	CO	West	655070	1	Metro - Counties in metro areas of 1 million population or more	7.2	0.08	No	NA	0	0	0	0	1	0	0	0	0	0	0	0	0	0	1	1	1	1	2	3	2	2	0	3, 4, 5, 6, 7, 8, 9, 10	0.888889	1, 2, 3, 5, 6, 7, 10, 11	0.666667	0	0.5	4	5.55556
348251	0	2021-07-17	≥65	Female	Non-Hispanic White	6	Other or not stated	08005	ARAPAHOE	CO	West	655070	1	Metro - Counties in metro areas of 1 million population or more	8.66	0.08	No	NA	0	0	0	0	1	0	0	0	0	0	0	0	0	0	1	1	1	1	2	3	2	2	0	3, 4, 5, 6, 7, 8, 9, 10	0.888889	1, 2, 3, 5, 6, 10, 11	0.583333	0	0.5	4	5.47222
348251	0	2021-08-14	≥65	Female	Non-Hispanic White	6	Other or not stated	08005	ARAPAHOE	CO	West	655070	1	Metro - Counties in metro areas of 1 million population or more	22.27	0.02	No	NA	0	0	0	0	1	0	0	0	0	0	0	0	0	2	1	1	1	1	2	3	2	0	0	3, 4, 5, 6, 7, 8, 9, 10	0.888889	1, 2, 3, 5, 6, 10, 11	0.583333	1	0.5	4.66	4.97222
348251	0	2021-09-11	≥65	Female	Non-Hispanic White	6	Other or not stated	08005	ARAPAHOE	CO	West	655070	1	Metro - Counties in metro areas of 1 million population or more	29.11	0.17	No	NA	0	0	0	0	1	0	0	0	0	0	0	0	0	2	1	1	1	1	2	3	2	0	0	3, 4, 5, 6, 7, 8, 9, 10	0.888889	1, 2, 3, 5, 6, 10, 11	0.583333	1	0.5	4.66	4.97222
348251	0	2021-10-09	≥65	Female	Non-Hispanic White	6	Other or not stated	08005	ARAPAHOE	CO	West	655070	1	Metro - Counties in metro areas of 1 million population or more	29.48	0.22	No	NA	0	0	0	0	1	0	0	0	0	0	0	0	0	2	1	1	1	1	2	3	2	0	0	3, 4, 5, 6, 7, 8, 9, 10	0.888889	1, 2, 3, 5, 6, 10, 11	0.583333	1	0.5	4.66	4.97222
348251	0	2021-11-06	≥65	Female	Non-Hispanic White	6	Other or not stated	08005	ARAPAHOE	CO	West	655070	1	Metro - Counties in metro areas of 1 million population or more	40.86	0.29	No	NA	0	0	0	0	1	0	0	0	0	0	0	0	0	2	1	1	1	1	2	3	2	0	0	2, 3, 4, 5, 6, 7, 8, 9, 10	1	1, 2, 3, 5, 6, 10, 11	0.583333	1	0.5	4.66	5.08333
348251	0	2021-12-04	≥65	Female	Non-Hispanic White	6	Other or not stated	08005	ARAPAHOE	CO	West	655070	1	Metro - Counties in metro areas of 1 million population or more	39.58	0.37	No	NA	0	0	0	0	1	0	0	0	0	0	0	0	0	2	1	1	1	1	2	3	2	0	0	2, 3, 4, 5, 6, 7, 8, 9, 10	1	1, 2, 3, 5, 6, 10, 11	0.583333	1	0.5	4.66	5.08333
538912	3	2021-05-11	≥65	Male	Non-Hispanic White	7	Other or not stated	48113	DALLAS	TX	South	2613539	1	Metro - Counties in metro areas of 1 million population or more	6.59	0.14	No	NA	2	1	3	4	1	1	3	4	5	3	1	3	0	1	1	1	0	1	1	3	1	1	1	3, 4, 5, 6, 7, 8, 9, 10, 11, 13, 14, 17, 19, 20	0.888889	2, 3, 6, 7, 8	0.416667	88	8.7	3.33	4.30556
538912	13	2021-06-08	≥65	Male	Non-Hispanic White	7	Other or not stated	48113	DALLAS	TX	South	2613539	1	Metro - Counties in metro areas of 1 million population or more	3.05	0.05	No	NA	2	1	3	4	1	1	3	4	5	3	1	3	0	1	1	1	0	1	1	3	1	1	1	3, 4, 5, 6, 7, 8, 9, 10, 11, 13, 14, 17, 19, 20	0.888889	2, 3, 6, 7, 8	0.416667	88	8.7	3.33	4.30556
538912	7	2021-07-06	≥65	Male	Non-Hispanic White	7	Other or not stated	48113	DALLAS	TX	South	2613539	1	Metro - Counties in metro areas of 1 million population or more	4.85	0.07	No	NA	2	2	2	3	1	1	2	1	2	2	1	2	0	0	1	1	0	1	1	3	1	1	1	3, 4, 5, 6, 7, 8, 9, 10, 11, 13, 14, 17, 19, 20	0.888889	1, 2, 3, 5, 6, 8, 9, 10	0.666667	88	6.31	3	4.55556
538912	6	2021-08-31	≥65	Male	Non-Hispanic White	7	Other or not stated	48113	DALLAS	TX	South	2613539	1	Metro - Counties in metro areas of 1 million population or more	46.75	0.44	No	NA	0	1	3	4	1	1	3	4	5	3	1	3	0	0	1	1	0	1	1	3	1	1	0	3, 4, 5, 6, 7, 8, 9, 10, 11, 13, 14, 17, 19, 20	0.888889	1, 2, 3, 5, 6, 8, 9, 10	0.666667	88	8.04	3	4.05556
538912	11	2021-09-28	≥65	Male	Non-Hispanic White	7	Other or not stated	48113	DALLAS	TX	South	2613539	1	Metro - Counties in metro areas of 1 million population or more	32.79	0.67	No	NA	0	1	3	4	1	1	3	4	5	3	1	3	0	0	1	1	0	1	1	3	1	1	0	3, 4, 5, 6, 7, 8, 9, 10, 11, 13, 14, 17, 19, 20	0.888889	1, 2, 3, 5, 6, 8, 9, 10	0.666667	88	8.04	3	4.05556
538912	7	2021-10-26	≥65	Male	Non-Hispanic White	7	Other or not stated	48113	DALLAS	TX	South	2613539	1	Metro - Counties in metro areas of 1 million population or more	17.48	0.56	No	NA	0	1	3	4	1	1	3	4	3	2	1	2	0	0	1	1	0	1	1	3	1	1	0	3, 4, 5, 6, 7, 8, 9, 10, 11, 13, 14, 17, 19, 20	0.888889	1, 2, 3, 5, 6, 8, 9, 10	0.666667	88	6.96	3	4.05556
538912	8	2021-11-23	≥65	Male	Non-Hispanic White	7	Other or not stated	48113	DALLAS	TX	South	2613539	1	Metro - Counties in metro areas of 1 million population or more	11.53	0.36	No	NA	0	1	3	4	1	1	3	4	3	2	1	2	0	0	1	1	0	1	1	3	1	1	0	2, 3, 4, 5, 6, 7, 8, 9, 10, 11, 13, 14, 17, 19, 20	1	1, 2, 3, 5, 6, 8, 9, 10	0.666667	88	6.96	3	4.16667
538912	9	2021-12-21	≥65	Male	Non-Hispanic White	7	Other or not stated	48113	DALLAS	TX	South	2613539	1	Metro - Counties in metro areas of 1 million population or more	19.96	0.23	No	NA	0	1	3	4	1	1	3	4	3	2	1	2	0	0	1	1	0	1	1	3	1	1	0	2, 3, 4, 5, 6, 7, 8, 9, 10, 11, 13, 14, 17, 19, 20	1	1, 2, 3, 5, 6, 8, 9, 10	0.666667	88	6.96	3	4.16667
835209	1	2021-08-25	≥65	Male	Non-Hispanic White	7	Retail	06073	SAN DIEGO	CA	West	3298634	1	Metro - Counties in metro areas of 1 million population or more	37.51	0.08	No	NA	1	0	0	0	0	0	0	0	0	0	1	0	0	3	1	1	1	1	2	3	2	1	1	3, 4, 5, 6, 7, 8, 9, 10, 11, 12, 13, 14, 17, 18, 19, 20, 21, 22, 23, 24, 26	0.888889	1, 2, 3, 4, 5, 6, 11	0.583333	1	0.66	5	5.97222
835209	0	2021-10-20	≥65	Male	Non-Hispanic White	7	Retail	06073	SAN DIEGO	CA	West	3298634	1	Metro - Counties in metro areas of 1 million population or more	12.96	0.14	No	NA	1	0	0	0	0	0	0	0	0	0	1	0	0	3	1	1	1	1	2	3	2	1	1	3, 4, 5, 6, 7, 8, 9, 10, 11, 12, 13, 14, 17, 18, 19, 20, 21, 22, 23, 24, 26	0.888889	1, 2, 3, 4, 5, 6, 11	0.583333	1	0.66	5	5.97222
835209	0	2021-11-17	≥65	Male	Non-Hispanic White	7	Retail	06073	SAN DIEGO	CA	West	3298634	1	Metro - Counties in metro areas of 1 million population or more	15.59	0.06	No	NA	1	0	0	0	0	0	0	0	0	0	1	0	0	3	1	1	1	1	2	3	2	1	1	2, 3, 4, 5, 6, 7, 8, 9, 10	1	1, 2, 3, 4, 5, 6, 11	0.583333	1	0.66	5	6.08333
835209	0	2021-12-15	≥65	Male	Non-Hispanic White	7	Retail	06073	SAN DIEGO	CA	West	3298634	1	Metro - Counties in metro areas of 1 million population or more	21.51	0.15	No	NA	1	0	0	0	0	0	0	0	0	0	1	0	0	3	1	1	1	1	2	3	2	2	0	2, 3, 4, 5, 6, 7, 8, 9, 10	1	1, 2, 3, 4, 5, 6, 11	0.583333	1	0.66	5	6.08333
449947	2	2020-04-30	35-49	Female	Non-Hispanic White	8	Scientific and technical services	06085	SANTA CLARA	CA	West	1936259	1	Metro - Counties in metro areas of 1 million population or more	1.3	0.12	No	NA	3	3	4	4	1	2	3	4	5	3	3	3	0	3	1	1	1	1	2	1	2	0	0	0	0	0	0	0	10.96	5	2.33
449947	3	2020-06-25	35-49	Female	Non-Hispanic White	8	Scientific and technical services	06085	SANTA CLARA	CA	West	1936259	1	Metro - Counties in metro areas of 1 million population or more	3.89	0.02	No	NA	3	3	4	4	1	2	3	3	5	3	1	2	0	3	1	1	1	1	2	3	1	1	1	0	0	0	0	0	9.75	5	3.5
449947	0	2020-07-23	35-49	Female	Non-Hispanic White	8	Scientific and technical services	06085	SANTA CLARA	CA	West	1936259	1	Metro - Counties in metro areas of 1 million population or more	11.02	0.04	No	NA	3	1	3	3	1	1	2	3	3	3	1	2	0	3	1	1	1	1	2	3	1	1	1	0	0	0	0	0	7.51	5	3.5
449947	2	2020-08-20	35-49	Female	Non-Hispanic White	8	Scientific and technical services	06085	SANTA CLARA	CA	West	1936259	1	Metro - Counties in metro areas of 1 million population or more	14.21	0.07	No	NA	3	1	3	3	1	1	2	3	3	3	1	2	0	3	1	1	1	1	2	3	2	1	1	0	0	0	0	0	7.51	5	4
449947	2	2020-09-17	35-49	Female	Non-Hispanic White	8	Scientific and technical services	06085	SANTA CLARA	CA	West	1936259	1	Metro - Counties in metro areas of 1 million population or more	6.72	0.21	No	NA	3	3	4	4	1	1	1	3	5	3	1	2	0	3	0	1	1	1	2	3	2	1	1	0	0	0	0	0	8.75	4	4
449947	4	2020-10-15	35-49	Female	Non-Hispanic White	8	Scientific and technical services	06085	SANTA CLARA	CA	West	1936259	1	Metro - Counties in metro areas of 1 million population or more	5.22	0.1	No	NA	2	1	4	4	1	1	2	2	3	2	1	2	0	3	1	1	1	1	2	3	2	2	1	0	0	0	0	0	7.13	5	4.5
449947	4	2020-11-12	35-49	Female	Non-Hispanic White	8	Scientific and technical services	06085	SANTA CLARA	CA	West	1936259	1	Metro - Counties in metro areas of 1 million population or more	11.81	0.14	No	NA	2	1	4	4	1	1	2	2	3	2	1	2	0	3	1	1	1	1	2	3	2	2	1	0	0	0	0	0	7.13	5	4.5
449947	3	2020-12-10	35-49	Female	Non-Hispanic White	8	Scientific and technical services	06085	SANTA CLARA	CA	West	1936259	1	Metro - Counties in metro areas of 1 million population or more	54.58	0.18	No	NA	2	3	4	4	1	2	2	3	4	3	1	2	1	3	1	1	1	1	2	3	2	2	1	0	0	0	0	0	9.87	5	4.5
449947	4	2021-01-08	35-49	Female	Non-Hispanic White	8	Scientific and technical services	06085	SANTA CLARA	CA	West	1936259	1	Metro - Counties in metro areas of 1 million population or more	64.55	0.71	No	NA	2	3	4	4	1	2	2	3	4	3	1	2	1	3	1	1	1	1	2	3	2	2	1	11, 13, 17	0.166667	2, 3, 4	0.25	0	9.87	5	4.91667
449947	1	2021-02-04	35-49	Female	Non-Hispanic White	8	Scientific and technical services	06085	SANTA CLARA	CA	West	1936259	1	Metro - Counties in metro areas of 1 million population or more	24.31	1.19	No	NA	2	2	4	4	1	0	2	3	3	3	1	1	0	3	0	1	1	1	2	3	2	2	1	8, 9, 10, 11, 13, 17	0.333333	2, 3, 4, 7	0.333333	0	7.34	4	5.16667
449947	3	2021-04-01	35-49	Female	Non-Hispanic White	8	Scientific and technical services	06085	SANTA CLARA	CA	West	1936259	1	Metro - Counties in metro areas of 1 million population or more	5.59	0.19	No	NA	2	2	2	3	1	0	2	1	3	1	1	1	0	3	0	1	1	1	2	3	2	2	1	8, 9, 10, 11, 13, 19, 20, 23, 24	0.333333	2, 3, 4, 7, 8, 9, 11	0.583333	0	5.52	4	5.41667
449947	0	2021-04-29	35-49	Female	Non-Hispanic White	8	Scientific and technical services	06085	SANTA CLARA	CA	West	1936259	1	Metro - Counties in metro areas of 1 million population or more	4.76	0.26	No	NA	1	2	2	3	1	0	2	1	3	1	1	1	0	3	0	1	1	1	2	3	2	2	1	3, 4, 5, 6, 7, 8, 9, 10, 11, 13, 17, 19, 20, 23, 24	0.888889	7, 8, 9, 11	0.333333	1	5.19	4	6.22222
449947	0	2021-05-27	35-49	Female	Non-Hispanic White	8	Scientific and technical services	06085	SANTA CLARA	CA	West	1936259	1	Metro - Counties in metro areas of 1 million population or more	1.82	0.14	No	NA	1	1	1	2	1	0	1	1	2	1	1	1	0	3	0	1	1	1	2	3	2	2	1	3, 4, 5, 6, 7, 8, 9, 10	0.888889	7, 8, 9, 11	0.333333	1	3.83	4	6.22222
449947	1	2021-06-24	35-49	Female	Non-Hispanic White	8	Scientific and technical services	06085	SANTA CLARA	CA	West	1936259	1	Metro - Counties in metro areas of 1 million population or more	1.86	0.1	No	NA	1	0	0	0	1	0	0	0	0	0	0	0	0	3	0	1	1	1	2	3	2	1	0	3, 4, 5, 6, 7, 8, 9, 10	0.888889	2, 3, 7, 8, 9, 10	0.5	1	0.83	4	5.38889
449947	3	2021-08-31	35-49	Female	Non-Hispanic White	8	Scientific and technical services	06085	SANTA CLARA	CA	West	1936259	1	Metro - Counties in metro areas of 1 million population or more	27.12	0.1	No	NA	1	0	0	0	1	0	0	0	0	0	0	0	0	3	0	1	1	1	2	3	2	2	0	3, 4, 5, 6, 7, 8, 9, 10	0.888889	2, 3, 5, 7, 8, 9, 10	0.583333	1	0.83	4	5.97222
449947	2	2021-09-28	35-49	Female	Non-Hispanic White	8	Scientific and technical services	06085	SANTA CLARA	CA	West	1936259	1	Metro - Counties in metro areas of 1 million population or more	8.99	0.07	No	NA	1	0	0	0	1	0	0	0	0	0	0	0	0	3	0	1	1	1	2	3	2	2	0	3, 4, 5, 6, 7, 8, 9, 10	0.888889	2, 3, 5, 7, 8, 9, 10	0.583333	1	0.83	4	5.97222
449947	1	2021-10-26	35-49	Female	Non-Hispanic White	8	Scientific and technical services	06085	SANTA CLARA	CA	West	1936259	1	Metro - Counties in metro areas of 1 million population or more	7.67	0.06	No	NA	1	0	0	0	1	0	0	0	0	0	0	0	0	3	0	1	1	1	2	3	2	2	0	3, 4, 5, 6, 7, 8, 9, 10	0.888889	2, 3, 5, 7, 8, 9, 10	0.583333	1	0.83	4	5.97222
449947	2	2021-11-23	35-49	Female	Non-Hispanic White	8	Scientific and technical services	06085	SANTA CLARA	CA	West	1936259	1	Metro - Counties in metro areas of 1 million population or more	9.39	0.05	No	NA	1	0	0	0	1	0	0	0	0	0	0	0	0	3	0	1	1	1	2	3	2	2	0	2, 3, 4, 5, 6, 7, 8, 9, 10	1	1, 2, 3, 5, 8, 9, 10	0.583333	1	0.83	4	6.08333
449947	4	2021-12-21	35-49	Female	Non-Hispanic White	8	Scientific and technical services	06085	SANTA CLARA	CA	West	1936259	1	Metro - Counties in metro areas of 1 million population or more	13.73	0.07	No	NA	1	0	0	0	1	0	0	0	0	0	0	0	0	3	0	1	1	1	2	3	2	2	0	2, 3, 4, 5, 6, 7, 8, 9, 10	1	1, 2, 3, 5, 8, 9, 10	0.583333	1	0.83	4	6.08333
591727	5	2020-04-28	≥65	Male	Non-Hispanic White	7	Other or not stated	06013	CONTRA COSTA	CA	West	1165927	1	Metro - Counties in metro areas of 1 million population or more	1.16	0.07	No	NA	3	2	4	4	0	2	3	4	5	3	2	3	0	2	1	1	1	1	2	2	1	2	1	0	0	0	0	0	9.78	4.66	3.66
591727	6	2020-05-26	≥65	Male	Non-Hispanic White	7	Other or not stated	06013	CONTRA COSTA	CA	West	1165927	1	Metro - Counties in metro areas of 1 million population or more	1.99	0.03	No	NA	3	2	4	4	0	2	3	4	5	3	2	3	0	2	1	1	1	1	2	3	1	2	1	0	0	0	0	0	9.78	4.66	4
591727	6	2020-06-23	≥65	Male	Non-Hispanic White	7	Other or not stated	06013	CONTRA COSTA	CA	West	1165927	1	Metro - Counties in metro areas of 1 million population or more	5.3	0.16	No	NA	3	2	4	3	0	2	3	3	5	3	1	2	0	2	1	1	1	1	2	3	1	2	1	0	0	0	0	0	8.66	4.66	4
591727	5	2020-07-21	≥65	Male	Non-Hispanic White	7	Other or not stated	06013	CONTRA COSTA	CA	West	1165927	1	Metro - Counties in metro areas of 1 million population or more	11.25	0.12	No	NA	3	2	4	3	0	2	3	3	5	3	1	2	0	2	1	1	1	1	2	3	1	2	1	0	0	0	0	0	8.66	4.66	4
591727	6	2020-08-18	≥65	Male	Non-Hispanic White	7	Other or not stated	06013	CONTRA COSTA	CA	West	1165927	1	Metro - Counties in metro areas of 1 million population or more	23.3	0.22	No	NA	2	2	4	3	0	2	3	3	5	3	1	2	0	2	1	1	1	1	2	3	1	2	1	0	0	0	0	0	8.32	4.66	4
591727	5	2020-09-15	≥65	Male	Non-Hispanic White	7	Other or not stated	06013	CONTRA COSTA	CA	West	1165927	1	Metro - Counties in metro areas of 1 million population or more	8.42	0.08	No	NA	2	2	4	3	0	2	2	3	5	2	1	2	0	2	1	1	1	1	2	3	1	2	1	0	0	0	0	0	7.64	4.66	4
591727	7	2020-10-13	≥65	Male	Non-Hispanic White	7	Other or not stated	06013	CONTRA COSTA	CA	West	1165927	1	Metro - Counties in metro areas of 1 million population or more	4.4	0.22	No	NA	1	2	4	3	0	2	2	2	5	2	1	2	0	2	1	1	1	1	2	3	1	2	1	0	0	0	0	0	7.11	4.66	4
899109	8	2021-03-02	50-64	Female	Non-Hispanic White	8	Other or not stated	06001	ALAMEDA	CA	West	1682353	1	Metro - Counties in metro areas of 1 million population or more	9.21	0.29	No	NA	2	2	4	3	2	2	2	3	5	3	1	2	0	3	1	1	1	1	2	3	2	2	2	8, 9, 10, 11, 13, 17, 18, 19, 20, 23	0.388889	1, 2, 3, 7, 11	0.416667	0	8.98	5	5.80556
899109	11	2021-03-30	50-64	Female	Non-Hispanic White	8	Other or not stated	06001	ALAMEDA	CA	West	1682353	1	Metro - Counties in metro areas of 1 million population or more	5.04	0.26	No	NA	1	1	2	3	1	1	2	1	3	1	1	1	0	3	1	1	1	1	2	3	2	2	1	8, 9, 10, 11, 13, 17, 18, 19, 23	0.333333	1, 2, 3, 7, 11	0.416667	0	5.19	5	5.25
239148	2	2020-04-23	50-64	Male	Non-Hispanic White	8	Education	06085	SANTA CLARA	CA	West	1936259	1	Metro - Counties in metro areas of 1 million population or more	1.14	0.19	No	NA	3	3	4	4	1	2	3	4	5	3	3	3	0	3	1	1	1	1	2	1	2	0	0	0	0	0	0	0	10.96	5	2.33
239148	1	2020-05-23	50-64	Male	Non-Hispanic White	8	Education	06085	SANTA CLARA	CA	West	1936259	1	Metro - Counties in metro areas of 1 million population or more	1.13	0.04	No	NA	3	3	4	4	1	2	3	4	5	3	3	3	0	3	1	1	1	1	2	2	1	1	1	0	0	0	0	0	10.96	5	3.16
239148	1	2020-06-19	50-64	Male	Non-Hispanic White	8	Education	06085	SANTA CLARA	CA	West	1936259	1	Metro - Counties in metro areas of 1 million population or more	2.08	0.02	No	NA	3	3	4	4	1	2	3	3	5	3	1	2	0	3	1	1	1	1	2	3	1	1	1	0	0	0	0	0	9.75	5	3.5
239148	0	2020-07-17	50-64	Male	Non-Hispanic White	8	Education	06085	SANTA CLARA	CA	West	1936259	1	Metro - Counties in metro areas of 1 million population or more	9.4	0.07	No	NA	3	1	3	3	1	1	2	3	3	3	1	2	0	3	1	1	1	1	2	3	1	1	1	0	0	0	0	0	7.51	5	3.5
239148	0	2020-09-11	50-64	Male	Non-Hispanic White	8	Education	06085	SANTA CLARA	CA	West	1936259	1	Metro - Counties in metro areas of 1 million population or more	7.06	0.16	No	NA	3	3	4	4	1	1	1	3	5	3	1	2	0	3	0	1	1	1	2	3	2	1	1	0	0	0	0	0	8.75	4	4
239148	0	2020-11-06	50-64	Male	Non-Hispanic White	8	Education	06085	SANTA CLARA	CA	West	1936259	1	Metro - Counties in metro areas of 1 million population or more	7.53	0.18	No	NA	2	1	4	4	1	1	2	2	3	2	1	2	0	3	1	1	1	1	2	3	2	2	1	0	0	0	0	0	7.13	5	4.5
239148	0	2021-01-29	50-64	Male	Non-Hispanic White	8	Education	06085	SANTA CLARA	CA	West	1936259	1	Metro - Counties in metro areas of 1 million population or more	34.51	1.42	No	NA	2	2	4	4	1	0	2	3	3	3	1	1	0	3	1	1	1	1	2	3	2	2	1	8, 9, 10, 11, 13, 17	0.333333	2, 3, 4, 7	0.333333	0	7.34	5	5.16667
239148	1	2021-05-21	50-64	Male	Non-Hispanic White	8	Education	06085	SANTA CLARA	CA	West	1936259	1	Metro - Counties in metro areas of 1 million population or more	2	0.19	No	NA	1	1	1	2	1	0	1	1	2	1	1	1	0	3	0	1	1	1	2	3	2	2	1	3, 4, 5, 6, 7, 8, 9, 10	0.888889	7, 8, 9, 11	0.333333	1	3.83	4	6.22222
239148	1	2021-08-13	50-64	Male	Non-Hispanic White	8	Education	06085	SANTA CLARA	CA	West	1936259	1	Metro - Counties in metro areas of 1 million population or more	15.74	0.02	No	NA	1	0	0	0	1	0	0	0	0	0	0	0	0	3	0	1	1	1	2	3	2	2	0	3, 4, 5, 6, 7, 8, 9, 10	0.888889	2, 3, 5, 7, 8, 9, 10	0.583333	1	0.83	4	5.97222
239148	1	2021-12-31	50-64	Male	Non-Hispanic White	8	Education	06085	SANTA CLARA	CA	West	1936259	1	Metro - Counties in metro areas of 1 million population or more	58.41	0.16	No	NA	1	0	0	0	1	0	0	0	0	0	0	0	0	3	0	1	1	1	2	3	2	2	0	2, 3, 4, 5, 6, 7, 8, 9, 10	1	1, 2, 3, 5, 8, 9, 10	0.583333	1	0.83	4	6.08333
147264	0	2020-04-25	50-64	Male	Non-Hispanic White	9	Scientific and technical services	55025	DANE	WI	Midwest	561504	2	Metro - Counties in metro areas of 250,000 to 1 million population	1.12	0.13	No	NA	3	2	4	4	1	2	3	4	4	3	1	2	0	2	1	1	0	0	2	1	1	0	0	0	0	0	0	0	9.41	2.66	1.83
147264	1	2020-05-23	50-64	Male	Non-Hispanic White	9	Scientific and technical services	55025	DANE	WI	Midwest	561504	2	Metro - Counties in metro areas of 250,000 to 1 million population	1.93	0.04	No	NA	3	3	4	3	1	2	3	4	4	3	1	2	0	2	1	1	0	0	2	3	1	0	0	0	0	0	0	0	9.5	2.66	2.5
147264	0	2020-06-20	50-64	Male	Non-Hispanic White	9	Scientific and technical services	55025	DANE	WI	Midwest	561504	2	Metro - Counties in metro areas of 250,000 to 1 million population	3.55	0.08	No	NA	3	2	2	3	1	2	1	1	1	1	1	1	0	2	1	1	0	1	2	3	1	1	0	0	0	0	0	0	5.79	3.66	3
147264	0	2020-07-19	50-64	Male	Non-Hispanic White	9	Scientific and technical services	55025	DANE	WI	Midwest	561504	2	Metro - Counties in metro areas of 250,000 to 1 million population	12.8	0.02	No	NA	1	1	4	4	1	1	1	2	4	1	1	1	0	2	1	1	0	1	2	3	1	2	1	0	0	0	0	0	6.01	3.66	4
147264	0	2020-08-16	50-64	Male	Non-Hispanic White	9	Scientific and technical services	55025	DANE	WI	Midwest	561504	2	Metro - Counties in metro areas of 250,000 to 1 million population	8.18	0.05	No	NA	1	1	4	4	1	1	1	2	4	1	1	1	0	2	1	1	0	1	2	3	1	2	1	0	0	0	0	0	6.01	3.66	4
147264	0	2020-09-13	50-64	Male	Non-Hispanic White	9	Scientific and technical services	55025	DANE	WI	Midwest	561504	2	Metro - Counties in metro areas of 250,000 to 1 million population	40.53	0.02	No	NA	2	1	4	4	1	1	1	2	4	1	1	1	0	2	1	0	0	1	2	3	1	2	1	0	0	0	0	0	6.34	2.66	4
147264	0	2020-10-10	50-64	Male	Non-Hispanic White	9	Scientific and technical services	55025	DANE	WI	Midwest	561504	2	Metro - Counties in metro areas of 250,000 to 1 million population	23.78	0.02	No	NA	2	1	4	4	1	1	1	2	4	1	1	1	0	2	1	1	0	1	2	3	1	2	1	0	0	0	0	0	6.34	3.66	4
147264	0	2020-11-08	50-64	Male	Non-Hispanic White	9	Scientific and technical services	55025	DANE	WI	Midwest	561504	2	Metro - Counties in metro areas of 250,000 to 1 million population	66.66	0.21	No	NA	2	1	4	4	1	1	1	2	4	1	1	1	0	2	1	1	0	1	2	3	1	2	1	0	0	0	0	0	6.34	3.66	4
147264	0	2020-12-06	50-64	Male	Non-Hispanic White	9	Scientific and technical services	55025	DANE	WI	Midwest	561504	2	Metro - Counties in metro areas of 250,000 to 1 million population	51.84	0.49	No	NA	2	1	4	4	1	1	1	2	4	1	1	1	0	2	1	1	0	1	2	3	1	2	1	0	0	0	0	0	6.34	3.66	4
147264	0	2021-01-03	50-64	Male	Non-Hispanic White	9	Scientific and technical services	55025	DANE	WI	Midwest	561504	2	Metro - Counties in metro areas of 250,000 to 1 million population	33.42	0.47	No	NA	1	1	4	4	1	1	1	2	4	1	1	1	0	2	1	1	0	1	2	3	1	2	1	13, 17	0.111111	2, 3, 7	0.25	0	6.01	3.66	4.36111
147264	0	2021-01-31	50-64	Male	Non-Hispanic White	9	Scientific and technical services	55025	DANE	WI	Midwest	561504	2	Metro - Counties in metro areas of 250,000 to 1 million population	20.2	0.53	No	NA	1	1	4	4	1	1	1	2	4	1	1	1	0	2	1	1	0	1	2	3	1	2	1	8, 9, 10, 13, 17	0.333333	2, 3, 7	0.25	0	6.01	3.66	4.58333
147264	0	2021-03-28	50-64	Male	Non-Hispanic White	9	Scientific and technical services	55025	DANE	WI	Midwest	561504	2	Metro - Counties in metro areas of 250,000 to 1 million population	8.15	0.16	No	NA	1	1	2	2	1	1	1	1	2	1	1	1	0	2	1	1	0	1	2	3	1	1	1	8, 9, 10, 11, 12, 13, 14, 17, 19, 20	0.388889	1, 2, 3, 5, 7	0.416667	0	4.41	3.66	4.30556
147264	0	2021-04-25	50-64	Male	Non-Hispanic White	9	Scientific and technical services	55025	DANE	WI	Midwest	561504	2	Metro - Counties in metro areas of 250,000 to 1 million population	11.6	0.08	No	NA	1	1	2	2	1	1	1	1	2	1	1	1	0	2	1	1	0	1	2	3	1	1	1	3, 4, 5, 6, 7, 8, 9, 10, 11, 12, 13, 14, 17, 19, 20	0.888889	1, 2, 3, 5, 7	0.416667	0	4.41	3.66	4.80556
147264	0	2021-05-23	50-64	Male	Non-Hispanic White	9	Scientific and technical services	55025	DANE	WI	Midwest	561504	2	Metro - Counties in metro areas of 250,000 to 1 million population	4.41	0.04	No	NA	1	1	1	2	1	1	1	1	1	1	1	1	0	2	1	1	0	1	2	3	1	1	1	3, 4, 5, 6, 7, 8, 9, 10, 11, 12, 13, 14, 17, 19, 20	0.888889	1, 2, 3, 5, 7	0.416667	0	3.96	3.66	4.80556
147264	0	2021-06-20	50-64	Male	Non-Hispanic White	9	Scientific and technical services	55025	DANE	WI	Midwest	561504	2	Metro - Counties in metro areas of 250,000 to 1 million population	1.72	0.02	No	NA	1	0	0	0	0	0	0	0	0	0	1	0	0	2	1	1	0	1	2	3	1	0	0	3, 4, 5, 6, 7, 8, 9, 10, 11, 12, 13, 14, 17, 19, 20	0.888889	1, 2, 3, 5, 7, 11	0.5	0	0.66	3.66	3.88889
147264	0	2021-07-18	50-64	Male	Non-Hispanic White	9	Scientific and technical services	55025	DANE	WI	Midwest	561504	2	Metro - Counties in metro areas of 250,000 to 1 million population	2.4	0	No	NA	1	0	0	0	0	0	0	0	0	0	1	0	0	2	1	1	0	1	2	3	1	0	0	3, 4, 5, 6, 7, 8, 9, 10, 11, 12, 13, 14, 17, 19, 20	0.888889	1, 2, 3, 5, 7, 11	0.5	0	0.66	3.66	3.88889
147264	0	2021-08-15	50-64	Male	Non-Hispanic White	9	Scientific and technical services	55025	DANE	WI	Midwest	561504	2	Metro - Counties in metro areas of 250,000 to 1 million population	16.8	0.03	No	NA	1	0	0	0	0	0	0	0	0	0	1	0	0	2	1	1	0	1	2	3	1	0	0	3, 4, 5, 6, 7, 8, 9, 10, 11, 12, 13, 14, 17, 19, 20	0.888889	1, 2, 3, 5, 7, 11	0.5	0	0.66	3.66	3.88889
147264	0	2021-09-12	50-64	Male	Non-Hispanic White	9	Scientific and technical services	55025	DANE	WI	Midwest	561504	2	Metro - Counties in metro areas of 250,000 to 1 million population	18.55	0.08	No	NA	1	0	0	0	0	0	0	0	0	0	1	0	0	2	1	1	0	1	2	3	1	0	0	3, 4, 5, 6, 7, 8, 9, 10, 11, 12, 13, 14, 17, 19, 20	0.888889	1, 2, 3, 5, 7, 11	0.5	0	0.66	3.66	3.88889
147264	0	2021-10-10	50-64	Male	Non-Hispanic White	9	Scientific and technical services	55025	DANE	WI	Midwest	561504	2	Metro - Counties in metro areas of 250,000 to 1 million population	26.99	0.07	No	NA	1	0	0	0	0	0	0	0	0	0	1	0	0	2	1	1	0	1	2	3	1	0	0	3, 4, 5, 6, 7, 8, 9, 10, 11, 12, 13, 14, 17, 19, 20	0.888889	1, 2, 3, 5, 7, 11	0.5	0	0.66	3.66	3.88889
147264	5	2021-11-07	50-64	Male	Non-Hispanic White	9	Scientific and technical services	55025	DANE	WI	Midwest	561504	2	Metro - Counties in metro areas of 250,000 to 1 million population	20.07	0.09	No	NA	1	0	0	0	0	0	0	0	0	0	1	0	0	2	1	1	0	1	2	3	1	0	0	2, 3, 4, 5, 6, 7, 8, 9, 10	1	1, 2, 3, 5, 7, 11	0.5	0	0.66	3.66	4
147264	0	2021-12-05	50-64	Male	Non-Hispanic White	9	Scientific and technical services	55025	DANE	WI	Midwest	561504	2	Metro - Counties in metro areas of 250,000 to 1 million population	40.79	0.04	No	NA	1	0	0	0	0	0	0	0	0	0	1	0	0	2	1	1	0	1	2	3	1	0	0	2, 3, 4, 5, 6, 7, 8, 9, 10	1	1, 2, 3, 5, 7, 11	0.5	0	0.66	3.66	4
381240	0	2021-08-20	≥65	Male	Non-Hispanic Asian	7	Other or not stated	06085	SANTA CLARA	CA	West	1936259	1	Metro - Counties in metro areas of 1 million population or more	19.24	0.03	No	NA	1	0	0	0	1	0	0	0	0	0	0	0	0	3	0	1	1	1	2	3	2	2	0	3, 4, 5, 6, 7, 8, 9, 10	0.888889	2, 3, 5, 7, 8, 9, 10	0.583333	1	0.83	4	5.97222
381240	0	2021-09-17	≥65	Male	Non-Hispanic Asian	7	Other or not stated	06085	SANTA CLARA	CA	West	1936259	1	Metro - Counties in metro areas of 1 million population or more	12.93	0.14	No	NA	1	0	0	0	1	0	0	0	0	0	0	0	0	3	0	1	1	1	2	3	2	2	0	3, 4, 5, 6, 7, 8, 9, 10	0.888889	2, 3, 5, 7, 8, 9, 10	0.583333	1	0.83	4	5.97222
305248	11	2020-08-17	≥65	Male	Non-Hispanic White	9	Other or not stated	06041	MARIN	CA	West	262321	1	Metro - Counties in metro areas of 1 million population or more	21.53	0.24	No	NA	3	2	4	3	1	2	2	3	5	3	1	2	0	2	1	1	1	1	2	3	2	2	2	0	0	0	0	0	8.82	4.66	5
747538	0	2020-05-27	≥65	Male	Non-Hispanic White	8	Other or not stated	06075	SAN FRANCISCO	CA	West	873965	1	Metro - Counties in metro areas of 1 million population or more	3.6	0.06	No	100	3	2	4	4	1	2	3	4	5	3	1	3	0	2	1	1	1	1	2	2	2	2	2	0	0	0	0	0	9.95	4.66	4.66
747538	0	2020-06-24	≥65	Male	Non-Hispanic White	8	Other or not stated	06075	SAN FRANCISCO	CA	West	873965	1	Metro - Counties in metro areas of 1 million population or more	4.33	0.04	No	100	3	2	4	3	1	2	3	3	3	3	1	3	0	2	1	1	1	1	2	2	2	2	2	0	0	0	0	0	9.1	4.66	4.66
747538	0	2020-07-22	≥65	Male	Non-Hispanic White	8	Other or not stated	06075	SAN FRANCISCO	CA	West	873965	1	Metro - Counties in metro areas of 1 million population or more	12.36	0.04	No	100	3	2	4	3	1	2	3	3	3	3	1	3	0	2	1	1	1	1	2	2	2	2	2	0	0	0	0	0	9.1	4.66	4.66
747538	0	2020-08-18	≥65	Male	Non-Hispanic White	8	Other or not stated	06075	SAN FRANCISCO	CA	West	873965	1	Metro - Counties in metro areas of 1 million population or more	11.4	0.04	No	100	3	2	4	3	1	1	3	3	3	3	1	3	0	2	1	1	1	1	2	2	2	2	2	0	0	0	0	0	8.77	4.66	4.66
747538	0	2020-09-15	≥65	Male	Non-Hispanic White	8	Other or not stated	06075	SAN FRANCISCO	CA	West	873965	1	Metro - Counties in metro areas of 1 million population or more	6.39	0.07	No	100	3	2	4	3	1	1	3	3	3	3	1	2	0	2	1	1	1	1	2	2	2	2	2	0	0	0	0	0	8.43	4.66	4.66
747538	0	2020-11-11	≥65	Male	Non-Hispanic White	8	Other or not stated	06075	SAN FRANCISCO	CA	West	873965	1	Metro - Counties in metro areas of 1 million population or more	9.9	0.06	No	100	2	1	4	3	1	1	2	4	4	2	1	2	0	2	1	1	1	1	2	3	2	2	2	0	0	0	0	0	7.48	4.66	5
747538	0	2021-01-06	≥65	Male	Non-Hispanic White	8	Other or not stated	06075	SAN FRANCISCO	CA	West	873965	1	Metro - Counties in metro areas of 1 million population or more	32.3	0.31	No	100	2	2	4	3	1	2	3	4	4	3	1	3	1	2	1	1	1	1	2	3	2	2	2	13, 17	0.111111	2	0.0833333	0	10.16	4.66	5.19444
747538	0	2021-03-03	≥65	Male	Non-Hispanic White	8	Other or not stated	06075	SAN FRANCISCO	CA	West	873965	1	Metro - Counties in metro areas of 1 million population or more	6.37	0.4	No	100	1	2	4	3	1	2	2	2	2	2	1	2	0	2	1	1	1	1	2	3	2	2	2	8, 9, 10, 13, 17, 19, 20, 23	0.333333	1, 2, 3, 5, 7, 10, 11	0.583333	0	7.01	4.66	5.91667
747538	0	2021-03-31	≥65	Male	Non-Hispanic White	8	Other or not stated	06075	SAN FRANCISCO	CA	West	873965	1	Metro - Counties in metro areas of 1 million population or more	4.12	0.3	No	100	1	1	4	3	1	2	2	1	1	1	1	1	0	2	1	1	1	1	2	3	2	2	2	7, 8, 9, 10, 11, 12, 13, 14, 17, 19, 20, 23, 24	0.5	1, 2, 3, 5, 7, 10, 11	0.583333	0	5.62	4.66	6.08333
747538	0	2021-04-28	≥65	Male	Non-Hispanic White	8	Other or not stated	06075	SAN FRANCISCO	CA	West	873965	1	Metro - Counties in metro areas of 1 million population or more	3.91	0.06	No	100	1	1	2	2	1	2	2	1	1	1	1	1	0	2	1	1	1	1	2	3	2	2	2	4, 5, 6, 7, 8, 9, 10, 28	0.777778	1, 2, 3, 5, 7, 10, 11	0.583333	1	4.87	4.66	6.86111
747538	0	2021-05-26	≥65	Male	Non-Hispanic White	8	Other or not stated	06075	SAN FRANCISCO	CA	West	873965	1	Metro - Counties in metro areas of 1 million population or more	1.96	0.02	No	100	1	1	1	2	0	2	1	1	1	1	1	1	0	2	1	1	1	1	2	3	2	2	1	3, 4, 5, 6, 7, 8, 9, 10	0.888889	1, 2, 3, 5, 7, 10, 11	0.583333	1	3.79	4.66	6.47222
747538	1	2021-08-31	≥65	Male	Non-Hispanic White	8	Other or not stated	06075	SAN FRANCISCO	CA	West	873965	1	Metro - Counties in metro areas of 1 million population or more	17.94	0.16	No	100	1	0	1	0	0	0	0	0	0	0	1	0	0	2	1	1	1	1	2	3	2	2	1	3, 4, 5, 6, 7, 8, 9, 10	0.888889	1, 2, 3, 5, 7, 10, 11	0.583333	1	0.91	4.66	6.47222
747538	0	2021-09-28	≥65	Male	Non-Hispanic White	8	Other or not stated	06075	SAN FRANCISCO	CA	West	873965	1	Metro - Counties in metro areas of 1 million population or more	10.32	0.18	No	100	1	0	1	0	0	0	0	0	0	0	1	0	0	2	1	1	1	1	2	3	2	2	1	3, 4, 5, 6, 7, 8, 9, 10	0.888889	1, 2, 3, 5, 7, 9, 10, 11	0.666667	1	0.91	4.66	6.55556
747538	0	2021-10-26	≥65	Male	Non-Hispanic White	8	Other or not stated	06075	SAN FRANCISCO	CA	West	873965	1	Metro - Counties in metro areas of 1 million population or more	6.4	0.1	No	100	1	0	1	0	0	0	0	0	0	0	1	0	0	2	1	1	1	1	2	3	2	2	1	3, 4, 5, 6, 7, 8, 9, 10	0.888889	1, 2, 3, 5, 7, 9, 10, 11	0.666667	1	0.91	4.66	6.55556
747538	0	2021-11-23	≥65	Male	Non-Hispanic White	8	Other or not stated	06075	SAN FRANCISCO	CA	West	873965	1	Metro - Counties in metro areas of 1 million population or more	6.92	0.02	No	100	1	0	1	0	0	0	0	0	0	0	1	0	0	2	1	1	1	1	2	3	2	2	1	2, 3, 4, 5, 6, 7, 8, 9, 10	1	1, 2, 3, 5, 6, 7, 8, 9, 10, 11	0.833333	1	0.91	4.66	6.83333
656349	0	2020-04-26	50-64	Male	Non-Hispanic White	7	Scientific and technical services	06001	ALAMEDA	CA	West	1682353	1	Metro - Counties in metro areas of 1 million population or more	2.6	0.09	No	NA	3	3	4	4	2	3	3	4	5	3	2	3	0	3	1	1	1	1	2	2	2	1	1	0	0	0	0	0	11.46	5	3.66
557713	2	2020-04-26	≥65	Female	Non-Hispanic White	8	Other or not stated	06041	MARIN	CA	West	262321	1	Metro - Counties in metro areas of 1 million population or more	1.6	0.11	No	NA	3	3	4	4	1	2	3	4	5	3	1	3	0	2	1	1	1	1	2	1	1	1	0	0	0	0	0	0	10.29	4.66	2.33
557713	5	2020-05-25	≥65	Female	Non-Hispanic White	8	Other or not stated	06041	MARIN	CA	West	262321	1	Metro - Counties in metro areas of 1 million population or more	4.86	0	No	NA	3	2	4	4	1	2	3	4	5	3	1	3	0	2	1	1	1	1	2	3	2	2	2	0	0	0	0	0	9.95	4.66	5
557713	0	2020-06-22	≥65	Female	Non-Hispanic White	8	Other or not stated	06041	MARIN	CA	West	262321	1	Metro - Counties in metro areas of 1 million population or more	27.54	0.03	No	NA	1	2	4	3	1	2	3	3	3	3	1	2	0	2	1	1	1	1	2	3	2	2	2	0	0	0	0	0	8.09	4.66	5
557713	2	2020-07-20	≥65	Female	Non-Hispanic White	8	Other or not stated	06041	MARIN	CA	West	262321	1	Metro - Counties in metro areas of 1 million population or more	56.19	0.94	No	NA	3	2	4	3	1	2	3	3	5	3	1	2	0	2	1	1	1	1	2	3	2	2	2	0	0	0	0	0	9.16	4.66	5
557713	3	2020-08-17	≥65	Female	Non-Hispanic White	8	Other or not stated	06041	MARIN	CA	West	262321	1	Metro - Counties in metro areas of 1 million population or more	21.53	0.24	No	NA	3	2	4	3	1	2	2	3	5	3	1	2	0	2	1	1	1	1	2	3	2	2	2	0	0	0	0	0	8.82	4.66	5
557713	0	2020-09-14	≥65	Female	Non-Hispanic White	8	Other or not stated	06041	MARIN	CA	West	262321	1	Metro - Counties in metro areas of 1 million population or more	6.35	0.14	No	NA	2	2	4	3	1	2	2	2	5	2	1	2	0	2	1	1	1	1	2	3	2	2	2	0	0	0	0	0	7.94	4.66	5
557713	2	2020-10-12	≥65	Female	Non-Hispanic White	8	Other or not stated	06041	MARIN	CA	West	262321	1	Metro - Counties in metro areas of 1 million population or more	6.73	0.24	No	NA	1	2	4	3	1	2	2	2	5	2	1	2	0	2	1	1	1	1	2	3	2	2	2	0	0	0	0	0	7.61	4.66	5
557713	0	2020-11-09	≥65	Female	Non-Hispanic White	8	Other or not stated	06041	MARIN	CA	West	262321	1	Metro - Counties in metro areas of 1 million population or more	5.69	0.11	No	NA	1	1	4	3	1	1	2	1	3	1	1	1	0	2	1	1	1	1	2	3	2	2	2	0	0	0	0	0	5.69	4.66	5
557713	2	2020-12-07	≥65	Female	Non-Hispanic White	8	Other or not stated	06041	MARIN	CA	West	262321	1	Metro - Counties in metro areas of 1 million population or more	16.39	0.1	No	NA	1	2	4	4	1	2	2	4	5	3	1	2	1	2	1	1	1	1	2	3	2	2	2	0	0	0	0	0	9.6	4.66	5
557713	2	2021-01-04	≥65	Female	Non-Hispanic White	8	Other or not stated	06041	MARIN	CA	West	262321	1	Metro - Counties in metro areas of 1 million population or more	30.47	0.08	No	NA	1	2	4	4	1	2	2	4	5	3	1	2	1	2	1	1	1	1	2	3	2	2	2	13, 17	0.111111	1, 3, 4	0.25	0	9.6	4.66	5.36111
557713	2	2021-02-01	≥65	Female	Non-Hispanic White	8	Other or not stated	06041	MARIN	CA	West	262321	1	Metro - Counties in metro areas of 1 million population or more	21.58	0.5	No	NA	1	2	4	3	1	2	2	3	5	3	1	2	0	2	1	1	1	1	2	3	2	2	2	9, 10, 13, 17, 20	0.222222	1, 3, 4	0.25	0	8.15	4.66	5.47222
557713	0	2021-03-29	≥65	Female	Non-Hispanic White	8	Other or not stated	06041	MARIN	CA	West	262321	1	Metro - Counties in metro areas of 1 million population or more	5.46	0.22	No	NA	1	2	4	3	1	2	2	1	2	2	1	1	0	2	1	1	1	1	2	3	2	2	2	7, 8, 9, 10, 11, 12, 13, 14, 17, 19, 20, 23, 24	0.5	1, 2, 3, 11	0.333333	0	6.48	4.66	5.83333
557713	3	2021-04-26	≥65	Female	Non-Hispanic White	8	Other or not stated	06041	MARIN	CA	West	262321	1	Metro - Counties in metro areas of 1 million population or more	2.81	0.11	No	NA	1	2	4	3	1	2	2	1	2	2	1	1	0	2	1	1	1	1	2	3	2	2	2	4, 5, 6, 7, 8, 9, 10, 28	0.777778	1, 2, 3, 11	0.333333	1	6.48	4.66	6.61111
400222	1	2021-09-15	50-64	Female	Non-Hispanic White	10	Education	06055	NAPA	CA	West	138019	3	Metro - Counties in metro areas of fewer than 250,000 population	27.48	0.1	No	NA	0	0	0	1	0	0	0	0	0	0	1	0	0	3	1	1	1	1	2	3	2	2	0	3, 4, 5, 6, 7, 8, 9, 10	0.888889	1, 2, 3, 5, 7, 9, 11	0.583333	1	0.58	5	5.97222
400222	0	2021-11-09	50-64	Female	Non-Hispanic White	10	Education	06055	NAPA	CA	West	138019	3	Metro - Counties in metro areas of fewer than 250,000 population	14.1	0.31	No	NA	0	0	0	1	0	0	0	0	0	0	1	0	0	3	1	1	1	1	2	3	2	2	0	2, 3, 4, 5, 6, 7, 8, 9, 10	1	1, 2, 3, 5, 7, 9, 11	0.583333	1	0.58	5	6.08333
400222	2	2021-12-08	50-64	Female	Non-Hispanic White	10	Education	06055	NAPA	CA	West	138019	3	Metro - Counties in metro areas of fewer than 250,000 population	10.79	0.22	No	NA	0	0	0	1	0	0	0	0	0	0	1	0	0	3	1	1	1	1	2	3	2	2	0	2, 3, 4, 5, 6, 7, 8, 9, 10	1	1, 2, 3, 5, 7, 9, 11	0.583333	1	0.58	5	6.08333
346559	13	2020-04-24	35-49	Female	Non-Hispanic White	7	Healthcare	06001	ALAMEDA	CA	West	1682353	1	Metro - Counties in metro areas of 1 million population or more	2.89	0.07	No	NA	3	3	4	4	2	3	3	4	5	3	2	3	0	3	1	1	1	1	2	2	2	1	1	0	0	0	0	0	11.46	5	3.66
346559	8	2020-05-24	35-49	Female	Non-Hispanic White	7	Healthcare	06001	ALAMEDA	CA	West	1682353	1	Metro - Counties in metro areas of 1 million population or more	3.89	0.06	No	NA	3	2	2	4	2	2	3	4	5	3	2	3	0	3	1	1	1	1	2	2	2	2	1	0	0	0	0	0	10.28	5	4.16
346559	12	2020-06-21	35-49	Female	Non-Hispanic White	7	Healthcare	06001	ALAMEDA	CA	West	1682353	1	Metro - Counties in metro areas of 1 million population or more	4.41	0.06	No	NA	2	2	3	3	2	2	2	3	5	3	1	2	0	3	1	1	1	1	2	3	2	2	2	0	0	0	0	0	8.73	5	5
346559	8	2020-07-19	35-49	Female	Non-Hispanic White	7	Healthcare	06001	ALAMEDA	CA	West	1682353	1	Metro - Counties in metro areas of 1 million population or more	11.9	0.12	No	NA	2	2	3	3	2	2	3	3	4	3	1	2	0	3	1	1	1	1	2	3	2	2	2	0	0	0	0	0	8.87	5	5
346559	13	2020-08-16	35-49	Female	Non-Hispanic White	7	Healthcare	06001	ALAMEDA	CA	West	1682353	1	Metro - Counties in metro areas of 1 million population or more	17.76	0.15	No	NA	2	2	3	3	2	2	3	3	4	3	1	2	0	3	1	1	1	1	2	3	2	2	2	0	0	0	0	0	8.87	5	5
346559	9	2020-09-12	35-49	Female	Non-Hispanic White	7	Healthcare	06001	ALAMEDA	CA	West	1682353	1	Metro - Counties in metro areas of 1 million population or more	6.03	0.21	No	NA	3	3	3	3	2	1	2	3	4	2	1	2	0	3	1	1	1	1	2	3	2	2	2	0	0	0	0	0	8.54	5	5
346559	10	2020-10-11	35-49	Female	Non-Hispanic White	7	Healthcare	06001	ALAMEDA	CA	West	1682353	1	Metro - Counties in metro areas of 1 million population or more	3.77	0.16	No	NA	2	2	3	3	2	1	2	2	4	2	1	2	0	3	1	1	1	1	2	3	2	2	2	0	0	0	0	0	7.66	5	5
346559	17	2021-04-25	35-49	Female	Non-Hispanic White	7	Healthcare	06001	ALAMEDA	CA	West	1682353	1	Metro - Counties in metro areas of 1 million population or more	5.55	0.08	No	NA	1	1	2	3	1	1	2	1	3	1	1	1	0	3	1	1	1	1	2	3	2	2	1	4, 5, 6, 7, 8, 9, 10, 11, 12, 13, 14, 17, 18, 19, 20, 21, 22, 23, 28	0.777778	1, 2, 3, 7, 11	0.416667	1	5.19	5	6.19444
346559	17	2021-06-20	35-49	Female	Non-Hispanic White	7	Healthcare	06001	ALAMEDA	CA	West	1682353	1	Metro - Counties in metro areas of 1 million population or more	2.16	0.16	No	NA	1	0	0	0	1	1	0	0	0	0	1	0	0	3	1	1	1	1	2	3	2	1	1	3, 4, 5, 6, 7, 8, 9, 10, 11, 12, 13, 14, 17, 18, 19, 20, 21, 22, 23, 24	0.888889	1, 2, 3, 5, 6, 11	0.5	2	1.49	5	6.38889
346559	17	2021-08-15	35-49	Female	Non-Hispanic White	7	Healthcare	06001	ALAMEDA	CA	West	1682353	1	Metro - Counties in metro areas of 1 million population or more	21.31	0.08	No	NA	1	0	0	0	1	1	0	0	0	0	1	0	0	3	1	1	1	1	2	3	2	2	0	3, 4, 5, 6, 7, 8, 9, 10, 11, 12, 13, 14, 17, 18, 19, 20, 21, 22, 23, 24	0.888889	1, 2, 3, 5, 6, 7, 8, 9, 10, 11	0.833333	2	1.49	5	6.72222
346559	13	2021-09-12	35-49	Female	Non-Hispanic White	7	Healthcare	06001	ALAMEDA	CA	West	1682353	1	Metro - Counties in metro areas of 1 million population or more	15.47	0.04	No	NA	1	0	0	0	1	1	0	0	0	0	1	0	0	3	1	1	1	1	2	3	2	2	0	3, 4, 5, 6, 7, 8, 9, 10, 11, 12, 13, 14, 17, 18, 19, 20, 21, 22, 23, 24	0.888889	1, 2, 3, 5, 6, 7, 8, 9, 10, 11	0.833333	2	1.49	5	6.72222
346559	8	2021-10-10	35-49	Female	Non-Hispanic White	7	Healthcare	06001	ALAMEDA	CA	West	1682353	1	Metro - Counties in metro areas of 1 million population or more	9.33	0.09	No	NA	1	0	0	0	1	1	0	0	0	0	1	0	0	3	1	1	1	1	2	3	2	2	0	3, 4, 5, 6, 7, 8, 9, 10, 11, 12, 13, 14, 17, 18, 19, 20, 21, 22, 23, 24	0.888889	1, 2, 3, 5, 6, 7, 8, 9, 10, 11	0.833333	2	1.49	5	6.72222
346559	16	2021-11-07	35-49	Female	Non-Hispanic White	7	Healthcare	06001	ALAMEDA	CA	West	1682353	1	Metro - Counties in metro areas of 1 million population or more	7.94	0.29	No	NA	1	0	0	0	1	1	0	0	0	0	1	0	0	3	1	1	1	1	2	3	2	1	0	2, 3, 4, 5, 6, 7, 8, 9, 10	1	1, 2, 3, 5, 6, 7, 8, 9, 10, 11	0.833333	2	1.49	5	6.33333
290803	3	2021-02-25	35-49	Female	Non-Hispanic White	8	Other or not stated	06001	ALAMEDA	CA	West	1682353	1	Metro - Counties in metro areas of 1 million population or more	8.51	0.84	No	NA	2	2	4	3	2	2	2	3	5	3	1	2	0	3	1	1	1	1	2	3	2	2	2	8, 9, 10, 11, 13, 17, 18, 19, 20, 23	0.388889	1, 2, 3, 7, 11	0.416667	0	8.98	5	5.80556
873675	2	2020-05-07	≥65	Female	Non-Hispanic White	9	Other or not stated	06081	SAN MATEO	CA	West	764442	1	Metro - Counties in metro areas of 1 million population or more	3.73	0.13	No	NA	3	3	4	4	2	2	3	4	5	3	1	3	0	2	1	0	1	1	2	2	2	2	2	0	0	0	0	0	10.79	3.66	4.66
873675	2	2020-06-03	≥65	Female	Non-Hispanic White	9	Other or not stated	06081	SAN MATEO	CA	West	764442	1	Metro - Counties in metro areas of 1 million population or more	4.57	0.15	No	NA	3	2	2	4	2	2	3	3	5	3	1	2	0	2	1	0	1	1	2	3	2	2	2	0	0	0	0	0	9.41	3.66	5
873675	0	2020-07-01	≥65	Female	Non-Hispanic White	9	Other or not stated	06081	SAN MATEO	CA	West	764442	1	Metro - Counties in metro areas of 1 million population or more	6.73	0.07	No	NA	1	1	2	3	1	0	2	2	2	2	1	2	0	2	1	0	1	1	2	3	1	2	2	0	0	0	0	0	5.52	3.66	4.5
873675	2	2020-07-29	≥65	Female	Non-Hispanic White	9	Other or not stated	06081	SAN MATEO	CA	West	764442	1	Metro - Counties in metro areas of 1 million population or more	9.88	0.04	No	NA	1	3	2	3	1	0	3	3	5	3	1	3	0	2	1	0	1	1	2	3	2	2	2	0	0	0	0	0	8.01	3.66	5
873675	3	2020-08-26	≥65	Female	Non-Hispanic White	9	Other or not stated	06081	SAN MATEO	CA	West	764442	1	Metro - Counties in metro areas of 1 million population or more	9.84	0.06	No	NA	3	3	2	3	1	0	3	3	5	3	1	3	0	2	1	0	1	1	2	3	1	2	2	0	0	0	0	0	8.68	3.66	4.5
873675	6	2020-09-23	≥65	Female	Non-Hispanic White	9	Other or not stated	06081	SAN MATEO	CA	West	764442	1	Metro - Counties in metro areas of 1 million population or more	7.45	0.04	No	NA	3	3	2	3	1	0	2	2	5	2	1	2	0	2	1	0	1	1	2	3	1	2	2	0	0	0	0	0	7.46	3.66	4.5
873675	4	2020-10-21	≥65	Female	Non-Hispanic White	9	Other or not stated	06081	SAN MATEO	CA	West	764442	1	Metro - Counties in metro areas of 1 million population or more	5.52	0.03	No	NA	3	3	2	3	1	0	2	2	5	2	1	2	0	2	1	0	1	1	2	3	2	2	2	0	0	0	0	0	7.46	3.66	5
873675	3	2020-11-19	≥65	Female	Non-Hispanic White	9	Other or not stated	06081	SAN MATEO	CA	West	764442	1	Metro - Counties in metro areas of 1 million population or more	12.25	0.11	No	NA	3	1	2	3	1	0	2	1	3	1	1	1	1	2	1	0	1	1	2	3	2	2	2	0	0	0	0	0	6.53	3.66	5
873675	4	2021-01-13	≥65	Female	Non-Hispanic White	9	Other or not stated	06081	SAN MATEO	CA	West	764442	1	Metro - Counties in metro areas of 1 million population or more	60.57	0.63	No	NA	3	3	4	4	1	2	2	3	5	2	1	2	1	2	1	0	1	1	2	3	2	2	2	8, 9, 10, 13, 17	0.333333	7	0.0833333	0	10.07	3.66	5.41667
873675	1	2021-02-11	≥65	Female	Non-Hispanic White	9	Other or not stated	06081	SAN MATEO	CA	West	764442	1	Metro - Counties in metro areas of 1 million population or more	18.37	0.97	No	NA	3	3	2	3	1	0	2	3	5	2	1	2	0	2	1	0	1	1	2	3	2	2	2	8, 9, 10, 13, 17	0.333333	3, 7, 10	0.25	0	7.66	3.66	5.58333
873675	0	2021-05-06	≥65	Female	Non-Hispanic White	9	Other or not stated	06081	SAN MATEO	CA	West	764442	1	Metro - Counties in metro areas of 1 million population or more	4.79	0.04	No	NA	2	1	2	3	1	0	2	1	3	1	1	1	0	2	1	0	1	1	2	3	2	2	2	4, 5, 6, 7, 8, 9, 10, 28	0.777778	3, 4, 5, 7, 10, 11	0.5	1	5.19	3.66	6.77778
747171	1	2021-08-31	≥65	Male	Non-Hispanic White	6	Other or not stated	06001	ALAMEDA	CA	West	1682353	1	Metro - Counties in metro areas of 1 million population or more	24.83	0.03	No	NA	1	0	0	0	1	1	0	0	0	0	1	0	0	3	1	1	1	1	2	3	2	2	0	3, 4, 5, 6, 7, 8, 9, 10, 11, 12, 13, 14, 17, 18, 19, 20, 21, 22, 23, 24	0.888889	1, 2, 3, 5, 6, 7, 8, 9, 10, 11	0.833333	2	1.49	5	6.72222
747171	2	2021-11-23	≥65	Male	Non-Hispanic White	6	Other or not stated	06001	ALAMEDA	CA	West	1682353	1	Metro - Counties in metro areas of 1 million population or more	7.44	0.09	No	NA	1	0	0	0	1	1	0	0	0	0	1	0	0	3	1	1	1	1	2	3	2	1	0	2, 3, 4, 5, 6, 7, 8, 9, 10	1	1, 2, 3, 5, 6, 8, 9, 10, 11	0.75	2	1.49	5	6.25
695666	5	2020-04-24	50-64	Male	Non-Hispanic White	10	Other or not stated	06081	SAN MATEO	CA	West	764442	1	Metro - Counties in metro areas of 1 million population or more	3.58	0.19	No	NA	3	3	4	4	2	2	3	4	5	3	1	3	0	2	1	0	1	1	2	2	2	2	2	0	0	0	0	0	10.79	3.66	4.66
695666	2	2020-06-19	50-64	Male	Non-Hispanic White	10	Other or not stated	06081	SAN MATEO	CA	West	764442	1	Metro - Counties in metro areas of 1 million population or more	2.63	0.07	No	NA	1	1	2	3	1	0	2	2	2	2	1	2	0	2	1	0	1	1	2	3	2	2	2	0	0	0	0	0	5.52	3.66	5
695666	2	2020-07-17	50-64	Male	Non-Hispanic White	10	Other or not stated	06081	SAN MATEO	CA	West	764442	1	Metro - Counties in metro areas of 1 million population or more	10.38	0.06	No	NA	1	1	2	3	1	0	2	3	5	3	1	2	0	2	1	0	1	1	2	3	2	2	2	0	0	0	0	0	6.66	3.66	5
695666	6	2020-08-14	50-64	Male	Non-Hispanic White	10	Other or not stated	06081	SAN MATEO	CA	West	764442	1	Metro - Counties in metro areas of 1 million population or more	15.37	0.08	No	NA	3	3	2	3	1	0	3	3	5	3	1	3	0	2	1	0	1	1	2	3	2	2	2	0	0	0	0	0	8.68	3.66	5
695666	6	2020-09-11	50-64	Male	Non-Hispanic White	10	Other or not stated	06081	SAN MATEO	CA	West	764442	1	Metro - Counties in metro areas of 1 million population or more	9.58	0.07	No	NA	3	3	2	3	1	0	2	3	5	2	1	3	0	2	1	0	1	1	2	3	1	2	2	0	0	0	0	0	8	3.66	4.5
695666	4	2020-10-10	50-64	Male	Non-Hispanic White	10	Other or not stated	06081	SAN MATEO	CA	West	764442	1	Metro - Counties in metro areas of 1 million population or more	5.65	0.06	No	NA	3	3	2	3	1	0	2	2	5	2	1	2	0	2	1	0	1	1	2	3	2	2	2	0	0	0	0	0	7.46	3.66	5
695666	5	2020-11-07	50-64	Male	Non-Hispanic White	10	Other or not stated	06081	SAN MATEO	CA	West	764442	1	Metro - Counties in metro areas of 1 million population or more	8.18	0.02	No	NA	3	1	2	3	1	0	2	1	3	1	1	1	0	2	1	0	1	1	2	3	2	2	2	0	0	0	0	0	5.53	3.66	5
695666	3	2020-12-04	50-64	Male	Non-Hispanic White	10	Other or not stated	06081	SAN MATEO	CA	West	764442	1	Metro - Counties in metro areas of 1 million population or more	27.99	0.08	No	NA	3	3	2	3	1	0	2	3	5	2	1	2	1	2	1	0	1	1	2	3	2	2	2	0	0	0	0	0	8.66	3.66	5
695666	2	2021-01-01	50-64	Male	Non-Hispanic White	10	Other or not stated	06081	SAN MATEO	CA	West	764442	1	Metro - Counties in metro areas of 1 million population or more	43.76	0.28	No	NA	3	3	4	4	1	2	2	3	5	2	1	2	1	2	1	0	1	1	2	3	2	2	2	19	0.0555556	2, 7	0.166667	0	10.07	3.66	5.22222
695666	3	2021-01-30	50-64	Male	Non-Hispanic White	10	Other or not stated	06081	SAN MATEO	CA	West	764442	1	Metro - Counties in metro areas of 1 million population or more	32.33	0.78	No	NA	3	3	2	3	1	0	2	3	5	2	1	2	0	2	1	0	1	1	2	3	2	2	2	8, 9, 10, 13, 17	0.333333	7	0.0833333	0	7.66	3.66	5.41667
695666	5	2021-02-27	50-64	Male	Non-Hispanic White	10	Other or not stated	06081	SAN MATEO	CA	West	764442	1	Metro - Counties in metro areas of 1 million population or more	12.41	0.49	No	NA	3	3	2	3	1	0	2	2	5	2	1	2	0	2	1	0	1	1	2	3	2	2	2	8, 9, 10, 13, 17, 19, 20, 23	0.333333	3, 7, 10, 11	0.333333	0	7.46	3.66	5.66667
695666	4	2021-03-27	50-64	Male	Non-Hispanic White	10	Other or not stated	06081	SAN MATEO	CA	West	764442	1	Metro - Counties in metro areas of 1 million population or more	5.7	0.07	No	NA	2	1	2	3	1	0	2	1	3	1	1	1	0	2	1	0	1	1	2	3	2	2	2	8, 9, 10, 11, 12, 13, 14, 17, 19, 20, 23, 24	0.5	3, 7, 10, 11	0.333333	0	5.19	3.66	5.83333
695666	1	2021-04-23	50-64	Male	Non-Hispanic White	10	Other or not stated	06081	SAN MATEO	CA	West	764442	1	Metro - Counties in metro areas of 1 million population or more	5.5	0.07	No	NA	2	1	2	3	1	0	2	1	3	1	1	1	0	2	1	0	1	1	2	3	2	2	2	4, 5, 6, 7, 8, 9, 10, 28	0.777778	3, 4, 5, 7	0.333333	1	5.19	3.66	6.61111
695666	2	2021-05-22	50-64	Male	Non-Hispanic White	10	Other or not stated	06081	SAN MATEO	CA	West	764442	1	Metro - Counties in metro areas of 1 million population or more	2.27	0.04	No	NA	2	1	2	3	1	0	1	1	2	1	1	1	0	2	1	0	1	1	2	3	2	1	1	3, 4, 5, 6, 7, 8, 9, 10	0.888889	3, 4, 5, 7, 10, 11	0.5	1	4.66	3.66	5.88889
695666	1	2021-07-17	50-64	Male	Non-Hispanic White	10	Other or not stated	06081	SAN MATEO	CA	West	764442	1	Metro - Counties in metro areas of 1 million population or more	7.01	0.02	No	NA	2	0	0	0	1	0	0	0	0	0	1	0	0	2	1	0	1	1	2	3	2	1	1	3, 4, 5, 6, 7, 8, 9, 10	0.888889	3, 4, 5, 7, 9, 10, 11	0.583333	1	1.49	3.66	5.97222
695666	2	2021-08-14	50-64	Male	Non-Hispanic White	10	Other or not stated	06081	SAN MATEO	CA	West	764442	1	Metro - Counties in metro areas of 1 million population or more	18.03	0.07	No	NA	0	0	0	0	1	0	0	0	0	0	1	0	0	2	1	0	1	1	2	3	2	2	0	3, 4, 5, 6, 7, 8, 9, 10	0.888889	3, 4, 5, 7, 9, 10, 11	0.583333	1	0.83	3.66	5.97222
695666	1	2021-10-09	50-64	Male	Non-Hispanic White	10	Other or not stated	06081	SAN MATEO	CA	West	764442	1	Metro - Counties in metro areas of 1 million population or more	7.66	0.06	No	NA	0	0	0	0	1	0	0	0	0	0	1	0	0	2	1	0	1	1	2	3	2	2	0	3, 4, 5, 6, 7, 8, 9, 10	0.888889	3, 4, 5, 7, 9, 10, 11	0.583333	1	0.83	3.66	5.97222
564461	3	2020-04-24	50-64	Female	Non-Hispanic White	8	Other or not stated	06081	SAN MATEO	CA	West	764442	1	Metro - Counties in metro areas of 1 million population or more	3.58	0.19	No	NA	3	3	4	4	2	2	3	4	5	3	1	3	0	2	1	0	1	1	2	2	2	2	2	0	0	0	0	0	10.79	3.66	4.66
564461	4	2020-05-23	50-64	Female	Non-Hispanic White	8	Other or not stated	06081	SAN MATEO	CA	West	764442	1	Metro - Counties in metro areas of 1 million population or more	4.38	0.14	No	NA	3	2	4	4	2	2	3	4	5	3	1	3	0	2	1	0	1	1	2	3	2	2	2	0	0	0	0	0	10.45	3.66	5
564461	4	2020-06-20	50-64	Female	Non-Hispanic White	8	Other or not stated	06081	SAN MATEO	CA	West	764442	1	Metro - Counties in metro areas of 1 million population or more	2.98	0.07	No	NA	1	1	2	3	1	0	2	2	2	2	1	2	0	2	1	0	1	1	2	3	2	2	2	0	0	0	0	0	5.52	3.66	5
564461	8	2020-07-18	50-64	Female	Non-Hispanic White	8	Other or not stated	06081	SAN MATEO	CA	West	764442	1	Metro - Counties in metro areas of 1 million population or more	9.62	0.06	No	NA	1	1	2	3	1	0	2	3	5	3	1	2	0	2	1	0	1	1	2	3	2	2	2	0	0	0	0	0	6.66	3.66	5
564461	7	2020-08-15	50-64	Female	Non-Hispanic White	8	Other or not stated	06081	SAN MATEO	CA	West	764442	1	Metro - Counties in metro areas of 1 million population or more	15.69	0.08	No	NA	3	3	2	3	1	0	3	3	5	3	1	3	0	2	1	0	1	1	2	3	2	2	2	0	0	0	0	0	8.68	3.66	5
564461	6	2020-09-12	50-64	Female	Non-Hispanic White	8	Other or not stated	06081	SAN MATEO	CA	West	764442	1	Metro - Counties in metro areas of 1 million population or more	8.57	0.07	No	NA	3	3	2	3	1	0	2	3	5	2	1	3	0	2	1	0	1	1	2	3	1	2	2	0	0	0	0	0	8	3.66	4.5
564461	7	2020-10-10	50-64	Female	Non-Hispanic White	8	Other or not stated	06081	SAN MATEO	CA	West	764442	1	Metro - Counties in metro areas of 1 million population or more	5.65	0.06	No	NA	3	3	2	3	1	0	2	2	5	2	1	2	0	2	1	0	1	1	2	3	2	2	2	0	0	0	0	0	7.46	3.66	5
564461	7	2020-11-07	50-64	Female	Non-Hispanic White	8	Other or not stated	06081	SAN MATEO	CA	West	764442	1	Metro - Counties in metro areas of 1 million population or more	8.18	0.02	No	NA	3	1	2	3	1	0	2	1	3	1	1	1	0	2	1	0	1	1	2	3	2	2	2	0	0	0	0	0	5.53	3.66	5
564461	3	2020-12-05	50-64	Female	Non-Hispanic White	8	Other or not stated	06081	SAN MATEO	CA	West	764442	1	Metro - Counties in metro areas of 1 million population or more	24.6	0.08	No	NA	3	3	2	3	1	0	2	3	5	2	1	2	1	2	1	0	1	1	2	3	2	2	2	0	0	0	0	0	8.66	3.66	5
564461	4	2021-01-02	50-64	Female	Non-Hispanic White	8	Other or not stated	06081	SAN MATEO	CA	West	764442	1	Metro - Counties in metro areas of 1 million population or more	46.09	0.28	No	NA	3	3	4	4	1	2	2	3	5	2	1	2	1	2	1	0	1	1	2	3	2	2	2	19	0.0555556	2, 7	0.166667	0	10.07	3.66	5.22222
564461	5	2021-01-30	50-64	Female	Non-Hispanic White	8	Other or not stated	06081	SAN MATEO	CA	West	764442	1	Metro - Counties in metro areas of 1 million population or more	32.33	0.78	No	NA	3	3	2	3	1	0	2	3	5	2	1	2	0	2	1	0	1	1	2	3	2	2	2	8, 9, 10, 13, 17	0.333333	7	0.0833333	0	7.66	3.66	5.41667
564461	4	2021-02-27	50-64	Female	Non-Hispanic White	8	Other or not stated	06081	SAN MATEO	CA	West	764442	1	Metro - Counties in metro areas of 1 million population or more	12.41	0.49	No	NA	3	3	2	3	1	0	2	2	5	2	1	2	0	2	1	0	1	1	2	3	2	2	2	8, 9, 10, 13, 17, 19, 20, 23	0.333333	3, 7, 10, 11	0.333333	0	7.46	3.66	5.66667
564461	4	2021-03-27	50-64	Female	Non-Hispanic White	8	Other or not stated	06081	SAN MATEO	CA	West	764442	1	Metro - Counties in metro areas of 1 million population or more	5.7	0.07	No	NA	2	1	2	3	1	0	2	1	3	1	1	1	0	2	1	0	1	1	2	3	2	2	2	8, 9, 10, 11, 12, 13, 14, 17, 19, 20, 23, 24	0.5	3, 7, 10, 11	0.333333	0	5.19	3.66	5.83333
564461	4	2021-04-24	50-64	Female	Non-Hispanic White	8	Other or not stated	06081	SAN MATEO	CA	West	764442	1	Metro - Counties in metro areas of 1 million population or more	5.2	0.07	No	NA	2	1	2	3	1	0	2	1	3	1	1	1	0	2	1	0	1	1	2	3	2	2	2	4, 5, 6, 7, 8, 9, 10, 28	0.777778	3, 4, 5, 7	0.333333	1	5.19	3.66	6.61111
564461	2	2021-05-22	50-64	Female	Non-Hispanic White	8	Other or not stated	06081	SAN MATEO	CA	West	764442	1	Metro - Counties in metro areas of 1 million population or more	2.27	0.04	No	NA	2	1	2	3	1	0	1	1	2	1	1	1	0	2	1	0	1	1	2	3	2	1	1	3, 4, 5, 6, 7, 8, 9, 10	0.888889	3, 4, 5, 7, 10, 11	0.5	1	4.66	3.66	5.88889
564461	3	2021-06-19	50-64	Female	Non-Hispanic White	8	Other or not stated	06081	SAN MATEO	CA	West	764442	1	Metro - Counties in metro areas of 1 million population or more	1.75	0.04	No	NA	2	0	2	0	1	0	0	0	0	0	1	0	0	2	1	0	1	1	2	3	2	1	1	3, 4, 5, 6, 7, 8, 9, 10	0.888889	3, 4, 5, 7, 9, 10, 11	0.583333	1	1.99	3.66	5.97222
564461	3	2021-07-17	50-64	Female	Non-Hispanic White	8	Other or not stated	06081	SAN MATEO	CA	West	764442	1	Metro - Counties in metro areas of 1 million population or more	7.01	0.02	No	NA	2	0	0	0	1	0	0	0	0	0	1	0	0	2	1	0	1	1	2	3	2	1	1	3, 4, 5, 6, 7, 8, 9, 10	0.888889	3, 4, 5, 7, 9, 10, 11	0.583333	1	1.49	3.66	5.97222
564461	5	2021-08-14	50-64	Female	Non-Hispanic White	8	Other or not stated	06081	SAN MATEO	CA	West	764442	1	Metro - Counties in metro areas of 1 million population or more	18.03	0.07	No	NA	0	0	0	0	1	0	0	0	0	0	1	0	0	2	1	0	1	1	2	3	2	2	0	3, 4, 5, 6, 7, 8, 9, 10	0.888889	3, 4, 5, 7, 9, 10, 11	0.583333	1	0.83	3.66	5.97222
564461	6	2021-09-11	50-64	Female	Non-Hispanic White	8	Other or not stated	06081	SAN MATEO	CA	West	764442	1	Metro - Counties in metro areas of 1 million population or more	13.25	0.06	No	NA	0	0	0	0	1	0	0	0	0	0	1	0	0	2	1	0	1	1	2	3	2	2	0	3, 4, 5, 6, 7, 8, 9, 10	0.888889	3, 4, 5, 7, 9, 10, 11	0.583333	1	0.83	3.66	5.97222
564461	2	2021-10-09	50-64	Female	Non-Hispanic White	8	Other or not stated	06081	SAN MATEO	CA	West	764442	1	Metro - Counties in metro areas of 1 million population or more	7.66	0.06	No	NA	0	0	0	0	1	0	0	0	0	0	1	0	0	2	1	0	1	1	2	3	2	2	0	3, 4, 5, 6, 7, 8, 9, 10	0.888889	3, 4, 5, 7, 9, 10, 11	0.583333	1	0.83	3.66	5.97222
564461	6	2021-11-06	50-64	Female	Non-Hispanic White	8	Other or not stated	06081	SAN MATEO	CA	West	764442	1	Metro - Counties in metro areas of 1 million population or more	8.27	0.02	No	NA	0	0	0	0	1	0	0	0	0	0	1	0	0	2	1	0	1	1	2	3	2	2	0	2, 3, 4, 5, 6, 7, 8, 9, 10	1	3, 4, 5, 7, 9, 10, 11	0.583333	1	0.83	3.66	6.08333
564461	2	2021-12-04	50-64	Female	Non-Hispanic White	8	Other or not stated	06081	SAN MATEO	CA	West	764442	1	Metro - Counties in metro areas of 1 million population or more	7.64	0.04	No	NA	0	0	0	0	1	0	0	0	0	0	1	0	0	2	1	0	1	1	2	3	2	2	0	2, 3, 4, 5, 6, 7, 8, 9, 10	1	3, 4, 5, 7, 9, 10, 11	0.583333	1	0.83	3.66	6.08333
270562	4	2020-08-20	≥65	Female	Non-Hispanic White	6	Other or not stated	06001	ALAMEDA	CA	West	1682353	1	Metro - Counties in metro areas of 1 million population or more	16.71	0.13	No	NA	3	2	3	3	2	2	3	3	4	3	1	2	0	3	1	1	1	1	2	3	2	2	2	0	0	0	0	0	9.21	5	5
270562	0	2020-10-15	≥65	Female	Non-Hispanic White	6	Other or not stated	06001	ALAMEDA	CA	West	1682353	1	Metro - Counties in metro areas of 1 million population or more	3.69	0.2	No	NA	2	2	3	3	2	1	2	2	4	2	1	2	0	3	1	1	1	1	2	3	2	2	2	0	0	0	0	0	7.66	5	5
270562	1	2020-11-13	≥65	Female	Non-Hispanic White	6	Other or not stated	06001	ALAMEDA	CA	West	1682353	1	Metro - Counties in metro areas of 1 million population or more	10.09	0.16	No	NA	1	1	2	3	2	1	2	2	3	2	1	2	0	3	1	1	1	1	2	3	2	2	2	0	0	0	0	0	6.55	5	5
270562	3	2020-12-10	≥65	Female	Non-Hispanic White	6	Other or not stated	06001	ALAMEDA	CA	West	1682353	1	Metro - Counties in metro areas of 1 million population or more	34.76	0.09	No	NA	3	2	4	3	2	2	2	3	4	3	1	2	1	3	1	1	1	1	2	3	2	2	2	0	0	0	0	0	10.12	5	5
270562	4	2021-02-04	≥65	Female	Non-Hispanic White	6	Other or not stated	06001	ALAMEDA	CA	West	1682353	1	Metro - Counties in metro areas of 1 million population or more	22.04	0.72	No	NA	2	2	4	3	2	2	2	3	5	3	1	2	0	3	1	1	1	1	2	3	2	2	2	13, 17, 19	0.166667	2, 3, 7	0.25	0	8.98	5	5.41667
270562	2	2021-04-30	≥65	Female	Non-Hispanic White	6	Other or not stated	06001	ALAMEDA	CA	West	1682353	1	Metro - Counties in metro areas of 1 million population or more	5.65	0.13	No	NA	1	1	2	3	1	1	2	1	3	1	1	1	0	3	1	1	1	1	2	3	2	2	1	4, 5, 6, 7, 8, 9, 10, 11, 12, 13, 14, 17, 18, 19, 20, 21, 22, 23, 28	0.777778	1, 2, 3, 7, 11	0.416667	1	5.19	5	6.19444
354053	2	2020-05-03	≥65	Female	Non-Hispanic White	8	Healthcare	06085	SANTA CLARA	CA	West	1936259	1	Metro - Counties in metro areas of 1 million population or more	1.09	0.11	No	NA	3	3	4	4	1	2	3	4	5	3	3	3	0	3	1	1	1	1	2	1	2	0	0	0	0	0	0	0	10.96	5	2.33
354053	1	2020-05-30	≥65	Female	Non-Hispanic White	8	Healthcare	06085	SANTA CLARA	CA	West	1936259	1	Metro - Counties in metro areas of 1 million population or more	1.19	0.01	No	NA	3	3	4	4	1	2	3	4	5	3	3	3	0	3	1	1	1	1	2	2	1	1	1	0	0	0	0	0	10.96	5	3.16
354053	4	2020-06-28	≥65	Female	Non-Hispanic White	8	Healthcare	06085	SANTA CLARA	CA	West	1936259	1	Metro - Counties in metro areas of 1 million population or more	4.56	0.02	No	NA	3	3	4	4	1	2	3	3	5	3	1	2	0	3	1	1	1	1	2	3	1	1	1	0	0	0	0	0	9.75	5	3.5
354053	1	2020-07-26	≥65	Female	Non-Hispanic White	8	Healthcare	06085	SANTA CLARA	CA	West	1936259	1	Metro - Counties in metro areas of 1 million population or more	11.75	0.05	No	NA	3	1	3	3	1	1	2	3	3	3	1	2	0	3	1	1	1	1	2	3	1	1	1	0	0	0	0	0	7.51	5	3.5
354053	4	2020-08-23	≥65	Female	Non-Hispanic White	8	Healthcare	06085	SANTA CLARA	CA	West	1936259	1	Metro - Counties in metro areas of 1 million population or more	10.97	0.11	No	NA	3	1	3	3	1	1	2	3	3	3	1	2	0	3	1	1	1	1	2	3	2	1	1	0	0	0	0	0	7.51	5	4
354053	5	2020-09-20	≥65	Female	Non-Hispanic White	8	Healthcare	06085	SANTA CLARA	CA	West	1936259	1	Metro - Counties in metro areas of 1 million population or more	6.38	0.12	No	NA	3	3	4	4	1	1	1	3	5	3	1	2	0	3	0	1	1	1	2	3	2	1	1	0	0	0	0	0	8.75	4	4
354053	10	2020-10-18	≥65	Female	Non-Hispanic White	8	Healthcare	06085	SANTA CLARA	CA	West	1936259	1	Metro - Counties in metro areas of 1 million population or more	4.96	0.12	No	NA	2	1	4	4	1	1	2	2	3	2	1	2	0	3	1	1	1	1	2	3	2	2	1	0	0	0	0	0	7.13	5	4.5
354053	3	2020-11-15	≥65	Female	Non-Hispanic White	8	Healthcare	06085	SANTA CLARA	CA	West	1936259	1	Metro - Counties in metro areas of 1 million population or more	13.46	0.1	No	NA	2	1	4	4	1	1	2	2	3	2	1	2	0	3	1	1	1	1	2	3	2	2	1	0	0	0	0	0	7.13	5	4.5
354053	3	2020-12-13	≥65	Female	Non-Hispanic White	8	Healthcare	06085	SANTA CLARA	CA	West	1936259	1	Metro - Counties in metro areas of 1 million population or more	65.37	0.17	No	NA	2	3	4	4	1	2	2	3	4	3	1	2	1	3	1	1	1	1	2	3	2	2	1	0	0	0	0	0	9.87	5	4.5
354053	4	2021-01-10	≥65	Female	Non-Hispanic White	8	Healthcare	06085	SANTA CLARA	CA	West	1936259	1	Metro - Counties in metro areas of 1 million population or more	68.88	0.99	No	NA	2	3	4	4	1	2	2	3	4	3	1	2	1	3	1	1	1	1	2	3	2	2	1	11, 13, 17	0.166667	2, 3, 4	0.25	0	9.87	5	4.91667
354053	0	2021-03-07	≥65	Female	Non-Hispanic White	8	Healthcare	06085	SANTA CLARA	CA	West	1936259	1	Metro - Counties in metro areas of 1 million population or more	8.84	0.33	No	NA	2	2	4	4	1	0	2	2	5	1	1	2	0	3	0	1	1	1	2	3	2	2	1	8, 9, 10, 11, 13, 19, 20, 23, 24	0.333333	2, 3, 4, 7, 8, 9, 11	0.583333	0	7.2	4	5.41667
354053	2	2021-04-04	≥65	Female	Non-Hispanic White	8	Healthcare	06085	SANTA CLARA	CA	West	1936259	1	Metro - Counties in metro areas of 1 million population or more	5.65	0.1	No	NA	2	2	2	3	1	0	2	1	3	1	1	1	0	3	0	1	1	1	2	3	2	2	1	8, 9, 10, 11, 13, 19, 20, 23, 24	0.333333	2, 3, 4, 7, 8, 9, 11	0.583333	0	5.52	4	5.41667
354053	2	2021-05-02	≥65	Female	Non-Hispanic White	8	Healthcare	06085	SANTA CLARA	CA	West	1936259	1	Metro - Counties in metro areas of 1 million population or more	4.18	0.19	No	NA	1	2	2	3	1	0	2	1	3	1	1	1	0	3	0	1	1	1	2	3	2	2	1	3, 4, 5, 6, 7, 8, 9, 10, 11, 13, 17, 19, 20, 23, 24	0.888889	7, 8, 9, 11	0.333333	1	5.19	4	6.22222
354053	1	2021-05-30	≥65	Female	Non-Hispanic White	8	Healthcare	06085	SANTA CLARA	CA	West	1936259	1	Metro - Counties in metro areas of 1 million population or more	1.53	0.17	No	NA	1	1	1	2	1	0	1	1	2	1	1	1	0	3	0	1	1	1	2	3	2	2	1	3, 4, 5, 6, 7, 8, 9, 10	0.888889	7, 8, 9, 11	0.333333	1	3.83	4	6.22222
354053	0	2021-06-27	≥65	Female	Non-Hispanic White	8	Healthcare	06085	SANTA CLARA	CA	West	1936259	1	Metro - Counties in metro areas of 1 million population or more	1.79	0.09	No	NA	1	0	0	0	1	0	0	0	0	0	0	0	0	3	0	1	1	1	2	3	2	1	0	3, 4, 5, 6, 7, 8, 9, 10	0.888889	2, 3, 7, 8, 9, 10	0.5	1	0.83	4	5.38889
354053	0	2021-08-31	≥65	Female	Non-Hispanic White	8	Healthcare	06085	SANTA CLARA	CA	West	1936259	1	Metro - Counties in metro areas of 1 million population or more	27.12	0.1	No	NA	1	0	0	0	1	0	0	0	0	0	0	0	0	3	0	1	1	1	2	3	2	2	0	3, 4, 5, 6, 7, 8, 9, 10	0.888889	2, 3, 5, 7, 8, 9, 10	0.583333	1	0.83	4	5.97222
354053	1	2021-09-28	≥65	Female	Non-Hispanic White	8	Healthcare	06085	SANTA CLARA	CA	West	1936259	1	Metro - Counties in metro areas of 1 million population or more	8.99	0.07	No	NA	1	0	0	0	1	0	0	0	0	0	0	0	0	3	0	1	1	1	2	3	2	2	0	3, 4, 5, 6, 7, 8, 9, 10	0.888889	2, 3, 5, 7, 8, 9, 10	0.583333	1	0.83	4	5.97222
354053	1	2021-10-26	≥65	Female	Non-Hispanic White	8	Healthcare	06085	SANTA CLARA	CA	West	1936259	1	Metro - Counties in metro areas of 1 million population or more	7.67	0.06	No	NA	1	0	0	0	1	0	0	0	0	0	0	0	0	3	0	1	1	1	2	3	2	2	0	3, 4, 5, 6, 7, 8, 9, 10	0.888889	2, 3, 5, 7, 8, 9, 10	0.583333	1	0.83	4	5.97222
354053	1	2021-11-23	≥65	Female	Non-Hispanic White	8	Healthcare	06085	SANTA CLARA	CA	West	1936259	1	Metro - Counties in metro areas of 1 million population or more	9.39	0.05	No	NA	1	0	0	0	1	0	0	0	0	0	0	0	0	3	0	1	1	1	2	3	2	2	0	2, 3, 4, 5, 6, 7, 8, 9, 10	1	1, 2, 3, 5, 8, 9, 10	0.583333	1	0.83	4	6.08333
354053	1	2021-12-21	≥65	Female	Non-Hispanic White	8	Healthcare	06085	SANTA CLARA	CA	West	1936259	1	Metro - Counties in metro areas of 1 million population or more	13.73	0.07	No	NA	1	0	0	0	1	0	0	0	0	0	0	0	0	3	0	1	1	1	2	3	2	2	0	2, 3, 4, 5, 6, 7, 8, 9, 10	1	1, 2, 3, 5, 8, 9, 10	0.583333	1	0.83	4	6.08333
139865	2	2020-04-23	≥65	Female	Non-Hispanic White	5	Other or not stated	06081	SAN MATEO	CA	West	764442	1	Metro - Counties in metro areas of 1 million population or more	3.24	0.2	No	NA	3	3	4	4	2	2	3	4	5	3	1	3	0	2	1	0	1	1	2	2	2	2	2	0	0	0	0	0	10.79	3.66	4.66
139865	3	2020-05-22	≥65	Female	Non-Hispanic White	5	Other or not stated	06081	SAN MATEO	CA	West	764442	1	Metro - Counties in metro areas of 1 million population or more	3.78	0.14	No	NA	3	2	4	4	2	2	3	4	5	3	1	3	0	2	1	0	1	1	2	3	2	2	2	0	0	0	0	0	10.45	3.66	5
139865	3	2020-06-19	≥65	Female	Non-Hispanic White	5	Other or not stated	06081	SAN MATEO	CA	West	764442	1	Metro - Counties in metro areas of 1 million population or more	2.63	0.07	No	NA	1	1	2	3	1	0	2	2	2	2	1	2	0	2	1	0	1	1	2	3	2	2	2	0	0	0	0	0	5.52	3.66	5
139865	5	2020-07-17	≥65	Female	Non-Hispanic White	5	Other or not stated	06081	SAN MATEO	CA	West	764442	1	Metro - Counties in metro areas of 1 million population or more	10.38	0.06	No	NA	1	1	2	3	1	0	2	3	5	3	1	2	0	2	1	0	1	1	2	3	2	2	2	0	0	0	0	0	6.66	3.66	5
139865	2	2020-08-14	≥65	Female	Non-Hispanic White	5	Other or not stated	06081	SAN MATEO	CA	West	764442	1	Metro - Counties in metro areas of 1 million population or more	15.37	0.08	No	NA	3	3	2	3	1	0	3	3	5	3	1	3	0	2	1	0	1	1	2	3	2	2	2	0	0	0	0	0	8.68	3.66	5
139865	2	2020-09-11	≥65	Female	Non-Hispanic White	5	Other or not stated	06081	SAN MATEO	CA	West	764442	1	Metro - Counties in metro areas of 1 million population or more	9.58	0.07	No	NA	3	3	2	3	1	0	2	3	5	2	1	3	0	2	1	0	1	1	2	3	1	2	2	0	0	0	0	0	8	3.66	4.5
139865	4	2020-10-09	≥65	Female	Non-Hispanic White	5	Other or not stated	06081	SAN MATEO	CA	West	764442	1	Metro - Counties in metro areas of 1 million population or more	6.08	0.06	No	NA	3	3	2	3	1	0	2	2	5	2	1	2	0	2	1	0	1	1	2	3	2	2	2	0	0	0	0	0	7.46	3.66	5
139865	5	2020-11-06	≥65	Female	Non-Hispanic White	5	Other or not stated	06081	SAN MATEO	CA	West	764442	1	Metro - Counties in metro areas of 1 million population or more	6.88	0.02	No	NA	3	1	2	3	1	0	2	1	3	1	1	1	0	2	1	0	1	1	2	3	2	2	2	0	0	0	0	0	5.53	3.66	5
139865	6	2020-12-04	≥65	Female	Non-Hispanic White	5	Other or not stated	06081	SAN MATEO	CA	West	764442	1	Metro - Counties in metro areas of 1 million population or more	27.99	0.08	No	NA	3	3	2	3	1	0	2	3	5	2	1	2	1	2	1	0	1	1	2	3	2	2	2	0	0	0	0	0	8.66	3.66	5
139865	2	2021-01-01	≥65	Female	Non-Hispanic White	5	Other or not stated	06081	SAN MATEO	CA	West	764442	1	Metro - Counties in metro areas of 1 million population or more	43.76	0.28	No	NA	3	3	4	4	1	2	2	3	5	2	1	2	1	2	1	0	1	1	2	3	2	2	2	19	0.0555556	2, 7	0.166667	0	10.07	3.66	5.22222
139865	3	2021-01-29	≥65	Female	Non-Hispanic White	5	Other or not stated	06081	SAN MATEO	CA	West	764442	1	Metro - Counties in metro areas of 1 million population or more	32.93	0.78	No	NA	3	3	2	3	1	0	2	3	5	2	1	2	0	2	1	0	1	1	2	3	2	2	2	8, 9, 10, 13, 17	0.333333	7	0.0833333	0	7.66	3.66	5.41667
139865	1	2021-02-26	≥65	Female	Non-Hispanic White	5	Other or not stated	06081	SAN MATEO	CA	West	764442	1	Metro - Counties in metro areas of 1 million population or more	11.98	0.49	No	NA	3	3	2	3	1	0	2	2	5	2	1	2	0	2	1	0	1	1	2	3	2	2	2	8, 9, 10, 13, 17, 19, 20, 23	0.333333	3, 7, 10, 11	0.333333	0	7.46	3.66	5.66667
139865	1	2021-03-26	≥65	Female	Non-Hispanic White	5	Other or not stated	06081	SAN MATEO	CA	West	764442	1	Metro - Counties in metro areas of 1 million population or more	5.09	0.07	No	NA	2	1	2	3	1	0	2	1	3	1	1	1	0	2	1	0	1	1	2	3	2	2	2	8, 9, 10, 11, 12, 13, 14, 17, 19, 20, 23, 24	0.5	3, 7, 10, 11	0.333333	0	5.19	3.66	5.83333
139865	3	2021-04-23	≥65	Female	Non-Hispanic White	5	Other or not stated	06081	SAN MATEO	CA	West	764442	1	Metro - Counties in metro areas of 1 million population or more	5.5	0.07	No	NA	2	1	2	3	1	0	2	1	3	1	1	1	0	2	1	0	1	1	2	3	2	2	2	4, 5, 6, 7, 8, 9, 10, 28	0.777778	3, 4, 5, 7	0.333333	1	5.19	3.66	6.61111
139865	1	2021-05-21	≥65	Female	Non-Hispanic White	5	Other or not stated	06081	SAN MATEO	CA	West	764442	1	Metro - Counties in metro areas of 1 million population or more	2.46	0.04	No	NA	2	1	2	3	1	0	1	1	2	1	1	1	0	2	1	0	1	1	2	3	2	1	1	3, 4, 5, 6, 7, 8, 9, 10	0.888889	3, 4, 5, 7, 10, 11	0.5	1	4.66	3.66	5.88889
139865	1	2021-06-18	≥65	Female	Non-Hispanic White	5	Other or not stated	06081	SAN MATEO	CA	West	764442	1	Metro - Counties in metro areas of 1 million population or more	2.59	0.04	No	NA	2	0	2	0	1	0	0	0	0	0	1	0	0	2	1	0	1	1	2	3	2	1	1	3, 4, 5, 6, 7, 8, 9, 10	0.888889	3, 4, 5, 7, 9, 10, 11	0.583333	1	1.99	3.66	5.97222
139865	2	2021-07-16	≥65	Female	Non-Hispanic White	5	Other or not stated	06081	SAN MATEO	CA	West	764442	1	Metro - Counties in metro areas of 1 million population or more	7.01	0.02	No	NA	2	0	0	0	1	0	0	0	0	0	1	0	0	2	1	0	1	1	2	3	2	1	1	3, 4, 5, 6, 7, 8, 9, 10	0.888889	3, 4, 5, 7, 9, 10, 11	0.583333	1	1.49	3.66	5.97222
139865	1	2021-08-13	≥65	Female	Non-Hispanic White	5	Other or not stated	06081	SAN MATEO	CA	West	764442	1	Metro - Counties in metro areas of 1 million population or more	16.42	0.07	No	NA	0	0	0	0	1	0	0	0	0	0	1	0	0	2	1	0	1	1	2	3	2	2	0	3, 4, 5, 6, 7, 8, 9, 10	0.888889	3, 4, 5, 7, 9, 10, 11	0.583333	1	0.83	3.66	5.97222
139865	2	2021-09-10	≥65	Female	Non-Hispanic White	5	Other or not stated	06081	SAN MATEO	CA	West	764442	1	Metro - Counties in metro areas of 1 million population or more	13.6	0.06	No	NA	0	0	0	0	1	0	0	0	0	0	1	0	0	2	1	0	1	1	2	3	2	2	0	3, 4, 5, 6, 7, 8, 9, 10	0.888889	3, 4, 5, 7, 9, 10, 11	0.583333	1	0.83	3.66	5.97222
139865	1	2021-10-08	≥65	Female	Non-Hispanic White	5	Other or not stated	06081	SAN MATEO	CA	West	764442	1	Metro - Counties in metro areas of 1 million population or more	7.66	0.06	No	NA	0	0	0	0	1	0	0	0	0	0	1	0	0	2	1	0	1	1	2	3	2	2	0	3, 4, 5, 6, 7, 8, 9, 10	0.888889	3, 4, 5, 7, 9, 10, 11	0.583333	1	0.83	3.66	5.97222
139865	3	2021-11-05	≥65	Female	Non-Hispanic White	5	Other or not stated	06081	SAN MATEO	CA	West	764442	1	Metro - Counties in metro areas of 1 million population or more	8.27	0.02	No	NA	0	0	0	0	1	0	0	0	0	0	1	0	0	2	1	0	1	1	2	3	2	2	0	2, 3, 4, 5, 6, 7, 8, 9, 10	1	3, 4, 5, 7, 9, 10, 11	0.583333	1	0.83	3.66	6.08333
139865	3	2021-12-03	≥65	Female	Non-Hispanic White	5	Other or not stated	06081	SAN MATEO	CA	West	764442	1	Metro - Counties in metro areas of 1 million population or more	7.64	0.04	No	NA	0	0	0	0	1	0	0	0	0	0	1	0	0	2	1	0	1	1	2	3	2	2	0	2, 3, 4, 5, 6, 7, 8, 9, 10	1	3, 4, 5, 7, 9, 10, 11	0.583333	1	0.83	3.66	6.08333
139865	1	2021-12-31	≥65	Female	Non-Hispanic White	5	Other or not stated	06081	SAN MATEO	CA	West	764442	1	Metro - Counties in metro areas of 1 million population or more	74.97	0.01	No	NA	0	0	0	0	1	0	0	0	0	0	1	0	0	2	1	0	1	1	2	3	2	2	0	2, 3, 4, 5, 6, 7, 8, 9, 10	1	3, 4, 5, 7, 9, 10, 11	0.583333	1	0.83	3.66	6.08333
810290	2	2021-04-27	50-64	Female	Non-Hispanic White	7	Education	06041	MARIN	CA	West	262321	1	Metro - Counties in metro areas of 1 million population or more	2.81	0.11	No	NA	1	2	4	3	1	2	2	1	2	2	1	1	0	2	1	1	1	1	2	3	2	2	2	4, 5, 6, 7, 8, 9, 10, 28	0.777778	1, 2, 3, 11	0.333333	1	6.48	4.66	6.61111
810290	4	2021-08-03	50-64	Female	Non-Hispanic White	7	Education	06041	MARIN	CA	West	262321	1	Metro - Counties in metro areas of 1 million population or more	15.9	0.19	No	NA	1	0	0	0	0	0	0	0	0	0	1	0	0	2	1	1	1	1	2	3	2	2	0	3, 4, 5, 6, 7, 8, 9, 10	0.888889	1, 2, 3, 7, 9, 11	0.5	1	0.66	4.66	5.88889
810290	3	2021-09-28	50-64	Female	Non-Hispanic White	7	Education	06041	MARIN	CA	West	262321	1	Metro - Counties in metro areas of 1 million population or more	7.29	0	No	NA	1	0	0	0	0	0	0	0	0	0	1	0	0	2	1	1	1	1	2	3	2	2	0	3, 4, 5, 6, 7, 8, 9, 10	0.888889	1, 2, 3, 7, 9, 11	0.5	1	0.66	4.66	5.88889
810290	3	2021-11-23	50-64	Female	Non-Hispanic White	7	Education	06041	MARIN	CA	West	262321	1	Metro - Counties in metro areas of 1 million population or more	7.18	0.06	No	NA	1	0	0	0	0	0	0	0	0	0	1	0	0	2	1	1	1	1	2	3	2	1	0	2, 3, 4, 5, 6, 7, 8, 9, 10	1	1, 2, 3, 7, 9, 11	0.5	1	0.66	4.66	5.5
416022	0	2020-05-07	≥65	Male	Non-Hispanic White	8	Manufacturing	06013	CONTRA COSTA	CA	West	1165927	1	Metro - Counties in metro areas of 1 million population or more	1.34	0.03	No	NA	3	2	4	4	0	2	3	4	5	3	2	3	0	2	1	1	1	1	2	3	1	2	1	0	0	0	0	0	9.78	4.66	4
416022	0	2020-06-04	≥65	Male	Non-Hispanic White	8	Manufacturing	06013	CONTRA COSTA	CA	West	1165927	1	Metro - Counties in metro areas of 1 million population or more	2.02	0.01	No	NA	3	2	4	3	0	2	3	3	5	2	1	2	0	2	1	1	1	1	2	3	1	2	1	0	0	0	0	0	8.32	4.66	4
416022	0	2020-07-02	≥65	Male	Non-Hispanic White	8	Manufacturing	06013	CONTRA COSTA	CA	West	1165927	1	Metro - Counties in metro areas of 1 million population or more	9.29	0.07	No	NA	3	2	4	3	0	2	3	3	5	3	1	2	0	2	1	1	1	1	2	3	1	2	1	0	0	0	0	0	8.66	4.66	4
416022	1	2020-07-30	≥65	Male	Non-Hispanic White	8	Manufacturing	06013	CONTRA COSTA	CA	West	1165927	1	Metro - Counties in metro areas of 1 million population or more	18.63	0.13	No	NA	3	2	4	3	0	2	3	3	5	3	1	2	0	2	1	1	1	1	2	3	1	2	1	0	0	0	0	0	8.66	4.66	4
416022	0	2020-08-27	≥65	Male	Non-Hispanic White	8	Manufacturing	06013	CONTRA COSTA	CA	West	1165927	1	Metro - Counties in metro areas of 1 million population or more	16.74	0.15	No	NA	2	2	4	3	0	2	2	3	5	3	1	2	0	2	1	1	1	1	2	3	1	2	1	0	0	0	0	0	7.98	4.66	4
416022	0	2020-09-24	≥65	Male	Non-Hispanic White	8	Manufacturing	06013	CONTRA COSTA	CA	West	1165927	1	Metro - Counties in metro areas of 1 million population or more	8.51	0.09	No	NA	2	2	4	3	0	2	2	3	5	2	1	2	0	2	1	1	1	1	2	3	1	2	1	0	0	0	0	0	7.64	4.66	4
416022	0	2020-10-22	≥65	Male	Non-Hispanic White	8	Manufacturing	06013	CONTRA COSTA	CA	West	1165927	1	Metro - Counties in metro areas of 1 million population or more	5.93	0.09	No	NA	1	2	4	3	0	2	2	2	5	2	1	2	0	2	1	1	1	1	2	3	1	2	1	0	0	0	0	0	7.11	4.66	4
416022	0	2020-11-19	≥65	Male	Non-Hispanic White	8	Manufacturing	06013	CONTRA COSTA	CA	West	1165927	1	Metro - Counties in metro areas of 1 million population or more	18.66	0.04	No	NA	2	3	4	3	0	2	2	3	5	2	1	2	1	2	1	1	1	1	2	3	1	2	1	0	0	0	0	0	8.98	4.66	4
416022	2	2020-12-17	≥65	Male	Non-Hispanic White	8	Manufacturing	06013	CONTRA COSTA	CA	West	1165927	1	Metro - Counties in metro areas of 1 million population or more	56.78	0.25	No	NA	2	3	4	3	0	2	2	4	5	3	1	2	1	2	1	1	1	1	2	3	1	2	1	13, 17	0.111111	2	0.0833333	0	9.52	4.66	4.19444
416022	1	2021-01-14	≥65	Male	Non-Hispanic White	8	Manufacturing	06013	CONTRA COSTA	CA	West	1165927	1	Metro - Counties in metro areas of 1 million population or more	59.35	0.48	No	NA	2	3	4	3	0	2	2	4	5	3	1	2	1	2	1	1	1	1	2	3	1	2	1	8, 9, 10, 13, 17	0.333333	1, 2, 3, 5	0.333333	0	9.52	4.66	4.66667
416022	1	2021-02-11	≥65	Male	Non-Hispanic White	8	Manufacturing	06013	CONTRA COSTA	CA	West	1165927	1	Metro - Counties in metro areas of 1 million population or more	20.4	0.66	No	NA	2	3	4	3	0	0	2	3	5	2	1	2	0	2	1	1	1	1	2	3	1	2	1	8, 9, 10, 13, 17	0.333333	1, 2, 3, 5, 12	0.416667	0	7.32	4.66	4.75
416022	0	2021-03-11	≥65	Male	Non-Hispanic White	8	Manufacturing	06013	CONTRA COSTA	CA	West	1165927	1	Metro - Counties in metro areas of 1 million population or more	8.16	0.25	No	NA	1	3	4	3	0	0	2	2	5	2	1	2	0	2	1	1	1	1	2	3	1	2	1	8, 9, 10, 13, 16, 17, 19, 20, 23	0.333333	1, 2, 3, 5, 7, 11	0.5	0	6.79	4.66	4.83333
416022	0	2021-04-08	≥65	Male	Non-Hispanic White	8	Manufacturing	06013	CONTRA COSTA	CA	West	1165927	1	Metro - Counties in metro areas of 1 million population or more	6.59	0.07	No	NA	1	1	4	3	0	0	2	1	3	1	1	1	0	2	1	1	1	1	2	3	1	0	0	7, 8, 9, 10, 11, 12, 13, 14, 17, 19, 20, 23, 24	0.5	1, 2, 3, 5, 6, 7, 11	0.583333	0	4.86	4.66	3.58333
416022	0	2021-05-06	≥65	Male	Non-Hispanic White	8	Manufacturing	06013	CONTRA COSTA	CA	West	1165927	1	Metro - Counties in metro areas of 1 million population or more	5.93	0.16	No	NA	1	1	2	3	0	0	2	1	3	1	1	1	0	2	1	1	1	1	2	3	1	0	0	4, 5, 6, 7, 8, 9, 10, 28	0.777778	1, 2, 3, 5, 6, 7, 10, 11, 12	0.75	1	4.36	4.66	4.52778
416022	0	2021-06-03	≥65	Male	Non-Hispanic White	8	Manufacturing	06013	CONTRA COSTA	CA	West	1165927	1	Metro - Counties in metro areas of 1 million population or more	3.21	0.02	No	NA	1	1	2	3	0	0	2	1	3	1	1	1	0	2	1	1	1	1	2	3	1	0	0	3, 4, 5, 6, 7, 8, 9, 10	0.888889	1, 2, 3, 5, 6, 7, 9, 10, 11, 12	0.833333	1	4.36	4.66	4.72222
416022	0	2021-07-01	≥65	Male	Non-Hispanic White	8	Manufacturing	06013	CONTRA COSTA	CA	West	1165927	1	Metro - Counties in metro areas of 1 million population or more	4.97	0.04	No	NA	1	0	0	0	0	0	0	0	0	0	0	0	0	2	1	1	1	1	2	3	1	1	1	3, 4, 5, 6, 7, 8, 9, 10	0.888889	1, 2, 3, 4, 5, 6, 7, 9, 11, 12	0.833333	1	0.33	4.66	5.72222
416022	0	2021-08-31	≥65	Male	Non-Hispanic White	8	Manufacturing	06013	CONTRA COSTA	CA	West	1165927	1	Metro - Counties in metro areas of 1 million population or more	43.92	0.19	No	NA	1	0	0	0	0	0	0	0	0	0	0	0	0	2	1	1	1	1	2	3	1	1	1	3, 4, 5, 6, 7, 8, 9, 10	0.888889	1, 2, 3, 4, 5, 6, 7, 9, 11, 12	0.833333	1	0.33	4.66	5.72222
416022	1	2021-09-28	≥65	Male	Non-Hispanic White	8	Manufacturing	06013	CONTRA COSTA	CA	West	1165927	1	Metro - Counties in metro areas of 1 million population or more	13.81	0.2	No	NA	1	0	0	0	0	0	0	0	0	0	0	0	0	2	1	1	1	1	2	3	1	1	1	3, 4, 5, 6, 7, 8, 9, 10	0.888889	1, 2, 3, 4, 5, 6, 7, 9, 11, 12	0.833333	1	0.33	4.66	5.72222
416022	4	2021-10-26	≥65	Male	Non-Hispanic White	8	Manufacturing	06013	CONTRA COSTA	CA	West	1165927	1	Metro - Counties in metro areas of 1 million population or more	8.89	0.24	No	NA	1	0	0	0	0	0	0	0	0	0	0	0	0	2	1	1	1	1	2	3	1	1	1	3, 4, 5, 6, 7, 8, 9, 10	0.888889	1, 2, 3, 4, 5, 6, 7, 9, 11, 12	0.833333	1	0.33	4.66	5.72222
416022	2	2021-11-23	≥65	Male	Non-Hispanic White	8	Manufacturing	06013	CONTRA COSTA	CA	West	1165927	1	Metro - Counties in metro areas of 1 million population or more	8.07	0.09	No	NA	1	0	0	0	0	0	0	0	0	0	0	0	0	2	1	1	1	1	2	3	1	1	1	2, 3, 4, 5, 6, 7, 8, 9, 10	1	1, 2, 3, 4, 5, 6, 7, 9, 11, 12	0.833333	1	0.33	4.66	5.83333
416022	1	2021-12-21	≥65	Male	Non-Hispanic White	8	Manufacturing	06013	CONTRA COSTA	CA	West	1165927	1	Metro - Counties in metro areas of 1 million population or more	13	0.08	No	NA	1	0	0	0	0	0	0	0	0	0	0	0	0	2	1	1	1	1	2	3	1	1	1	2, 3, 4, 5, 6, 7, 8, 9, 10	1	1, 2, 3, 4, 5, 6, 7, 9, 11, 12	0.833333	1	0.33	4.66	5.83333
504864	4	2020-04-24	35-49	Male	Non-Hispanic White	9	Healthcare	49035	SALT LAKE	UT	West	1185238	1	Metro - Counties in metro areas of 1 million population or more	6.39	0.12	No	NA	3	3	4	4	1	2	3	4	4	3	1	3	0	1	1	0	0	1	2	2	2	0	0	0	0	0	0	0	10.09	2.33	2.66
504864	4	2020-05-23	35-49	Male	Non-Hispanic White	9	Healthcare	49035	SALT LAKE	UT	West	1185238	1	Metro - Counties in metro areas of 1 million population or more	8.08	0.14	No	NA	3	2	4	3	1	1	2	2	4	2	1	2	0	1	1	0	0	1	2	2	2	0	0	0	0	0	0	0	7.75	2.33	2.66
504864	4	2020-06-20	35-49	Male	Non-Hispanic White	9	Healthcare	49035	SALT LAKE	UT	West	1185238	1	Metro - Counties in metro areas of 1 million population or more	18.79	0.11	No	NA	3	2	4	3	1	1	2	2	4	2	1	2	0	1	1	0	0	1	2	3	2	0	0	0	0	0	0	0	7.75	2.33	3
504864	5	2020-07-18	35-49	Male	Non-Hispanic White	9	Healthcare	49035	SALT LAKE	UT	West	1185238	1	Metro - Counties in metro areas of 1 million population or more	24.04	0.11	No	NA	3	2	4	3	1	1	2	2	4	2	1	2	0	3	1	0	0	1	2	3	2	0	88	0	0	0	0	0	7.75	3	3
504864	5	2020-08-15	35-49	Male	Non-Hispanic White	9	Healthcare	49035	SALT LAKE	UT	West	1185238	1	Metro - Counties in metro areas of 1 million population or more	14.49	0.27	No	NA	3	2	4	3	1	1	2	2	4	2	1	2	0	3	1	0	0	0	2	3	2	0	88	0	0	0	0	0	7.75	2	3
504864	6	2020-09-12	35-49	Male	Non-Hispanic White	9	Healthcare	49035	SALT LAKE	UT	West	1185238	1	Metro - Counties in metro areas of 1 million population or more	11.76	0.08	No	NA	3	2	4	3	1	1	2	2	4	2	1	2	0	3	1	0	0	1	2	3	2	0	88	0	0	0	0	0	7.75	3	3
504864	7	2020-10-10	35-49	Male	Non-Hispanic White	9	Healthcare	49035	SALT LAKE	UT	West	1185238	1	Metro - Counties in metro areas of 1 million population or more	44.4	0.19	No	NA	1	2	4	3	1	1	2	2	4	2	1	2	0	3	1	0	0	1	2	3	2	0	88	0	0	0	0	0	7.08	3	3
504864	19	2020-11-07	35-49	Male	Non-Hispanic White	9	Healthcare	49035	SALT LAKE	UT	West	1185238	1	Metro - Counties in metro areas of 1 million population or more	79.76	0.23	No	NA	1	2	1	4	1	1	2	1	1	1	1	2	0	3	1	1	0	1	2	3	2	0	88	0	0	0	0	0	5.45	4	3
504864	9	2021-01-02	35-49	Male	Non-Hispanic White	9	Healthcare	49035	SALT LAKE	UT	West	1185238	1	Metro - Counties in metro areas of 1 million population or more	69.65	0.33	No	NA	1	2	1	4	1	1	1	1	1	1	1	2	0	3	1	1	0	1	2	3	2	0	88	17	0.0555556	2, 3	0.166667	0	5.12	4	3.22222
504864	5	2021-02-27	35-49	Male	Non-Hispanic White	9	Healthcare	49035	SALT LAKE	UT	West	1185238	1	Metro - Counties in metro areas of 1 million population or more	20.1	0.38	No	NA	1	2	1	4	1	1	1	1	1	1	1	2	0	3	1	1	0	1	2	3	2	0	0	8, 9, 10, 13, 17, 19, 20	0.333333	1, 2, 3, 4, 5, 6, 9	0.583333	0	5.12	4	3.91667
876545	1	2020-04-23	≥65	Male	Non-Hispanic White	9	Other or not stated	06075	SAN FRANCISCO	CA	West	873965	1	Metro - Counties in metro areas of 1 million population or more	4.59	0.06	No	100	3	3	4	4	1	2	3	4	5	3	2	3	0	2	1	1	1	1	2	2	2	1	1	0	0	0	0	0	10.62	4.66	3.66
876545	1	2020-05-22	≥65	Male	Non-Hispanic White	9	Other or not stated	06075	SAN FRANCISCO	CA	West	873965	1	Metro - Counties in metro areas of 1 million population or more	4.72	0.06	No	100	3	2	4	4	1	2	3	4	5	3	1	3	0	2	1	1	1	1	2	2	2	1	1	0	0	0	0	0	9.95	4.66	3.66
876545	0	2020-06-20	≥65	Male	Non-Hispanic White	9	Other or not stated	06075	SAN FRANCISCO	CA	West	873965	1	Metro - Counties in metro areas of 1 million population or more	2.46	0.04	No	100	3	2	4	3	1	2	3	3	3	3	1	3	0	2	1	1	1	1	2	2	2	2	2	0	0	0	0	0	9.1	4.66	4.66
876545	0	2020-07-17	≥65	Male	Non-Hispanic White	9	Other or not stated	06075	SAN FRANCISCO	CA	West	873965	1	Metro - Counties in metro areas of 1 million population or more	10.68	0.03	No	100	3	2	4	3	1	2	3	3	3	3	1	3	0	2	1	1	1	1	2	2	2	2	2	0	0	0	0	0	9.1	4.66	4.66
876545	0	2020-08-15	≥65	Male	Non-Hispanic White	9	Other or not stated	06075	SAN FRANCISCO	CA	West	873965	1	Metro - Counties in metro areas of 1 million population or more	11.75	0.08	No	100	3	2	4	3	1	1	3	3	3	3	1	3	0	2	1	1	1	1	2	2	2	2	2	0	0	0	0	0	8.77	4.66	4.66
876545	2	2020-09-11	≥65	Male	Non-Hispanic White	9	Other or not stated	06075	SAN FRANCISCO	CA	West	873965	1	Metro - Counties in metro areas of 1 million population or more	7.02	0.06	No	100	3	2	4	3	1	1	3	3	3	3	1	3	0	2	1	1	1	1	2	2	2	2	2	0	0	0	0	0	8.77	4.66	4.66
876545	0	2020-10-10	≥65	Male	Non-Hispanic White	9	Other or not stated	06075	SAN FRANCISCO	CA	West	873965	1	Metro - Counties in metro areas of 1 million population or more	3.34	0.23	No	100	3	2	4	3	1	1	3	2	2	2	1	2	0	2	1	1	1	1	2	2	2	2	2	0	0	0	0	0	7.69	4.66	4.66
876545	4	2020-11-06	≥65	Male	Non-Hispanic White	9	Other or not stated	06075	SAN FRANCISCO	CA	West	873965	1	Metro - Counties in metro areas of 1 million population or more	7.02	0.06	No	100	3	1	4	3	1	1	2	2	2	2	1	2	0	2	1	1	1	1	2	3	2	2	2	0	0	0	0	0	7.02	4.66	5
876545	0	2020-12-04	≥65	Male	Non-Hispanic White	9	Other or not stated	06075	SAN FRANCISCO	CA	West	873965	1	Metro - Counties in metro areas of 1 million population or more	17.5	0.03	No	100	2	2	4	3	1	2	3	4	4	3	1	3	1	2	1	1	1	1	2	3	2	2	2	0	0	0	0	0	10.16	4.66	5
876545	0	2021-01-02	≥65	Male	Non-Hispanic White	9	Other or not stated	06075	SAN FRANCISCO	CA	West	873965	1	Metro - Counties in metro areas of 1 million population or more	32.65	0.18	No	100	2	2	4	3	1	2	3	4	4	3	1	3	1	2	1	1	1	1	2	3	2	2	2	13, 17	0.111111	2	0.0833333	0	10.16	4.66	5.19444
876545	0	2021-01-30	≥65	Male	Non-Hispanic White	9	Other or not stated	06075	SAN FRANCISCO	CA	West	873965	1	Metro - Counties in metro areas of 1 million population or more	20.53	0.73	No	100	1	2	4	3	1	2	3	3	3	3	1	3	1	2	1	1	1	1	2	3	2	2	2	8, 9, 10, 13, 17	0.333333	1, 2, 3, 7, 10	0.416667	0	9.43	4.66	5.75
876545	0	2021-02-27	≥65	Male	Non-Hispanic White	9	Other or not stated	06075	SAN FRANCISCO	CA	West	873965	1	Metro - Counties in metro areas of 1 million population or more	7.57	0.29	No	100	1	2	4	3	1	2	3	3	3	3	1	2	1	2	1	1	1	1	2	3	2	2	2	8, 9, 10, 13, 17, 19, 20, 23	0.333333	1, 2, 3, 5, 7, 10, 11	0.583333	0	9.09	4.66	5.91667
876545	1	2021-03-26	≥65	Male	Non-Hispanic White	9	Other or not stated	06075	SAN FRANCISCO	CA	West	873965	1	Metro - Counties in metro areas of 1 million population or more	4.05	0.31	No	100	1	1	4	3	1	2	2	1	1	1	1	1	0	2	1	1	1	1	2	3	2	2	2	8, 9, 10, 11, 12, 13, 14, 17, 19, 20, 23, 24	0.5	1, 2, 3, 5, 7, 10, 11	0.583333	0	5.62	4.66	6.08333
876545	1	2021-04-24	≥65	Male	Non-Hispanic White	9	Other or not stated	06075	SAN FRANCISCO	CA	West	873965	1	Metro - Counties in metro areas of 1 million population or more	4.2	0.24	No	100	1	1	2	2	1	2	2	1	1	1	1	1	0	2	1	1	1	1	2	3	2	2	2	4, 5, 6, 7, 8, 9, 10, 28	0.777778	1, 2, 3, 5, 7, 10, 11	0.583333	1	4.87	4.66	6.86111
876545	1	2021-05-22	≥65	Male	Non-Hispanic White	9	Other or not stated	06075	SAN FRANCISCO	CA	West	873965	1	Metro - Counties in metro areas of 1 million population or more	1.75	0.03	No	100	1	1	1	2	0	2	1	1	1	1	1	1	0	2	1	1	1	1	2	3	2	2	1	3, 4, 5, 6, 7, 8, 9, 10	0.888889	1, 2, 3, 5, 7, 10, 11	0.583333	1	3.79	4.66	6.47222
876545	1	2021-06-19	≥65	Male	Non-Hispanic White	9	Other or not stated	06075	SAN FRANCISCO	CA	West	873965	1	Metro - Counties in metro areas of 1 million population or more	1.12	0.04	No	100	1	0	1	0	0	0	0	0	0	0	1	0	0	2	1	1	1	1	2	3	2	1	1	3, 4, 5, 6, 7, 8, 9, 10	0.888889	1, 2, 3, 5, 7, 10, 11	0.583333	1	0.91	4.66	5.97222
876545	0	2021-07-17	≥65	Male	Non-Hispanic White	9	Other or not stated	06075	SAN FRANCISCO	CA	West	873965	1	Metro - Counties in metro areas of 1 million population or more	10.37	0.02	No	100	1	0	1	0	0	0	0	0	0	0	1	0	0	2	1	1	1	1	2	3	2	1	1	3, 4, 5, 6, 7, 8, 9, 10	0.888889	1, 2, 3, 5, 7, 10, 11	0.583333	1	0.91	4.66	5.97222
876545	3	2021-08-14	≥65	Male	Non-Hispanic White	9	Other or not stated	06075	SAN FRANCISCO	CA	West	873965	1	Metro - Counties in metro areas of 1 million population or more	26.87	0.04	No	100	1	0	1	0	0	0	0	0	0	0	1	0	0	2	1	1	1	1	2	3	2	2	1	3, 4, 5, 6, 7, 8, 9, 10	0.888889	1, 2, 3, 5, 7, 10, 11	0.583333	1	0.91	4.66	6.47222
876545	0	2021-09-11	≥65	Male	Non-Hispanic White	9	Other or not stated	06075	SAN FRANCISCO	CA	West	873965	1	Metro - Counties in metro areas of 1 million population or more	13.13	0.21	No	100	1	0	1	0	0	0	0	0	0	0	1	0	0	2	1	1	1	1	2	3	2	2	1	3, 4, 5, 6, 7, 8, 9, 10	0.888889	1, 2, 3, 5, 7, 10, 11	0.583333	1	0.91	4.66	6.47222
876545	0	2021-10-09	≥65	Male	Non-Hispanic White	9	Other or not stated	06075	SAN FRANCISCO	CA	West	873965	1	Metro - Counties in metro areas of 1 million population or more	9.67	0.15	No	100	1	0	1	0	0	0	0	0	0	0	1	0	0	2	1	1	1	1	2	3	2	2	1	3, 4, 5, 6, 7, 8, 9, 10	0.888889	1, 2, 3, 5, 7, 9, 10, 11	0.666667	1	0.91	4.66	6.55556
876545	1	2021-11-06	≥65	Male	Non-Hispanic White	9	Other or not stated	06075	SAN FRANCISCO	CA	West	873965	1	Metro - Counties in metro areas of 1 million population or more	7.31	0.08	No	100	1	0	1	0	0	0	0	0	0	0	1	0	0	2	1	1	1	1	2	3	2	2	1	2, 3, 4, 5, 6, 7, 8, 9, 10	1	1, 2, 3, 5, 7, 9, 10, 11	0.666667	1	0.91	4.66	6.66667
876545	0	2021-12-04	≥65	Male	Non-Hispanic White	9	Other or not stated	06075	SAN FRANCISCO	CA	West	873965	1	Metro - Counties in metro areas of 1 million population or more	6.64	0.04	No	100	1	0	1	0	0	0	0	0	0	0	1	0	0	2	1	1	1	1	2	3	2	2	1	2, 3, 4, 5, 6, 7, 8, 9, 10	1	1, 2, 3, 5, 6, 7, 8, 9, 10, 11	0.833333	1	0.91	4.66	6.83333
789480	0	2020-04-27	≥65	Male	Non-Hispanic White	5	Hospitality and food services	06075	SAN FRANCISCO	CA	West	873965	1	Metro - Counties in metro areas of 1 million population or more	3.37	0.03	No	100	3	2	4	4	1	2	3	4	5	3	1	3	0	2	1	1	1	1	2	2	2	1	1	0	0	0	0	0	9.95	4.66	3.66
789480	0	2020-05-25	≥65	Male	Non-Hispanic White	5	Hospitality and food services	06075	SAN FRANCISCO	CA	West	873965	1	Metro - Counties in metro areas of 1 million population or more	4.12	0.06	No	100	3	2	4	4	1	2	3	4	5	3	1	3	0	2	1	1	1	1	2	2	2	2	2	0	0	0	0	0	9.95	4.66	4.66
789480	0	2020-06-22	≥65	Male	Non-Hispanic White	5	Hospitality and food services	06075	SAN FRANCISCO	CA	West	873965	1	Metro - Counties in metro areas of 1 million population or more	3.78	0.04	No	100	3	2	4	3	1	2	3	3	3	3	1	3	0	2	1	1	1	1	2	2	2	2	2	0	0	0	0	0	9.1	4.66	4.66
789480	0	2020-07-20	≥65	Male	Non-Hispanic White	5	Hospitality and food services	06075	SAN FRANCISCO	CA	West	873965	1	Metro - Counties in metro areas of 1 million population or more	11.59	0.03	No	100	3	2	4	3	1	2	3	3	3	3	1	3	0	2	1	1	1	1	2	2	2	2	2	0	0	0	0	0	9.1	4.66	4.66
789480	0	2020-08-17	≥65	Male	Non-Hispanic White	5	Hospitality and food services	06075	SAN FRANCISCO	CA	West	873965	1	Metro - Counties in metro areas of 1 million population or more	11.72	0.04	No	100	3	2	4	3	1	1	3	3	3	3	1	3	0	2	1	1	1	1	2	2	2	2	2	0	0	0	0	0	8.77	4.66	4.66
789480	0	2020-09-14	≥65	Male	Non-Hispanic White	5	Hospitality and food services	06075	SAN FRANCISCO	CA	West	873965	1	Metro - Counties in metro areas of 1 million population or more	6.47	0.07	No	100	3	2	4	3	1	1	3	3	3	3	1	2	0	2	1	1	1	1	2	2	2	2	2	0	0	0	0	0	8.43	4.66	4.66
789480	0	2020-10-12	≥65	Male	Non-Hispanic White	5	Hospitality and food services	06075	SAN FRANCISCO	CA	West	873965	1	Metro - Counties in metro areas of 1 million population or more	3.01	0.23	No	100	3	2	4	3	1	1	3	2	2	2	1	2	0	2	1	1	1	1	2	2	2	2	2	0	0	0	0	0	7.69	4.66	4.66
789480	0	2020-11-09	≥65	Male	Non-Hispanic White	5	Hospitality and food services	06075	SAN FRANCISCO	CA	West	873965	1	Metro - Counties in metro areas of 1 million population or more	9.29	0.06	No	100	2	1	4	3	1	1	2	4	4	2	1	2	0	2	1	1	1	1	2	3	2	2	2	0	0	0	0	0	7.48	4.66	5
789480	0	2020-12-07	≥65	Male	Non-Hispanic White	5	Hospitality and food services	06075	SAN FRANCISCO	CA	West	873965	1	Metro - Counties in metro areas of 1 million population or more	24.89	0.05	No	100	2	2	4	3	1	2	3	4	4	3	1	3	1	2	1	1	1	1	2	3	2	2	2	0	0	0	0	0	10.16	4.66	5
789480	0	2021-01-04	≥65	Male	Non-Hispanic White	5	Hospitality and food services	06075	SAN FRANCISCO	CA	West	873965	1	Metro - Counties in metro areas of 1 million population or more	33.61	0.18	No	100	2	2	4	3	1	2	3	4	4	3	1	3	1	2	1	1	1	1	2	3	2	2	2	13, 17	0.111111	2	0.0833333	0	10.16	4.66	5.19444
789480	0	2021-03-01	≥65	Male	Non-Hispanic White	5	Hospitality and food services	06075	SAN FRANCISCO	CA	West	873965	1	Metro - Counties in metro areas of 1 million population or more	6.48	0.4	No	100	1	2	4	3	1	2	2	2	2	2	1	2	0	2	1	1	1	1	2	3	2	2	2	8, 9, 10, 13, 17, 19, 20, 23	0.333333	1, 2, 3, 5, 7, 10, 11	0.583333	0	7.01	4.66	5.91667
789480	0	2021-03-29	≥65	Male	Non-Hispanic White	5	Hospitality and food services	06075	SAN FRANCISCO	CA	West	873965	1	Metro - Counties in metro areas of 1 million population or more	4.44	0.3	No	100	1	1	4	3	1	2	2	1	1	1	1	1	0	2	1	1	1	1	2	3	2	2	2	7, 8, 9, 10, 11, 12, 13, 14, 17, 19, 20, 23, 24	0.5	1, 2, 3, 5, 7, 10, 11	0.583333	0	5.62	4.66	6.08333
789480	0	2021-04-26	≥65	Male	Non-Hispanic White	5	Hospitality and food services	06075	SAN FRANCISCO	CA	West	873965	1	Metro - Counties in metro areas of 1 million population or more	3.84	0.24	No	100	1	1	2	2	1	2	2	1	1	1	1	1	0	2	1	1	1	1	2	3	2	2	2	4, 5, 6, 7, 8, 9, 10, 28	0.777778	1, 2, 3, 5, 7, 10, 11	0.583333	1	4.87	4.66	6.86111
789480	0	2021-06-21	≥65	Male	Non-Hispanic White	5	Hospitality and food services	06075	SAN FRANCISCO	CA	West	873965	1	Metro - Counties in metro areas of 1 million population or more	1.17	0.04	No	100	1	0	1	0	0	0	0	0	0	0	1	0	0	2	1	1	1	1	2	3	2	1	1	3, 4, 5, 6, 7, 8, 9, 10	0.888889	1, 2, 3, 5, 7, 10, 11	0.583333	1	0.91	4.66	5.97222
789480	0	2021-07-19	≥65	Male	Non-Hispanic White	5	Hospitality and food services	06075	SAN FRANCISCO	CA	West	873965	1	Metro - Counties in metro areas of 1 million population or more	12.49	0.02	No	100	1	0	1	0	0	0	0	0	0	0	1	0	0	2	1	1	1	1	2	3	2	1	1	3, 4, 5, 6, 7, 8, 9, 10	0.888889	1, 2, 3, 5, 7, 10, 11	0.583333	1	0.91	4.66	5.97222
789480	0	2021-08-16	≥65	Male	Non-Hispanic White	5	Hospitality and food services	06075	SAN FRANCISCO	CA	West	873965	1	Metro - Counties in metro areas of 1 million population or more	23.22	0.04	No	100	1	0	1	0	0	0	0	0	0	0	1	0	0	2	1	1	1	1	2	3	2	2	1	3, 4, 5, 6, 7, 8, 9, 10	0.888889	1, 2, 3, 5, 7, 10, 11	0.583333	1	0.91	4.66	6.47222
789480	0	2021-10-11	≥65	Male	Non-Hispanic White	5	Hospitality and food services	06075	SAN FRANCISCO	CA	West	873965	1	Metro - Counties in metro areas of 1 million population or more	8.31	0.15	No	100	1	0	1	0	0	0	0	0	0	0	1	0	0	2	1	1	1	1	2	3	2	2	1	3, 4, 5, 6, 7, 8, 9, 10	0.888889	1, 2, 3, 5, 7, 9, 10, 11	0.666667	1	0.91	4.66	6.55556
789480	0	2021-11-08	≥65	Male	Non-Hispanic White	5	Hospitality and food services	06075	SAN FRANCISCO	CA	West	873965	1	Metro - Counties in metro areas of 1 million population or more	8.98	0.08	No	100	1	0	1	0	0	0	0	0	0	0	1	0	0	2	1	1	1	1	2	3	2	2	1	2, 3, 4, 5, 6, 7, 8, 9, 10	1	1, 2, 3, 5, 7, 9, 10, 11	0.666667	1	0.91	4.66	6.66667
374952	0	2021-08-16	≥65	Male	Non-Hispanic White	8	Other or not stated	06041	MARIN	CA	West	262321	1	Metro - Counties in metro areas of 1 million population or more	18.6	0.17	No	NA	1	0	0	0	0	0	0	0	0	0	1	0	0	2	1	1	1	1	2	3	2	2	0	3, 4, 5, 6, 7, 8, 9, 10	0.888889	1, 2, 3, 7, 9, 11	0.5	1	0.66	4.66	5.88889
613264	0	2020-06-03	≥65	Male	Non-Hispanic White	9	Other or not stated	06085	SANTA CLARA	CA	West	1936259	1	Metro - Counties in metro areas of 1 million population or more	1.07	0.02	No	NA	3	3	4	4	1	2	3	3	5	3	1	2	0	3	1	1	1	1	2	2	1	1	1	0	0	0	0	0	9.75	5	3.16
613264	0	2020-07-29	≥65	Male	Non-Hispanic White	9	Other or not stated	06085	SANTA CLARA	CA	West	1936259	1	Metro - Counties in metro areas of 1 million population or more	9.57	0.05	No	NA	3	1	3	3	1	1	2	3	3	3	1	2	0	3	1	1	1	1	2	3	2	1	1	0	0	0	0	0	7.51	5	4
613264	0	2020-11-19	≥65	Male	Non-Hispanic White	9	Other or not stated	06085	SANTA CLARA	CA	West	1936259	1	Metro - Counties in metro areas of 1 million population or more	17.28	0.12	No	NA	2	3	4	4	1	1	3	3	5	3	1	2	1	3	1	1	1	1	2	3	2	2	1	0	0	0	0	0	10.08	5	4.5
613264	0	2020-12-17	≥65	Male	Non-Hispanic White	9	Other or not stated	06085	SANTA CLARA	CA	West	1936259	1	Metro - Counties in metro areas of 1 million population or more	62.06	0.35	No	NA	2	3	4	4	1	2	2	3	4	3	1	2	1	3	1	1	1	1	2	3	2	2	1	11, 13, 17	0.166667	2, 3, 4	0.25	0	9.87	5	4.91667
613264	0	2021-04-08	≥65	Male	Non-Hispanic White	9	Other or not stated	06085	SANTA CLARA	CA	West	1936259	1	Metro - Counties in metro areas of 1 million population or more	6.57	0.19	No	NA	1	2	2	3	1	0	2	1	3	1	1	1	0	3	0	1	1	1	2	3	2	2	1	8, 9, 10, 11, 13, 19, 20, 23, 24	0.333333	2, 3, 4, 7, 8, 9, 11	0.583333	0	5.19	4	5.41667
541884	1	2021-02-07	≥65	Male	Non-Hispanic White	8	Scientific and technical services	06075	SAN FRANCISCO	CA	West	873965	1	Metro - Counties in metro areas of 1 million population or more	16.37	0.36	No	100	1	2	4	3	1	2	3	3	3	3	1	3	1	2	1	1	1	1	2	3	2	2	2	8, 9, 10, 13, 17	0.333333	1, 2, 3, 5, 7, 10, 11	0.583333	0	9.43	4.66	5.91667
541884	1	2021-03-07	≥65	Male	Non-Hispanic White	8	Scientific and technical services	06075	SAN FRANCISCO	CA	West	873965	1	Metro - Counties in metro areas of 1 million population or more	4.86	0.32	No	100	1	2	4	3	1	2	2	2	2	2	1	2	0	2	1	1	1	1	2	3	2	2	2	8, 9, 10, 13, 17, 19, 20, 23	0.333333	1, 2, 3, 5, 7, 10, 11	0.583333	0	7.01	4.66	5.91667
541884	1	2021-04-04	≥65	Male	Non-Hispanic White	8	Scientific and technical services	06075	SAN FRANCISCO	CA	West	873965	1	Metro - Counties in metro areas of 1 million population or more	3.95	0.24	No	100	1	1	4	3	1	2	2	1	1	1	1	1	0	2	1	1	1	1	2	3	2	2	2	7, 8, 9, 10, 11, 12, 13, 14, 17, 19, 20, 23, 24	0.5	1, 2, 3, 5, 7, 10, 11	0.583333	0	5.62	4.66	6.08333
541884	1	2021-05-30	≥65	Male	Non-Hispanic White	8	Scientific and technical services	06075	SAN FRANCISCO	CA	West	873965	1	Metro - Counties in metro areas of 1 million population or more	1.65	0.04	No	100	1	1	1	2	0	2	1	1	1	1	1	1	0	2	1	1	1	1	2	3	2	2	1	3, 4, 5, 6, 7, 8, 9, 10	0.888889	1, 2, 3, 5, 7, 10, 11	0.583333	1	3.79	4.66	6.47222
541884	1	2021-06-27	≥65	Male	Non-Hispanic White	8	Scientific and technical services	06075	SAN FRANCISCO	CA	West	873965	1	Metro - Counties in metro areas of 1 million population or more	1.49	0.04	No	100	1	0	1	0	0	0	0	0	0	0	1	0	0	2	1	1	1	1	2	3	2	1	1	3, 4, 5, 6, 7, 8, 9, 10	0.888889	1, 2, 3, 5, 7, 10, 11	0.583333	1	0.91	4.66	5.97222
541884	1	2021-08-03	≥65	Male	Non-Hispanic White	8	Scientific and technical services	06075	SAN FRANCISCO	CA	West	873965	1	Metro - Counties in metro areas of 1 million population or more	29.88	0.02	No	100	1	0	1	0	0	0	0	0	0	0	1	0	0	2	1	1	1	1	2	3	2	2	1	3, 4, 5, 6, 7, 8, 9, 10	0.888889	1, 2, 3, 5, 7, 10, 11	0.583333	1	0.91	4.66	6.47222
541884	1	2021-09-01	≥65	Male	Non-Hispanic White	8	Scientific and technical services	06075	SAN FRANCISCO	CA	West	873965	1	Metro - Counties in metro areas of 1 million population or more	24.57	0.16	No	100	1	0	1	0	0	0	0	0	0	0	1	0	0	2	1	1	1	1	2	3	2	2	1	3, 4, 5, 6, 7, 8, 9, 10	0.888889	1, 2, 3, 5, 7, 10, 11	0.583333	1	0.91	4.66	6.47222
569351	4	2020-06-21	≥65	Female	Non-Hispanic White	8	Other or not stated	06095	SOLANO	CA	West	453491	2	Metro - Counties in metro areas of 250,000 to 1 million population	6.48	0	No	NA	3	2	4	4	1	1	2	2	5	2	1	2	0	3	1	1	1	1	2	3	1	2	2	0	0	0	0	0	8.2	5	4.5
569351	2	2020-08-16	≥65	Female	Non-Hispanic White	8	Other or not stated	06095	SOLANO	CA	West	453491	2	Metro - Counties in metro areas of 250,000 to 1 million population	18.09	0.07	No	NA	3	3	4	4	1	1	2	3	5	2	1	2	0	3	1	1	1	1	2	3	1	2	2	0	0	0	0	0	8.74	5	4.5
569351	0	2021-02-28	≥65	Female	Non-Hispanic White	8	Other or not stated	06095	SOLANO	CA	West	453491	2	Metro - Counties in metro areas of 250,000 to 1 million population	8.23	0.26	No	NA	3	2	4	3	1	1	2	3	5	2	1	2	0	3	1	1	1	1	2	3	1	2	2	8, 9, 10, 13, 17, 19, 23, 24	0.333333	1, 2, 3, 4, 5, 7, 9	0.583333	0	8.15	5	5.41667
818972	1	2021-09-05	50-64	Female	Non-Hispanic White	7	Healthcare	06061	PLACER	CA	West	404739	1	Metro - Counties in metro areas of 1 million population or more	77.25	0.65	No	NA	1	0	0	1	1	0	0	0	0	0	1	0	0	3	1	1	1	1	2	3	2	0	0	3, 4, 5, 6, 7, 8, 9, 10	0.888889	1, 2, 3, 4, 5, 6, 7, 11	0.666667	1	1.41	5	5.05556
818972	0	2021-10-03	50-64	Female	Non-Hispanic White	7	Healthcare	06061	PLACER	CA	West	404739	1	Metro - Counties in metro areas of 1 million population or more	25.43	0.44	No	NA	1	0	0	1	1	0	0	0	0	0	1	0	0	3	1	1	1	1	2	3	2	0	0	3, 4, 5, 6, 7, 8, 9, 10	0.888889	1, 2, 3, 4, 5, 6, 7, 11	0.666667	1	1.41	5	5.05556
818972	0	2021-10-31	50-64	Female	Non-Hispanic White	7	Healthcare	06061	PLACER	CA	West	404739	1	Metro - Counties in metro areas of 1 million population or more	22.99	0.36	No	NA	1	0	0	1	1	0	0	0	0	0	1	0	0	3	1	1	1	1	2	3	2	0	0	3, 4, 5, 6, 7, 8, 9, 10	0.888889	1, 2, 3, 4, 5, 6, 7, 11	0.666667	1	1.41	5	5.05556
818972	0	2021-11-28	50-64	Female	Non-Hispanic White	7	Healthcare	06061	PLACER	CA	West	404739	1	Metro - Counties in metro areas of 1 million population or more	13.88	0.32	No	NA	1	0	0	1	1	0	0	0	0	0	1	0	0	3	1	1	1	1	2	3	2	0	0	2, 3, 4, 5, 6, 7, 8, 9, 10	1	1, 2, 3, 4, 5, 6, 7, 11	0.666667	1	1.41	5	5.16667
818972	0	2021-12-26	50-64	Female	Non-Hispanic White	7	Healthcare	06061	PLACER	CA	West	404739	1	Metro - Counties in metro areas of 1 million population or more	20.44	0.09	No	NA	1	0	0	1	1	0	0	0	0	0	1	0	0	3	1	1	1	1	2	3	2	0	0	2, 3, 4, 5, 6, 7, 8, 9, 10	1	1, 2, 3, 4, 5, 6, 7, 11	0.666667	1	1.41	5	5.16667
435238	0	2021-05-01	50-64	Female	Non-Hispanic White	10	Education	06075	SAN FRANCISCO	CA	West	873965	1	Metro - Counties in metro areas of 1 million population or more	3.26	0.09	No	100	1	1	2	2	1	2	2	1	1	1	1	1	0	2	1	1	1	1	2	3	2	2	2	4, 5, 6, 7, 8, 9, 10, 28	0.777778	1, 2, 3, 5, 7, 10, 11	0.583333	1	4.87	4.66	6.86111
435238	2	2021-06-26	50-64	Female	Non-Hispanic White	10	Education	06075	SAN FRANCISCO	CA	West	873965	1	Metro - Counties in metro areas of 1 million population or more	1.49	0.04	No	100	1	0	1	0	0	0	0	0	0	0	1	0	0	2	1	1	1	1	2	3	2	1	1	3, 4, 5, 6, 7, 8, 9, 10	0.888889	1, 2, 3, 5, 7, 10, 11	0.583333	1	0.91	4.66	5.97222
435238	1	2021-08-31	50-64	Female	Non-Hispanic White	10	Education	06075	SAN FRANCISCO	CA	West	873965	1	Metro - Counties in metro areas of 1 million population or more	17.94	0.16	No	100	1	0	1	0	0	0	0	0	0	0	1	0	0	2	1	1	1	1	2	3	2	2	1	3, 4, 5, 6, 7, 8, 9, 10	0.888889	1, 2, 3, 5, 7, 10, 11	0.583333	1	0.91	4.66	6.47222
435238	1	2021-09-28	50-64	Female	Non-Hispanic White	10	Education	06075	SAN FRANCISCO	CA	West	873965	1	Metro - Counties in metro areas of 1 million population or more	10.32	0.18	No	100	1	0	1	0	0	0	0	0	0	0	1	0	0	2	1	1	1	1	2	3	2	2	1	3, 4, 5, 6, 7, 8, 9, 10	0.888889	1, 2, 3, 5, 7, 9, 10, 11	0.666667	1	0.91	4.66	6.55556
435238	4	2021-11-23	50-64	Female	Non-Hispanic White	10	Education	06075	SAN FRANCISCO	CA	West	873965	1	Metro - Counties in metro areas of 1 million population or more	6.92	0.02	No	100	1	0	1	0	0	0	0	0	0	0	1	0	0	2	1	1	1	1	2	3	2	2	1	2, 3, 4, 5, 6, 7, 8, 9, 10	1	1, 2, 3, 5, 6, 7, 8, 9, 10, 11	0.833333	1	0.91	4.66	6.83333
435238	2	2021-12-21	50-64	Female	Non-Hispanic White	10	Education	06075	SAN FRANCISCO	CA	West	873965	1	Metro - Counties in metro areas of 1 million population or more	23.47	0.03	No	100	1	0	1	0	0	0	0	0	0	0	1	0	0	2	1	1	1	1	2	3	2	2	1	2, 3, 4, 5, 6, 7, 8, 9, 10	1	1, 2, 3, 5, 6, 7, 8, 9, 10, 11	0.833333	1	0.91	4.66	6.83333
480250	5	2020-05-25	35-49	Female	Non-Hispanic White	8	Healthcare	53033	KING	WA	West	2269675	1	Metro - Counties in metro areas of 1 million population or more	2.22	0.14	No	NA	3	3	4	3	1	2	3	4	5	3	0	3	0	3	1	1	1	1	2	2	1	2	1	0	0	0	0	0	9.71	5	3.66
480250	7	2020-09-14	35-49	Female	Non-Hispanic White	8	Healthcare	53033	KING	WA	West	2269675	1	Metro - Counties in metro areas of 1 million population or more	3.87	0.06	No	NA	3	1	4	3	1	1	2	1	5	2	0	2	0	3	1	1	1	1	2	2	2	2	1	0	0	0	0	0	7.09	5	4.16
480250	5	2021-03-01	35-49	Female	Non-Hispanic White	8	Healthcare	53033	KING	WA	West	2269675	1	Metro - Counties in metro areas of 1 million population or more	7.44	0.23	No	NA	3	1	2	4	1	1	2	2	5	2	0	2	0	3	0	1	1	1	2	2	2	2	1	8, 9, 10, 13, 15, 17, 19, 20	0.333333	1, 2, 3, 4, 5, 12	0.5	0	7.04	4	4.99333
175286	5	2020-04-27	≥65	Female	Non-Hispanic White	8	Other or not stated	06013	CONTRA COSTA	CA	West	1165927	1	Metro - Counties in metro areas of 1 million population or more	1.52	0.07	No	NA	3	2	4	4	0	2	3	4	5	3	2	3	0	2	1	1	1	1	2	2	1	2	1	0	0	0	0	0	9.78	4.66	3.66
175286	7	2020-05-26	≥65	Female	Non-Hispanic White	8	Other or not stated	06013	CONTRA COSTA	CA	West	1165927	1	Metro - Counties in metro areas of 1 million population or more	1.99	0.03	No	NA	3	2	4	4	0	2	3	4	5	3	2	3	0	2	1	1	1	1	2	3	1	2	1	0	0	0	0	0	9.78	4.66	4
175286	9	2020-06-22	≥65	Female	Non-Hispanic White	8	Other or not stated	06013	CONTRA COSTA	CA	West	1165927	1	Metro - Counties in metro areas of 1 million population or more	4.78	0.16	No	NA	3	2	4	3	0	2	3	3	5	3	1	2	0	2	1	1	1	1	2	3	1	2	1	0	0	0	0	0	8.66	4.66	4
175286	6	2020-07-20	≥65	Female	Non-Hispanic White	8	Other or not stated	06013	CONTRA COSTA	CA	West	1165927	1	Metro - Counties in metro areas of 1 million population or more	10.89	0.1	No	NA	3	2	4	3	0	2	3	3	5	3	1	2	0	2	1	1	1	1	2	3	1	2	1	0	0	0	0	0	8.66	4.66	4
175286	6	2020-08-17	≥65	Female	Non-Hispanic White	8	Other or not stated	06013	CONTRA COSTA	CA	West	1165927	1	Metro - Counties in metro areas of 1 million population or more	24.82	0.22	No	NA	2	2	4	3	0	2	3	3	5	3	1	2	0	2	1	1	1	1	2	3	1	2	1	0	0	0	0	0	8.32	4.66	4
175286	7	2020-09-14	≥65	Female	Non-Hispanic White	8	Other or not stated	06013	CONTRA COSTA	CA	West	1165927	1	Metro - Counties in metro areas of 1 million population or more	8.82	0.06	No	NA	2	2	4	3	0	2	2	3	5	2	1	2	0	2	1	1	1	1	2	3	1	2	1	0	0	0	0	0	7.64	4.66	4
175286	4	2020-10-12	≥65	Female	Non-Hispanic White	8	Other or not stated	06013	CONTRA COSTA	CA	West	1165927	1	Metro - Counties in metro areas of 1 million population or more	4.41	0.22	No	NA	1	2	4	3	0	2	2	2	5	2	1	2	0	2	1	1	1	1	2	3	1	2	1	0	0	0	0	0	7.11	4.66	4
175286	5	2020-11-09	≥65	Female	Non-Hispanic White	8	Other or not stated	06013	CONTRA COSTA	CA	West	1165927	1	Metro - Counties in metro areas of 1 million population or more	9.72	0.07	No	NA	1	3	4	3	0	2	2	3	5	2	1	2	0	2	1	1	1	1	2	3	1	2	1	0	0	0	0	0	7.65	4.66	4
175286	6	2020-12-07	≥65	Female	Non-Hispanic White	8	Other or not stated	06013	CONTRA COSTA	CA	West	1165927	1	Metro - Counties in metro areas of 1 million population or more	36.91	0.06	No	NA	2	3	4	3	0	2	2	4	5	3	1	2	1	2	1	1	1	1	2	3	1	2	1	0	0	0	0	0	9.52	4.66	4
175286	8	2021-01-04	≥65	Female	Non-Hispanic White	8	Other or not stated	06013	CONTRA COSTA	CA	West	1165927	1	Metro - Counties in metro areas of 1 million population or more	44.62	0.32	No	NA	2	3	4	3	0	2	2	4	5	3	1	2	1	2	1	1	1	1	2	3	1	2	1	13, 17	0.111111	2	0.0833333	0	9.52	4.66	4.19444
175286	5	2021-02-02	≥65	Female	Non-Hispanic White	8	Other or not stated	06013	CONTRA COSTA	CA	West	1165927	1	Metro - Counties in metro areas of 1 million population or more	27.48	0.48	No	NA	2	3	4	3	0	0	2	3	5	2	1	2	0	2	1	1	1	1	2	3	1	2	1	8, 9, 10, 13, 17	0.333333	1, 2, 3, 5, 12	0.416667	0	7.32	4.66	4.75
175286	6	2021-03-30	≥65	Female	Non-Hispanic White	8	Other or not stated	06013	CONTRA COSTA	CA	West	1165927	1	Metro - Counties in metro areas of 1 million population or more	6.82	0.41	No	NA	1	3	4	3	0	0	2	2	5	2	1	2	0	2	1	1	1	1	2	3	1	0	0	7, 8, 9, 10, 11, 12, 13, 14, 17, 19, 20, 23, 24	0.5	1, 2, 3, 5, 6, 7, 11	0.583333	0	6.79	4.66	3.58333
175286	6	2021-04-26	≥65	Female	Non-Hispanic White	8	Other or not stated	06013	CONTRA COSTA	CA	West	1165927	1	Metro - Counties in metro areas of 1 million population or more	7.05	0.08	No	NA	1	1	2	3	0	0	2	1	3	1	1	1	0	2	1	1	1	1	2	3	1	0	0	4, 5, 6, 7, 8, 9, 10, 28	0.777778	1, 2, 3, 5, 6, 7, 11	0.583333	1	4.36	4.66	4.36111
175286	4	2021-05-24	≥65	Female	Non-Hispanic White	8	Other or not stated	06013	CONTRA COSTA	CA	West	1165927	1	Metro - Counties in metro areas of 1 million population or more	4.83	0.06	No	NA	1	1	2	3	0	0	2	1	3	1	1	1	0	2	1	1	1	1	2	3	1	0	0	3, 4, 5, 6, 7, 8, 9, 10	0.888889	1, 2, 3, 5, 6, 7, 9, 10, 11, 12	0.833333	1	4.36	4.66	4.72222
175286	5	2021-06-21	≥65	Female	Non-Hispanic White	8	Other or not stated	06013	CONTRA COSTA	CA	West	1165927	1	Metro - Counties in metro areas of 1 million population or more	4.61	0.06	No	NA	1	0	0	0	0	0	0	0	0	0	0	0	0	2	1	1	1	1	2	3	1	1	1	3, 4, 5, 6, 7, 8, 9, 10	0.888889	1, 2, 3, 4, 5, 6, 7, 9, 11, 12	0.833333	1	0.33	4.66	5.72222
175286	4	2021-07-19	≥65	Female	Non-Hispanic White	8	Other or not stated	06013	CONTRA COSTA	CA	West	1165927	1	Metro - Counties in metro areas of 1 million population or more	13.68	0.02	No	NA	1	0	0	0	0	0	0	0	0	0	0	0	0	2	1	1	1	1	2	3	1	1	1	3, 4, 5, 6, 7, 8, 9, 10	0.888889	1, 2, 3, 4, 5, 6, 7, 9, 11, 12	0.833333	1	0.33	4.66	5.72222
175286	4	2021-08-16	≥65	Female	Non-Hispanic White	8	Other or not stated	06013	CONTRA COSTA	CA	West	1165927	1	Metro - Counties in metro areas of 1 million population or more	28.82	0.08	No	NA	1	0	0	0	0	0	0	0	0	0	0	0	0	2	1	1	1	1	2	3	1	1	1	3, 4, 5, 6, 7, 8, 9, 10	0.888889	1, 2, 3, 4, 5, 6, 7, 9, 11, 12	0.833333	1	0.33	4.66	5.72222
175286	7	2021-09-14	≥65	Female	Non-Hispanic White	8	Other or not stated	06013	CONTRA COSTA	CA	West	1165927	1	Metro - Counties in metro areas of 1 million population or more	21.36	0.24	No	NA	1	0	0	0	0	0	0	0	0	0	0	0	0	2	1	1	1	1	2	3	1	1	1	3, 4, 5, 6, 7, 8, 9, 10	0.888889	1, 2, 3, 4, 5, 6, 7, 9, 11, 12	0.833333	1	0.33	4.66	5.72222
175286	7	2021-10-12	≥65	Female	Non-Hispanic White	8	Other or not stated	06013	CONTRA COSTA	CA	West	1165927	1	Metro - Counties in metro areas of 1 million population or more	11.37	0.28	No	NA	1	0	0	0	0	0	0	0	0	0	0	0	0	2	1	1	1	1	2	3	1	1	1	3, 4, 5, 6, 7, 8, 9, 10	0.888889	1, 2, 3, 4, 5, 6, 7, 9, 11, 12	0.833333	1	0.33	4.66	5.72222
175286	5	2021-11-09	≥65	Female	Non-Hispanic White	8	Other or not stated	06013	CONTRA COSTA	CA	West	1165927	1	Metro - Counties in metro areas of 1 million population or more	9.02	0.04	No	NA	1	0	0	0	0	0	0	0	0	0	0	0	0	2	1	1	1	1	2	3	1	1	1	2, 3, 4, 5, 6, 7, 8, 9, 10	1	1, 2, 3, 4, 5, 6, 7, 9, 11, 12	0.833333	1	0.33	4.66	5.83333
175286	12	2021-12-07	≥65	Female	Non-Hispanic White	8	Other or not stated	06013	CONTRA COSTA	CA	West	1165927	1	Metro - Counties in metro areas of 1 million population or more	11.75	0.15	No	NA	1	0	0	0	0	0	0	0	0	0	0	0	0	2	1	1	1	1	2	3	1	1	1	2, 3, 4, 5, 6, 7, 8, 9, 10	1	1, 2, 3, 4, 5, 6, 7, 9, 11, 12	0.833333	1	0.33	4.66	5.83333
415989	2	2020-04-23	≥65	Female	Non-Hispanic White	8	Other or not stated	06001	ALAMEDA	CA	West	1682353	1	Metro - Counties in metro areas of 1 million population or more	2.4	0.07	No	NA	3	3	4	4	2	3	3	4	5	3	2	3	0	3	1	1	1	1	2	2	2	1	1	0	0	0	0	0	11.46	5	3.66
415989	1	2020-05-22	≥65	Female	Non-Hispanic White	8	Other or not stated	06001	ALAMEDA	CA	West	1682353	1	Metro - Counties in metro areas of 1 million population or more	3.49	0.07	No	NA	3	2	2	4	2	2	3	4	5	3	2	3	0	3	1	1	1	1	2	2	2	2	1	0	0	0	0	0	10.28	5	4.16
415989	7	2020-07-18	≥65	Female	Non-Hispanic White	8	Other or not stated	06001	ALAMEDA	CA	West	1682353	1	Metro - Counties in metro areas of 1 million population or more	11.84	0.12	No	NA	2	2	3	3	2	2	3	3	4	3	1	2	0	3	1	1	1	1	2	3	2	2	2	0	0	0	0	0	8.87	5	5
415989	6	2020-10-09	≥65	Female	Non-Hispanic White	8	Other or not stated	06001	ALAMEDA	CA	West	1682353	1	Metro - Counties in metro areas of 1 million population or more	3.71	0.28	No	NA	2	2	3	3	2	1	2	2	4	2	1	2	0	3	1	1	1	1	2	3	2	2	2	0	0	0	0	0	7.66	5	5
415989	6	2020-11-06	≥65	Female	Non-Hispanic White	8	Other or not stated	06001	ALAMEDA	CA	West	1682353	1	Metro - Counties in metro areas of 1 million population or more	5.5	0.08	No	NA	2	1	2	3	2	1	2	2	3	2	1	2	0	3	1	1	1	1	2	3	2	2	2	0	0	0	0	0	6.88	5	5
415989	4	2020-12-04	≥65	Female	Non-Hispanic White	8	Other or not stated	06001	ALAMEDA	CA	West	1682353	1	Metro - Counties in metro areas of 1 million population or more	20.06	0.15	No	NA	3	2	4	3	2	2	2	3	4	3	1	2	1	3	1	1	1	1	2	3	2	2	2	0	0	0	0	0	10.12	5	5
415989	6	2021-01-01	≥65	Female	Non-Hispanic White	8	Other or not stated	06001	ALAMEDA	CA	West	1682353	1	Metro - Counties in metro areas of 1 million population or more	42.29	0.32	No	NA	3	2	4	3	2	2	2	3	4	3	1	2	1	3	1	1	1	1	2	3	2	2	2	17	0.0555556	2	0.0833333	0	10.12	5	5.13889
415989	9	2021-01-29	≥65	Female	Non-Hispanic White	8	Other or not stated	06001	ALAMEDA	CA	West	1682353	1	Metro - Counties in metro areas of 1 million population or more	30.44	0.88	No	NA	2	2	4	3	2	2	2	3	5	3	1	2	0	3	1	1	1	1	2	3	2	2	2	13, 17, 19	0.166667	2	0.0833333	0	8.98	5	5.25
415989	5	2021-02-26	≥65	Female	Non-Hispanic White	8	Other or not stated	06001	ALAMEDA	CA	West	1682353	1	Metro - Counties in metro areas of 1 million population or more	8.39	0.6	No	NA	2	2	4	3	2	2	2	3	5	3	1	2	0	3	1	1	1	1	2	3	2	2	2	8, 9, 10, 11, 13, 17, 18, 19, 20, 23	0.388889	1, 2, 3, 7, 11	0.416667	0	8.98	5	5.80556
415989	4	2021-03-26	≥65	Female	Non-Hispanic White	8	Other or not stated	06001	ALAMEDA	CA	West	1682353	1	Metro - Counties in metro areas of 1 million population or more	4.15	0.33	No	NA	1	2	4	3	2	1	2	2	5	2	1	2	0	3	1	1	1	1	2	3	2	2	2	8, 9, 10, 11, 13, 17, 18, 19, 20, 23	0.388889	1, 2, 3, 7, 11	0.416667	0	7.78	5	5.80556
415989	5	2021-04-23	≥65	Female	Non-Hispanic White	8	Other or not stated	06001	ALAMEDA	CA	West	1682353	1	Metro - Counties in metro areas of 1 million population or more	6.33	0.06	No	NA	1	1	2	3	1	1	2	1	3	1	1	1	0	3	1	1	1	1	2	3	2	2	1	4, 5, 6, 7, 8, 9, 10, 11, 12, 13, 14, 17, 18, 19, 20, 21, 22, 23, 28	0.777778	1, 2, 3, 7, 11	0.416667	1	5.19	5	6.19444
415989	3	2021-05-21	≥65	Female	Non-Hispanic White	8	Other or not stated	06001	ALAMEDA	CA	West	1682353	1	Metro - Counties in metro areas of 1 million population or more	3.9	0.17	No	NA	1	1	2	3	1	1	2	1	3	1	1	1	0	3	1	1	1	1	2	3	2	2	1	3, 4, 5, 6, 7, 8, 9, 10, 11, 12, 13, 14, 17, 18, 19, 20, 21, 22, 23, 24	0.888889	1, 2, 3, 5, 6, 11	0.5	1	5.19	5	6.38889
415989	5	2021-06-18	≥65	Female	Non-Hispanic White	8	Other or not stated	06001	ALAMEDA	CA	West	1682353	1	Metro - Counties in metro areas of 1 million population or more	2.16	0.16	No	NA	1	0	0	0	1	1	0	0	0	0	1	0	0	3	1	1	1	1	2	3	2	1	1	3, 4, 5, 6, 7, 8, 9, 10, 11, 12, 13, 14, 17, 18, 19, 20, 21, 22, 23, 24	0.888889	1, 2, 3, 5, 6, 11	0.5	2	1.49	5	6.38889
415989	5	2021-07-16	≥65	Female	Non-Hispanic White	8	Other or not stated	06001	ALAMEDA	CA	West	1682353	1	Metro - Counties in metro areas of 1 million population or more	10.74	0.03	No	NA	1	0	0	0	1	1	0	0	0	0	1	0	0	3	1	1	1	1	2	3	2	1	1	3, 4, 5, 6, 7, 8, 9, 10, 11, 12, 13, 14, 17, 18, 19, 20, 21, 22, 23, 24	0.888889	1, 2, 3, 5, 6, 7, 8, 9, 10, 11	0.833333	2	1.49	5	6.72222
415989	6	2021-08-13	≥65	Female	Non-Hispanic White	8	Other or not stated	06001	ALAMEDA	CA	West	1682353	1	Metro - Counties in metro areas of 1 million population or more	20.68	0.09	No	NA	1	0	0	0	1	1	0	0	0	0	1	0	0	3	1	1	1	1	2	3	2	2	0	3, 4, 5, 6, 7, 8, 9, 10, 11, 12, 13, 14, 17, 18, 19, 20, 21, 22, 23, 24	0.888889	1, 2, 3, 5, 6, 7, 8, 9, 10, 11	0.833333	2	1.49	5	6.72222
415989	3	2021-09-10	≥65	Female	Non-Hispanic White	8	Other or not stated	06001	ALAMEDA	CA	West	1682353	1	Metro - Counties in metro areas of 1 million population or more	14.33	0.04	No	NA	1	0	0	0	1	1	0	0	0	0	1	0	0	3	1	1	1	1	2	3	2	2	0	3, 4, 5, 6, 7, 8, 9, 10, 11, 12, 13, 14, 17, 18, 19, 20, 21, 22, 23, 24	0.888889	1, 2, 3, 5, 6, 7, 8, 9, 10, 11	0.833333	2	1.49	5	6.72222
415989	4	2021-10-08	≥65	Female	Non-Hispanic White	8	Other or not stated	06001	ALAMEDA	CA	West	1682353	1	Metro - Counties in metro areas of 1 million population or more	9.33	0.09	No	NA	1	0	0	0	1	1	0	0	0	0	1	0	0	3	1	1	1	1	2	3	2	2	0	3, 4, 5, 6, 7, 8, 9, 10, 11, 12, 13, 14, 17, 18, 19, 20, 21, 22, 23, 24	0.888889	1, 2, 3, 5, 6, 7, 8, 9, 10, 11	0.833333	2	1.49	5	6.72222
415989	6	2021-11-06	≥65	Female	Non-Hispanic White	8	Other or not stated	06001	ALAMEDA	CA	West	1682353	1	Metro - Counties in metro areas of 1 million population or more	7.94	0.31	No	NA	1	0	0	0	1	1	0	0	0	0	1	0	0	3	1	1	1	1	2	3	2	1	0	2, 3, 4, 5, 6, 7, 8, 9, 10	1	1, 2, 3, 5, 6, 7, 8, 9, 10, 11	0.833333	2	1.49	5	6.33333
415989	6	2021-12-03	≥65	Female	Non-Hispanic White	8	Other or not stated	06001	ALAMEDA	CA	West	1682353	1	Metro - Counties in metro areas of 1 million population or more	6.45	0.1	No	NA	1	0	0	0	1	1	0	0	0	0	1	0	0	3	1	1	1	1	2	3	2	1	0	2, 3, 4, 5, 6, 7, 8, 9, 10	1	1, 2, 3, 5, 6, 8, 9, 10, 11	0.75	2	1.49	5	6.25
415989	6	2021-12-31	≥65	Female	Non-Hispanic White	8	Other or not stated	06001	ALAMEDA	CA	West	1682353	1	Metro - Counties in metro areas of 1 million population or more	56.46	0.03	No	NA	1	0	0	0	1	1	0	0	0	0	1	0	0	3	1	1	1	1	2	3	2	2	0	2, 3, 4, 5, 6, 7, 8, 9, 10	1	1, 2, 3, 5, 6, 8, 9, 10, 11	0.75	2	1.49	5	6.75
327581	0	2021-02-05	≥65	Female	Non-Hispanic White	7	Other or not stated	06041	MARIN	CA	West	262321	1	Metro - Counties in metro areas of 1 million population or more	17.83	0.44	No	NA	1	2	4	3	1	2	2	3	5	3	1	2	0	2	1	1	1	1	2	3	2	2	2	9, 10, 13, 17, 20	0.222222	1, 3, 4	0.25	0	8.15	4.66	5.47222
327581	0	2021-03-05	≥65	Female	Non-Hispanic White	7	Other or not stated	06041	MARIN	CA	West	262321	1	Metro - Counties in metro areas of 1 million population or more	9.55	0.05	No	NA	1	2	4	3	1	2	2	2	5	2	1	2	0	2	1	1	1	1	2	3	2	2	2	8, 9, 10, 13, 17, 19, 20, 23	0.333333	1, 2, 3, 11	0.333333	0	7.61	4.66	5.66667
327581	0	2021-04-02	≥65	Female	Non-Hispanic White	7	Other or not stated	06041	MARIN	CA	West	262321	1	Metro - Counties in metro areas of 1 million population or more	5.35	0.24	No	NA	1	2	4	3	1	2	2	1	2	2	1	1	0	2	1	1	1	1	2	3	2	2	2	7, 8, 9, 10, 11, 12, 13, 14, 17, 19, 20, 23, 24	0.5	1, 2, 3, 11	0.333333	0	6.48	4.66	5.83333
327581	0	2021-04-30	≥65	Female	Non-Hispanic White	7	Other or not stated	06041	MARIN	CA	West	262321	1	Metro - Counties in metro areas of 1 million population or more	3.59	0.04	No	NA	1	2	4	3	1	2	2	1	2	2	1	1	0	2	1	1	1	1	2	3	2	2	2	4, 5, 6, 7, 8, 9, 10, 28	0.777778	1, 2, 3, 11	0.333333	1	6.48	4.66	6.61111
327581	0	2021-06-25	≥65	Female	Non-Hispanic White	7	Other or not stated	06041	MARIN	CA	West	262321	1	Metro - Counties in metro areas of 1 million population or more	2.15	0.06	No	NA	1	0	0	0	0	0	0	0	0	0	1	0	0	2	1	1	1	1	2	3	2	1	0	3, 4, 5, 6, 7, 8, 9, 10	0.888889	1, 2, 3, 7, 9, 11	0.5	1	0.66	4.66	5.38889
327581	0	2021-08-31	≥65	Female	Non-Hispanic White	7	Other or not stated	06041	MARIN	CA	West	262321	1	Metro - Counties in metro areas of 1 million population or more	17.66	0.03	No	NA	1	0	0	0	0	0	0	0	0	0	1	0	0	2	1	1	1	1	2	3	2	2	0	3, 4, 5, 6, 7, 8, 9, 10	0.888889	1, 2, 3, 7, 9, 11	0.5	1	0.66	4.66	5.88889
813061	7	2020-06-22	≥65	Male	Non-Hispanic White	7	Finance and insurance	06081	SAN MATEO	CA	West	764442	1	Metro - Counties in metro areas of 1 million population or more	3.91	0.07	No	NA	1	1	2	3	1	0	2	2	2	2	1	2	0	2	1	0	1	1	2	3	1	2	2	0	0	0	0	0	5.52	3.66	4.5
813061	16	2020-07-21	≥65	Male	Non-Hispanic White	7	Finance and insurance	06081	SAN MATEO	CA	West	764442	1	Metro - Counties in metro areas of 1 million population or more	9.43	0.06	No	NA	1	1	2	3	1	0	2	3	5	3	1	2	0	2	1	0	1	1	2	3	2	2	2	0	0	0	0	0	6.66	3.66	5
813061	13	2020-08-17	≥65	Male	Non-Hispanic White	7	Finance and insurance	06081	SAN MATEO	CA	West	764442	1	Metro - Counties in metro areas of 1 million population or more	15.5	0.08	No	NA	3	3	2	3	1	0	3	3	5	3	1	3	0	2	1	0	1	1	2	3	2	2	2	0	0	0	0	0	8.68	3.66	5
813061	9	2020-12-07	≥65	Male	Non-Hispanic White	7	Finance and insurance	06081	SAN MATEO	CA	West	764442	1	Metro - Counties in metro areas of 1 million population or more	30.62	0.08	No	NA	3	3	2	3	1	0	2	3	5	2	1	2	1	2	1	0	1	1	2	3	2	2	2	0	0	0	0	0	8.66	3.66	5
813061	13	2021-01-04	≥65	Male	Non-Hispanic White	7	Finance and insurance	06081	SAN MATEO	CA	West	764442	1	Metro - Counties in metro areas of 1 million population or more	38.87	0.28	No	NA	3	3	4	4	1	2	2	3	5	2	1	2	1	2	1	0	1	1	2	3	2	2	2	13, 17	0.111111	2, 7	0.166667	0	10.07	3.66	5.27778
813061	16	2021-05-24	≥65	Male	Non-Hispanic White	7	Finance and insurance	06081	SAN MATEO	CA	West	764442	1	Metro - Counties in metro areas of 1 million population or more	3.45	0.06	No	NA	2	1	2	3	1	0	1	1	2	1	1	1	0	2	1	0	1	1	2	3	2	1	1	3, 4, 5, 6, 7, 8, 9, 10	0.888889	3, 4, 5, 7, 9, 10, 11	0.583333	1	4.66	3.66	5.97222
813061	4	2021-06-21	≥65	Male	Non-Hispanic White	7	Finance and insurance	06081	SAN MATEO	CA	West	764442	1	Metro - Counties in metro areas of 1 million population or more	1.92	0.04	No	NA	2	0	0	0	1	0	0	0	0	0	1	0	0	2	1	0	1	1	2	3	2	1	1	3, 4, 5, 6, 7, 8, 9, 10	0.888889	3, 4, 5, 7, 9, 10, 11	0.583333	1	1.49	3.66	5.97222
813061	8	2021-07-19	≥65	Male	Non-Hispanic White	7	Finance and insurance	06081	SAN MATEO	CA	West	764442	1	Metro - Counties in metro areas of 1 million population or more	7.44	0.02	No	NA	2	0	0	0	1	0	0	0	0	0	1	0	0	2	1	0	1	1	2	3	2	1	1	3, 4, 5, 6, 7, 8, 9, 10	0.888889	3, 4, 5, 7, 9, 10, 11	0.583333	1	1.49	3.66	5.97222
813061	8	2021-08-16	≥65	Male	Non-Hispanic White	7	Finance and insurance	06081	SAN MATEO	CA	West	764442	1	Metro - Counties in metro areas of 1 million population or more	18.08	0.07	No	NA	0	0	0	0	1	0	0	0	0	0	1	0	0	2	1	0	1	1	2	3	2	2	0	3, 4, 5, 6, 7, 8, 9, 10	0.888889	3, 4, 5, 7, 9, 10, 11	0.583333	1	0.83	3.66	5.97222
813061	8	2021-11-10	≥65	Male	Non-Hispanic White	7	Finance and insurance	06081	SAN MATEO	CA	West	764442	1	Metro - Counties in metro areas of 1 million population or more	8.03	0.02	No	NA	0	0	0	0	1	0	0	0	0	0	1	0	0	2	1	0	1	1	2	3	2	2	0	2, 3, 4, 5, 6, 7, 8, 9, 10	1	3, 4, 5, 7, 9, 10, 11	0.583333	1	0.83	3.66	6.08333
543658	3	2020-04-24	≥65	Female	Non-Hispanic Asian	8	Other or not stated	06081	SAN MATEO	CA	West	764442	1	Metro - Counties in metro areas of 1 million population or more	3.58	0.19	No	NA	3	3	4	4	2	2	3	4	5	3	1	3	0	2	1	0	1	1	2	2	2	2	2	0	0	0	0	0	10.79	3.66	4.66
543658	2	2020-05-23	≥65	Female	Non-Hispanic Asian	8	Other or not stated	06081	SAN MATEO	CA	West	764442	1	Metro - Counties in metro areas of 1 million population or more	4.38	0.14	No	NA	3	2	4	4	2	2	3	4	5	3	1	3	0	2	1	0	1	1	2	3	2	2	2	0	0	0	0	0	10.45	3.66	5
543658	3	2020-06-20	≥65	Female	Non-Hispanic Asian	8	Other or not stated	06081	SAN MATEO	CA	West	764442	1	Metro - Counties in metro areas of 1 million population or more	2.98	0.07	No	NA	1	1	2	3	1	0	2	2	2	2	1	2	0	2	1	0	1	1	2	3	2	2	2	0	0	0	0	0	5.52	3.66	5
869799	2	2020-04-27	≥65	Female	Non-Hispanic White	10	Healthcare	06097	SONOMA	CA	West	488863	2	Metro - Counties in metro areas of 250,000 to 1 million population	1.16	0	No	NA	3	3	4	4	1	2	3	4	5	3	1	3	0	3	1	1	1	1	2	3	1	2	2	0	0	0	0	0	10.29	5	4.5
869799	2	2020-06-22	≥65	Female	Non-Hispanic White	10	Healthcare	06097	SONOMA	CA	West	488863	2	Metro - Counties in metro areas of 250,000 to 1 million population	4.91	0.02	No	NA	3	2	2	4	1	2	2	2	2	2	1	2	0	3	1	1	1	1	2	3	2	2	2	0	0	0	0	0	7.43	5	5
869799	2	2020-09-14	≥65	Female	Non-Hispanic White	10	Healthcare	06097	SONOMA	CA	West	488863	2	Metro - Counties in metro areas of 250,000 to 1 million population	10.92	0.31	No	NA	3	2	2	4	1	2	2	3	5	2	1	2	0	3	1	1	1	1	2	3	2	2	2	0	0	0	0	0	8.23	5	5
869799	1	2021-01-05	≥65	Female	Non-Hispanic White	10	Healthcare	06097	SONOMA	CA	West	488863	2	Metro - Counties in metro areas of 250,000 to 1 million population	38.67	0.58	No	NA	2	2	4	4	1	2	2	4	5	2	1	2	1	3	1	1	0	1	2	3	2	2	2	13, 17	0.111111	1, 2	0.166667	0	9.59	4	5.27778
869799	2	2021-03-30	≥65	Female	Non-Hispanic White	10	Healthcare	06097	SONOMA	CA	West	488863	2	Metro - Counties in metro areas of 250,000 to 1 million population	5.49	0.05	No	NA	1	2	3	3	1	1	2	2	5	2	1	2	0	3	1	1	1	1	2	3	2	2	2	7, 8, 9, 10, 11, 12, 13, 14, 16, 17, 19, 20, 23, 24	0.555556	1, 2, 3, 5, 7, 9, 10, 11	0.666667	0	7.03	5	6.22222
869799	1	2021-05-25	≥65	Female	Non-Hispanic White	10	Healthcare	06097	SONOMA	CA	West	488863	2	Metro - Counties in metro areas of 250,000 to 1 million population	3.35	0.08	No	NA	1	1	2	3	1	1	2	1	3	1	1	1	0	3	1	1	1	1	2	3	2	2	2	3, 4, 5, 6, 7, 8, 9, 10, 11, 12, 13, 14, 15, 16, 17, 18, 19, 20, 21, 22, 23, 24	0.888889	1, 2, 3, 5, 11	0.416667	1	5.19	5	6.80556
869799	1	2021-06-22	≥65	Female	Non-Hispanic White	10	Healthcare	06097	SONOMA	CA	West	488863	2	Metro - Counties in metro areas of 250,000 to 1 million population	6.05	0.01	No	NA	1	0	0	0	0	0	0	0	0	0	1	0	0	3	1	1	1	1	2	3	2	1	1	3, 4, 5, 6, 7, 8, 9, 10, 11, 12, 13, 14, 15, 16, 17, 18, 19, 20, 21, 22, 23, 24	0.888889	1, 2, 3, 5, 11	0.416667	1	0.66	5	5.80556
869799	0	2021-08-17	≥65	Female	Non-Hispanic White	10	Healthcare	06097	SONOMA	CA	West	488863	2	Metro - Counties in metro areas of 250,000 to 1 million population	26.33	0.1	No	NA	1	0	0	0	0	0	0	0	0	0	1	0	0	3	1	1	1	1	2	3	2	2	1	3, 4, 5, 6, 7, 8, 9, 10	0.888889	1, 2, 3, 5, 6, 8, 9, 10, 11	0.75	1	0.66	5	6.63889
869799	1	2021-09-15	≥65	Female	Non-Hispanic White	10	Healthcare	06097	SONOMA	CA	West	488863	2	Metro - Counties in metro areas of 250,000 to 1 million population	17.14	0.13	No	NA	1	0	0	0	0	0	0	0	0	0	1	0	0	3	1	1	1	1	2	3	2	2	1	3, 4, 5, 6, 7, 8, 9, 10	0.888889	1, 2, 3, 5, 6, 8, 9, 10, 11	0.75	1	0.66	5	6.63889
340059	0	2020-04-30	≥65	Female	Non-Hispanic White	4	Finance and insurance	06097	SONOMA	CA	West	488863	2	Metro - Counties in metro areas of 250,000 to 1 million population	0.81	0	No	NA	3	3	4	4	1	2	3	4	5	3	1	3	0	3	1	1	1	1	2	3	1	2	2	0	0	0	0	0	10.29	5	4.5
340059	0	2020-05-28	≥65	Female	Non-Hispanic White	4	Finance and insurance	06097	SONOMA	CA	West	488863	2	Metro - Counties in metro areas of 250,000 to 1 million population	2.83	0	No	NA	3	2	4	4	1	2	3	3	4	2	1	2	0	3	1	1	1	1	2	3	1	2	2	0	0	0	0	0	8.87	5	4.5
340059	0	2020-06-25	≥65	Female	Non-Hispanic White	4	Finance and insurance	06097	SONOMA	CA	West	488863	2	Metro - Counties in metro areas of 250,000 to 1 million population	5.32	0.02	No	NA	3	2	2	4	1	2	2	2	2	2	1	2	0	3	1	1	1	1	2	3	2	2	2	0	0	0	0	0	7.43	5	5
340059	0	2020-07-23	≥65	Female	Non-Hispanic White	4	Finance and insurance	06097	SONOMA	CA	West	488863	2	Metro - Counties in metro areas of 250,000 to 1 million population	7.89	0.12	No	NA	2	2	2	4	1	2	2	3	5	2	1	2	0	3	1	1	1	1	2	3	2	2	2	0	0	0	0	0	7.89	5	5
340059	0	2020-08-20	≥65	Female	Non-Hispanic White	4	Finance and insurance	06097	SONOMA	CA	West	488863	2	Metro - Counties in metro areas of 250,000 to 1 million population	23.12	0.43	No	NA	2	2	2	4	1	2	2	3	5	2	1	2	0	3	1	1	1	1	2	3	2	2	2	0	0	0	0	0	7.89	5	5
340059	0	2020-09-17	≥65	Female	Non-Hispanic White	4	Finance and insurance	06097	SONOMA	CA	West	488863	2	Metro - Counties in metro areas of 250,000 to 1 million population	9.05	0.4	No	NA	3	2	2	4	1	2	2	3	5	2	1	2	0	3	1	1	1	1	2	3	2	2	2	0	0	0	0	0	8.23	5	5
340059	0	2020-10-15	≥65	Female	Non-Hispanic White	4	Finance and insurance	06097	SONOMA	CA	West	488863	2	Metro - Counties in metro areas of 250,000 to 1 million population	15.29	0.08	No	NA	2	2	2	4	1	2	2	3	5	2	1	2	0	3	1	1	1	1	2	3	2	2	2	0	0	0	0	0	7.89	5	5
340059	0	2020-11-12	≥65	Female	Non-Hispanic White	4	Finance and insurance	06097	SONOMA	CA	West	488863	2	Metro - Counties in metro areas of 250,000 to 1 million population	16.27	0.18	No	NA	2	2	2	4	1	2	2	3	5	2	1	2	0	2	1	1	1	1	2	3	2	2	2	0	0	0	0	0	7.89	4.66	5
340059	0	2020-12-10	≥65	Female	Non-Hispanic White	4	Finance and insurance	06097	SONOMA	CA	West	488863	2	Metro - Counties in metro areas of 250,000 to 1 million population	35.98	0.05	No	NA	2	2	4	4	1	2	2	4	5	2	1	2	1	3	1	1	1	1	2	3	2	2	2	0	0	0	0	0	9.59	5	5
340059	0	2021-01-07	≥65	Female	Non-Hispanic White	4	Finance and insurance	06097	SONOMA	CA	West	488863	2	Metro - Counties in metro areas of 250,000 to 1 million population	49.04	0.64	No	NA	2	2	4	4	1	2	2	4	5	2	1	2	1	3	1	1	0	1	2	3	2	2	2	13, 17	0.111111	1, 2	0.166667	0	9.59	4	5.27778
340059	0	2021-02-04	≥65	Female	Non-Hispanic White	4	Finance and insurance	06097	SONOMA	CA	West	488863	2	Metro - Counties in metro areas of 250,000 to 1 million population	21.73	0.29	No	NA	2	2	4	3	1	1	2	3	5	2	1	2	0	3	1	1	0	1	2	3	2	2	2	9, 10, 13, 17, 28	0.222222	1, 2, 3, 5, 7, 9, 10	0.583333	0	7.81	4	5.80556
340059	0	2021-03-04	≥65	Female	Non-Hispanic White	4	Finance and insurance	06097	SONOMA	CA	West	488863	2	Metro - Counties in metro areas of 250,000 to 1 million population	10.2	0.13	No	NA	2	2	4	3	1	1	2	3	5	2	1	2	0	3	1	1	1	1	2	3	2	2	2	8, 9, 10, 13, 17, 20, 23, 24	0.333333	1, 2, 3, 5, 7, 9, 10	0.583333	0	7.81	5	5.91667
340059	0	2021-04-01	≥65	Female	Non-Hispanic White	4	Finance and insurance	06097	SONOMA	CA	West	488863	2	Metro - Counties in metro areas of 250,000 to 1 million population	4.83	0.02	No	NA	1	2	3	3	1	1	2	2	5	2	1	2	0	3	1	1	1	1	2	3	2	2	2	7, 8, 9, 10, 11, 12, 13, 14, 16, 17, 19, 20, 23, 24	0.555556	1, 2, 3, 5, 7, 9, 10, 11	0.666667	0	7.03	5	6.22222
340059	0	2021-04-29	≥65	Female	Non-Hispanic White	4	Finance and insurance	06097	SONOMA	CA	West	488863	2	Metro - Counties in metro areas of 250,000 to 1 million population	2.43	0.16	No	NA	1	1	2	3	1	1	2	1	3	1	1	1	0	3	1	1	1	1	2	3	2	2	2	4, 5, 6, 7, 8, 9, 10, 11, 12, 13, 14, 15, 16, 17, 18, 19, 20, 21, 22, 23, 24, 28	0.833333	1, 2, 3, 5, 7, 9, 10, 11	0.666667	1	5.19	5	7
340059	0	2021-05-27	≥65	Female	Non-Hispanic White	4	Finance and insurance	06097	SONOMA	CA	West	488863	2	Metro - Counties in metro areas of 250,000 to 1 million population	4.42	0.08	No	NA	1	1	2	3	1	1	2	1	3	1	1	1	0	3	1	1	1	1	2	3	2	2	2	3, 4, 5, 6, 7, 8, 9, 10, 11, 12, 13, 14, 15, 16, 17, 18, 19, 20, 21, 22, 23, 24	0.888889	1, 2, 3, 5, 11	0.416667	1	5.19	5	6.80556
340059	0	2021-06-24	≥65	Female	Non-Hispanic White	4	Finance and insurance	06097	SONOMA	CA	West	488863	2	Metro - Counties in metro areas of 250,000 to 1 million population	5.52	0.01	No	NA	1	0	0	0	0	0	0	0	0	0	1	0	0	3	1	1	1	1	2	3	2	1	1	3, 4, 5, 6, 7, 8, 9, 10, 11, 12, 13, 14, 15, 16, 17, 18, 19, 20, 21, 22, 23, 24	0.888889	1, 2, 3, 5, 11	0.416667	1	0.66	5	5.80556
340059	0	2021-08-03	≥65	Female	Non-Hispanic White	4	Finance and insurance	06097	SONOMA	CA	West	488863	2	Metro - Counties in metro areas of 250,000 to 1 million population	24.62	0.04	No	NA	1	0	0	0	0	0	0	0	0	0	1	0	0	3	1	1	1	1	2	3	2	2	1	3, 4, 5, 6, 7, 8, 9, 10, 11, 12, 13, 14, 15, 16, 17, 18, 19, 20, 21, 22, 23, 24	0.888889	1, 2, 3, 5, 6, 9, 10, 11	0.666667	1	0.66	5	6.55556
340059	0	2021-08-31	≥65	Female	Non-Hispanic White	4	Finance and insurance	06097	SONOMA	CA	West	488863	2	Metro - Counties in metro areas of 250,000 to 1 million population	28.99	0.2	No	NA	1	0	0	0	0	0	0	0	0	0	1	0	0	3	1	1	1	1	2	3	2	2	1	3, 4, 5, 6, 7, 8, 9, 10	0.888889	1, 2, 3, 5, 6, 8, 9, 10, 11	0.75	1	0.66	5	6.63889
340059	0	2021-09-28	≥65	Female	Non-Hispanic White	4	Finance and insurance	06097	SONOMA	CA	West	488863	2	Metro - Counties in metro areas of 250,000 to 1 million population	10.63	0.2	No	NA	1	0	0	0	0	0	0	0	0	0	1	0	0	3	1	1	1	1	2	3	2	2	1	3, 4, 5, 6, 7, 8, 9, 10	0.888889	1, 2, 3, 5, 6, 8, 9, 10, 11	0.75	1	0.66	5	6.63889
340059	0	2021-10-25	≥65	Female	Non-Hispanic White	4	Finance and insurance	06097	SONOMA	CA	West	488863	2	Metro - Counties in metro areas of 250,000 to 1 million population	8.27	0.05	No	NA	1	0	0	0	0	0	0	0	0	0	1	0	0	3	1	1	1	1	2	3	2	2	1	3, 4, 5, 6, 7, 8, 9, 10	0.888889	1, 2, 3, 5, 6, 8, 9, 10, 11	0.75	1	0.66	5	6.63889
340059	0	2021-11-23	≥65	Female	Non-Hispanic White	4	Finance and insurance	06097	SONOMA	CA	West	488863	2	Metro - Counties in metro areas of 250,000 to 1 million population	9.45	0.05	No	NA	1	0	0	0	0	0	0	0	0	0	1	0	0	3	1	1	1	1	2	3	2	2	1	2, 3, 4, 5, 6, 7, 8, 9, 10	1	1, 2, 3, 5, 6, 8, 9, 10, 11	0.75	1	0.66	5	6.75
340059	0	2021-12-21	≥65	Female	Non-Hispanic White	4	Finance and insurance	06097	SONOMA	CA	West	488863	2	Metro - Counties in metro areas of 250,000 to 1 million population	14.65	0.05	No	NA	1	0	0	0	0	0	0	0	0	0	1	0	0	3	1	1	1	1	2	3	2	1	1	2, 3, 4, 5, 6, 7, 8, 9, 10	1	1, 2, 3, 5, 6, 8, 9, 10, 11	0.75	1	0.66	5	6.25
218899	0	2021-03-31	≥65	Female	Non-Hispanic White	6	Other or not stated	06013	CONTRA COSTA	CA	West	1165927	1	Metro - Counties in metro areas of 1 million population or more	7.05	0.41	No	NA	1	3	4	3	0	0	2	2	5	2	1	2	0	2	1	1	1	1	2	3	1	0	0	7, 8, 9, 10, 11, 12, 13, 14, 17, 19, 20, 23, 24	0.5	1, 2, 3, 5, 6, 7, 11	0.583333	0	6.79	4.66	3.58333
438408	1	2021-05-02	≥65	Female	Non-Hispanic White	8	Other or not stated	06041	MARIN	CA	West	262321	1	Metro - Counties in metro areas of 1 million population or more	3.7	0.04	No	NA	1	2	4	3	1	2	2	1	2	2	1	1	0	2	1	1	1	1	2	3	2	2	2	4, 5, 6, 7, 8, 9, 10, 28	0.777778	1, 2, 3, 11	0.333333	1	6.48	4.66	6.61111
438408	0	2021-05-30	≥65	Female	Non-Hispanic White	8	Other or not stated	06041	MARIN	CA	West	262321	1	Metro - Counties in metro areas of 1 million population or more	1.55	0.06	No	NA	1	2	4	3	1	2	2	1	2	2	1	1	0	2	1	1	1	1	2	3	2	2	2	3, 4, 5, 6, 7, 8, 9, 10	0.888889	1, 2, 3, 7, 9, 11	0.5	1	6.48	4.66	6.88889
438408	0	2021-06-27	≥65	Female	Non-Hispanic White	8	Other or not stated	06041	MARIN	CA	West	262321	1	Metro - Counties in metro areas of 1 million population or more	1.88	0.06	No	NA	1	0	0	0	0	0	0	0	0	0	1	0	0	2	1	1	1	1	2	3	2	1	0	3, 4, 5, 6, 7, 8, 9, 10	0.888889	1, 2, 3, 7, 9, 11	0.5	1	0.66	4.66	5.38889
438408	0	2021-08-03	≥65	Female	Non-Hispanic White	8	Other or not stated	06041	MARIN	CA	West	262321	1	Metro - Counties in metro areas of 1 million population or more	15.9	0.19	No	NA	1	0	0	0	0	0	0	0	0	0	1	0	0	2	1	1	1	1	2	3	2	2	0	3, 4, 5, 6, 7, 8, 9, 10	0.888889	1, 2, 3, 7, 9, 11	0.5	1	0.66	4.66	5.88889
438408	0	2021-08-31	≥65	Female	Non-Hispanic White	8	Other or not stated	06041	MARIN	CA	West	262321	1	Metro - Counties in metro areas of 1 million population or more	17.66	0.03	No	NA	1	0	0	0	0	0	0	0	0	0	1	0	0	2	1	1	1	1	2	3	2	2	0	3, 4, 5, 6, 7, 8, 9, 10	0.888889	1, 2, 3, 7, 9, 11	0.5	1	0.66	4.66	5.88889
438408	0	2021-09-28	≥65	Female	Non-Hispanic White	8	Other or not stated	06041	MARIN	CA	West	262321	1	Metro - Counties in metro areas of 1 million population or more	7.29	0	No	NA	1	0	0	0	0	0	0	0	0	0	1	0	0	2	1	1	1	1	2	3	2	2	0	3, 4, 5, 6, 7, 8, 9, 10	0.888889	1, 2, 3, 7, 9, 11	0.5	1	0.66	4.66	5.88889
438408	0	2021-10-26	≥65	Female	Non-Hispanic White	8	Other or not stated	06041	MARIN	CA	West	262321	1	Metro - Counties in metro areas of 1 million population or more	6.13	0.04	No	NA	1	0	0	0	0	0	0	0	0	0	1	0	0	2	1	1	1	1	2	3	2	2	0	3, 4, 5, 6, 7, 8, 9, 10	0.888889	1, 2, 3, 7, 9, 11	0.5	1	0.66	4.66	5.88889
438408	1	2021-11-23	≥65	Female	Non-Hispanic White	8	Other or not stated	06041	MARIN	CA	West	262321	1	Metro - Counties in metro areas of 1 million population or more	7.18	0.06	No	NA	1	0	0	0	0	0	0	0	0	0	1	0	0	2	1	1	1	1	2	3	2	1	0	2, 3, 4, 5, 6, 7, 8, 9, 10	1	1, 2, 3, 7, 9, 11	0.5	1	0.66	4.66	5.5
438408	2	2021-12-21	≥65	Female	Non-Hispanic White	8	Other or not stated	06041	MARIN	CA	West	262321	1	Metro - Counties in metro areas of 1 million population or more	16.5	0	No	NA	1	0	0	0	0	0	0	0	0	0	1	0	0	2	1	1	1	1	2	3	2	1	0	2, 3, 4, 5, 6, 7, 8, 9, 10	1	1, 2, 3, 7, 9, 11	0.5	1	0.66	4.66	5.5
535879	4	2020-04-26	50-64	Male	Non-Hispanic White	8	Healthcare	06097	SONOMA	CA	West	488863	2	Metro - Counties in metro areas of 250,000 to 1 million population	1.13	0	No	NA	3	3	4	4	1	2	3	4	5	3	1	3	0	3	1	1	1	1	2	1	1	2	2	0	0	0	0	0	10.29	5	3.83
535879	13	2020-06-21	50-64	Male	Non-Hispanic White	8	Healthcare	06097	SONOMA	CA	West	488863	2	Metro - Counties in metro areas of 250,000 to 1 million population	3.67	0.02	No	NA	3	2	2	4	1	2	2	2	2	2	1	2	0	3	1	1	1	1	2	3	2	2	2	0	0	0	0	0	7.43	5	5
535879	13	2020-07-20	50-64	Male	Non-Hispanic White	8	Healthcare	06097	SONOMA	CA	West	488863	2	Metro - Counties in metro areas of 250,000 to 1 million population	9.94	0.1	No	NA	2	2	2	4	1	2	2	3	5	2	1	2	0	3	1	1	1	1	2	3	2	2	2	0	0	0	0	0	7.89	5	5
535879	12	2020-10-12	50-64	Male	Non-Hispanic White	8	Healthcare	06097	SONOMA	CA	West	488863	2	Metro - Counties in metro areas of 250,000 to 1 million population	16.18	0.08	No	NA	2	2	2	4	1	2	2	3	5	2	1	2	0	3	1	1	1	1	2	3	2	2	2	0	0	0	0	0	7.89	5	5
535879	10	2020-12-07	50-64	Male	Non-Hispanic White	8	Healthcare	06097	SONOMA	CA	West	488863	2	Metro - Counties in metro areas of 250,000 to 1 million population	32.37	0.09	No	NA	2	2	4	4	1	2	2	4	5	2	1	2	1	3	1	1	1	1	2	3	2	2	2	0	0	0	0	0	9.59	5	5
535879	4	2021-01-04	50-64	Male	Non-Hispanic White	8	Healthcare	06097	SONOMA	CA	West	488863	2	Metro - Counties in metro areas of 250,000 to 1 million population	39.48	0.4	No	NA	2	2	4	4	1	2	2	4	5	2	1	2	1	3	1	1	0	1	2	3	2	2	2	13, 17	0.111111	1, 2	0.166667	0	9.59	4	5.27778
535879	9	2021-02-01	50-64	Male	Non-Hispanic White	8	Healthcare	06097	SONOMA	CA	West	488863	2	Metro - Counties in metro areas of 250,000 to 1 million population	30.29	0.4	No	NA	2	2	4	3	1	1	2	3	5	2	1	2	0	3	1	1	0	1	2	3	2	2	2	9, 10, 13, 17, 28	0.222222	1, 2, 3, 5, 7, 9, 10	0.583333	0	7.81	4	5.80556
535879	7	2021-03-01	50-64	Male	Non-Hispanic White	8	Healthcare	06097	SONOMA	CA	West	488863	2	Metro - Counties in metro areas of 250,000 to 1 million population	11.56	0.16	No	NA	2	2	4	3	1	1	2	3	5	2	1	2	0	3	1	1	1	1	2	3	2	2	2	8, 9, 10, 13, 17, 20, 23, 24	0.333333	1, 2, 3, 5, 7, 9, 10	0.583333	0	7.81	5	5.91667
535879	6	2021-05-24	50-64	Male	Non-Hispanic White	8	Healthcare	06097	SONOMA	CA	West	488863	2	Metro - Counties in metro areas of 250,000 to 1 million population	2.95	0.08	No	NA	1	1	2	3	1	1	2	1	3	1	1	1	0	3	1	1	1	1	2	3	2	2	2	3, 4, 5, 6, 7, 8, 9, 10, 11, 12, 13, 14, 15, 16, 17, 18, 19, 20, 21, 22, 23, 24	0.888889	1, 2, 3, 5, 11	0.416667	1	5.19	5	6.80556
535879	3	2021-06-21	50-64	Male	Non-Hispanic White	8	Healthcare	06097	SONOMA	CA	West	488863	2	Metro - Counties in metro areas of 250,000 to 1 million population	4.96	0.01	No	NA	1	0	0	0	0	0	0	0	0	0	1	0	0	3	1	1	1	1	2	3	2	1	1	3, 4, 5, 6, 7, 8, 9, 10, 11, 12, 13, 14, 15, 16, 17, 18, 19, 20, 21, 22, 23, 24	0.888889	1, 2, 3, 5, 11	0.416667	1	0.66	5	5.80556
535879	9	2021-08-16	50-64	Male	Non-Hispanic White	8	Healthcare	06097	SONOMA	CA	West	488863	2	Metro - Counties in metro areas of 250,000 to 1 million population	26.04	0.1	No	NA	1	0	0	0	0	0	0	0	0	0	1	0	0	3	1	1	1	1	2	3	2	2	1	3, 4, 5, 6, 7, 8, 9, 10	0.888889	1, 2, 3, 5, 6, 8, 9, 10, 11	0.75	1	0.66	5	6.63889
535879	6	2021-10-11	50-64	Male	Non-Hispanic White	8	Healthcare	06097	SONOMA	CA	West	488863	2	Metro - Counties in metro areas of 250,000 to 1 million population	10.17	0.29	No	NA	1	0	0	0	0	0	0	0	0	0	1	0	0	3	1	1	1	1	2	3	2	2	1	3, 4, 5, 6, 7, 8, 9, 10	0.888889	1, 2, 3, 5, 6, 8, 9, 10, 11	0.75	1	0.66	5	6.63889
535879	7	2021-11-08	50-64	Male	Non-Hispanic White	8	Healthcare	06097	SONOMA	CA	West	488863	2	Metro - Counties in metro areas of 250,000 to 1 million population	13.03	0.07	No	NA	1	0	0	0	0	0	0	0	0	0	1	0	0	3	1	1	1	1	2	3	2	2	1	2, 3, 4, 5, 6, 7, 8, 9, 10	1	1, 2, 3, 5, 6, 8, 9, 10, 11	0.75	1	0.66	5	6.75
535879	5	2021-12-06	50-64	Male	Non-Hispanic White	8	Healthcare	06097	SONOMA	CA	West	488863	2	Metro - Counties in metro areas of 250,000 to 1 million population	13.93	0.06	No	NA	1	0	0	0	0	0	0	0	0	0	1	0	0	3	1	1	1	1	2	3	2	2	1	2, 3, 4, 5, 6, 7, 8, 9, 10	1	1, 2, 3, 5, 6, 8, 9, 10, 11	0.75	1	0.66	5	6.75
384096	8	2021-02-01	35-49	Male	Non-Hispanic White	8	Scientific and technical services	06075	SAN FRANCISCO	CA	West	873965	1	Metro - Counties in metro areas of 1 million population or more	16.27	0.5	No	100	1	2	4	3	1	2	3	3	3	3	1	3	1	2	1	1	1	1	2	3	2	2	2	8, 9, 10, 13, 17	0.333333	1, 2, 3, 5, 7, 10, 11	0.583333	0	9.43	4.66	5.91667
444353	2	2020-05-26	50-64	Male	Non-Hispanic White	7	Other or not stated	06075	SAN FRANCISCO	CA	West	873965	1	Metro - Counties in metro areas of 1 million population or more	3.5	0.06	No	100	3	2	4	4	1	2	3	4	5	3	1	3	0	2	1	1	1	1	2	2	2	2	2	0	0	0	0	0	9.95	4.66	4.66
444353	2	2020-06-22	50-64	Male	Non-Hispanic White	7	Other or not stated	06075	SAN FRANCISCO	CA	West	873965	1	Metro - Counties in metro areas of 1 million population or more	3.78	0.04	No	100	3	2	4	3	1	2	3	3	3	3	1	3	0	2	1	1	1	1	2	2	2	2	2	0	0	0	0	0	9.1	4.66	4.66
444353	5	2020-07-20	50-64	Male	Non-Hispanic White	7	Other or not stated	06075	SAN FRANCISCO	CA	West	873965	1	Metro - Counties in metro areas of 1 million population or more	11.59	0.03	No	100	3	2	4	3	1	2	3	3	3	3	1	3	0	2	1	1	1	1	2	2	2	2	2	0	0	0	0	0	9.1	4.66	4.66
444353	3	2020-09-14	50-64	Male	Non-Hispanic White	7	Other or not stated	06075	SAN FRANCISCO	CA	West	873965	1	Metro - Counties in metro areas of 1 million population or more	6.47	0.07	No	100	3	2	4	3	1	1	3	3	3	3	1	2	0	2	1	1	1	1	2	2	2	2	2	0	0	0	0	0	8.43	4.66	4.66
444353	2	2020-10-12	50-64	Male	Non-Hispanic White	7	Other or not stated	06075	SAN FRANCISCO	CA	West	873965	1	Metro - Counties in metro areas of 1 million population or more	3.01	0.23	No	100	3	2	4	3	1	1	3	2	2	2	1	2	0	2	1	1	1	1	2	2	2	2	2	0	0	0	0	0	7.69	4.66	4.66
444353	2	2020-11-09	50-64	Male	Non-Hispanic White	7	Other or not stated	06075	SAN FRANCISCO	CA	West	873965	1	Metro - Counties in metro areas of 1 million population or more	9.29	0.06	No	100	2	1	4	3	1	1	2	4	4	2	1	2	0	2	1	1	1	1	2	3	2	2	2	0	0	0	0	0	7.48	4.66	5
444353	2	2020-12-07	50-64	Male	Non-Hispanic White	7	Other or not stated	06075	SAN FRANCISCO	CA	West	873965	1	Metro - Counties in metro areas of 1 million population or more	24.89	0.05	No	100	2	2	4	3	1	2	3	4	4	3	1	3	1	2	1	1	1	1	2	3	2	2	2	0	0	0	0	0	10.16	4.66	5
444353	2	2021-01-04	50-64	Male	Non-Hispanic White	7	Other or not stated	06075	SAN FRANCISCO	CA	West	873965	1	Metro - Counties in metro areas of 1 million population or more	33.61	0.18	No	100	2	2	4	3	1	2	3	4	4	3	1	3	1	2	1	1	1	1	2	3	2	2	2	13, 17	0.111111	2	0.0833333	0	10.16	4.66	5.19444
444353	1	2021-02-01	50-64	Male	Non-Hispanic White	7	Other or not stated	06075	SAN FRANCISCO	CA	West	873965	1	Metro - Counties in metro areas of 1 million population or more	16.27	0.5	No	100	1	2	4	3	1	2	3	3	3	3	1	3	1	2	1	1	1	1	2	3	2	2	2	8, 9, 10, 13, 17	0.333333	1, 2, 3, 5, 7, 10, 11	0.583333	0	9.43	4.66	5.91667
444353	0	2021-03-01	50-64	Male	Non-Hispanic White	7	Other or not stated	06075	SAN FRANCISCO	CA	West	873965	1	Metro - Counties in metro areas of 1 million population or more	6.48	0.4	No	100	1	2	4	3	1	2	2	2	2	2	1	2	0	2	1	1	1	1	2	3	2	2	2	8, 9, 10, 13, 17, 19, 20, 23	0.333333	1, 2, 3, 5, 7, 10, 11	0.583333	0	7.01	4.66	5.91667
444353	2	2021-03-29	50-64	Male	Non-Hispanic White	7	Other or not stated	06075	SAN FRANCISCO	CA	West	873965	1	Metro - Counties in metro areas of 1 million population or more	4.44	0.3	No	100	1	1	4	3	1	2	2	1	1	1	1	1	0	2	1	1	1	1	2	3	2	2	2	7, 8, 9, 10, 11, 12, 13, 14, 17, 19, 20, 23, 24	0.5	1, 2, 3, 5, 7, 10, 11	0.583333	0	5.62	4.66	6.08333
444353	1	2021-04-26	50-64	Male	Non-Hispanic White	7	Other or not stated	06075	SAN FRANCISCO	CA	West	873965	1	Metro - Counties in metro areas of 1 million population or more	3.84	0.24	No	100	1	1	2	2	1	2	2	1	1	1	1	1	0	2	1	1	1	1	2	3	2	2	2	4, 5, 6, 7, 8, 9, 10, 28	0.777778	1, 2, 3, 5, 7, 10, 11	0.583333	1	4.87	4.66	6.86111
444353	2	2021-05-24	50-64	Male	Non-Hispanic White	7	Other or not stated	06075	SAN FRANCISCO	CA	West	873965	1	Metro - Counties in metro areas of 1 million population or more	1.93	0.02	No	100	1	1	1	2	0	2	1	1	1	1	1	1	0	2	1	1	1	1	2	3	2	2	1	3, 4, 5, 6, 7, 8, 9, 10	0.888889	1, 2, 3, 5, 7, 10, 11	0.583333	1	3.79	4.66	6.47222
444353	1	2021-06-21	50-64	Male	Non-Hispanic White	7	Other or not stated	06075	SAN FRANCISCO	CA	West	873965	1	Metro - Counties in metro areas of 1 million population or more	1.17	0.04	No	100	1	0	1	0	0	0	0	0	0	0	1	0	0	2	1	1	1	1	2	3	2	1	1	3, 4, 5, 6, 7, 8, 9, 10	0.888889	1, 2, 3, 5, 7, 10, 11	0.583333	1	0.91	4.66	5.97222
444353	2	2021-08-16	50-64	Male	Non-Hispanic White	7	Other or not stated	06075	SAN FRANCISCO	CA	West	873965	1	Metro - Counties in metro areas of 1 million population or more	23.22	0.04	No	100	1	0	1	0	0	0	0	0	0	0	1	0	0	2	1	1	1	1	2	3	2	2	1	3, 4, 5, 6, 7, 8, 9, 10	0.888889	1, 2, 3, 5, 7, 10, 11	0.583333	1	0.91	4.66	6.47222
444353	1	2021-10-12	50-64	Male	Non-Hispanic White	7	Other or not stated	06075	SAN FRANCISCO	CA	West	873965	1	Metro - Counties in metro areas of 1 million population or more	8.22	0.15	No	100	1	0	1	0	0	0	0	0	0	0	1	0	0	2	1	1	1	1	2	3	2	2	1	3, 4, 5, 6, 7, 8, 9, 10	0.888889	1, 2, 3, 5, 7, 9, 10, 11	0.666667	1	0.91	4.66	6.55556
444353	1	2021-12-07	50-64	Male	Non-Hispanic White	7	Other or not stated	06075	SAN FRANCISCO	CA	West	873965	1	Metro - Counties in metro areas of 1 million population or more	9.8	0.04	No	100	1	0	1	0	0	0	0	0	0	0	1	0	0	2	1	1	1	1	2	3	2	2	1	2, 3, 4, 5, 6, 7, 8, 9, 10	1	1, 2, 3, 5, 6, 7, 8, 9, 10, 11	0.833333	1	0.91	4.66	6.83333
399058	12	2020-08-14	35-49	Female	Non-Hispanic White	8	Finance and insurance	13089	DEKALB	GA	South	764382	1	Metro - Counties in metro areas of 1 million population or more	23.27	0.32	No	NA	3	1	2	3	0	1	1	1	2	1	1	1	0	0	1	0	0	1	2	3	1	2	2	0	0	0	0	0	4.83	2	4.5
399058	14	2020-09-11	35-49	Female	Non-Hispanic White	8	Finance and insurance	13089	DEKALB	GA	South	764382	1	Metro - Counties in metro areas of 1 million population or more	9.03	0.38	No	NA	3	1	2	3	0	1	1	1	2	1	1	1	0	0	1	0	0	1	2	3	1	2	2	0	0	0	0	0	4.83	2	4.5
399058	5	2020-10-09	35-49	Female	Non-Hispanic White	8	Finance and insurance	13089	DEKALB	GA	South	764382	1	Metro - Counties in metro areas of 1 million population or more	11.19	0.13	No	NA	3	1	2	3	0	1	1	1	2	1	1	1	0	0	1	0	0	1	2	3	1	2	2	0	0	0	0	0	4.83	2	4.5
399058	6	2020-11-06	35-49	Female	Non-Hispanic White	8	Finance and insurance	13089	DEKALB	GA	South	764382	1	Metro - Counties in metro areas of 1 million population or more	20.53	0.13	No	NA	3	1	2	3	0	1	1	1	2	1	1	1	0	2	1	0	0	1	2	3	1	2	2	0	0	0	0	0	4.83	2.66	4.5
399058	7	2020-12-04	35-49	Female	Non-Hispanic White	8	Finance and insurance	13089	DEKALB	GA	South	764382	1	Metro - Counties in metro areas of 1 million population or more	30.93	0.3	No	NA	3	1	2	3	0	1	1	1	2	1	1	1	0	2	1	0	0	1	2	3	2	2	2	0	0	0	0	0	4.83	2.66	5
399058	11	2021-01-01	35-49	Female	Non-Hispanic White	8	Finance and insurance	13089	DEKALB	GA	South	764382	1	Metro - Counties in metro areas of 1 million population or more	52.15	0.26	No	NA	3	1	2	3	0	1	1	1	2	1	1	1	0	2	1	0	0	1	2	3	2	2	2	13, 17	0.111111	1, 2, 3	0.25	0	4.83	2.66	5.36111
399058	9	2021-01-29	35-49	Female	Non-Hispanic White	8	Finance and insurance	13089	DEKALB	GA	South	764382	1	Metro - Counties in metro areas of 1 million population or more	50.25	0.73	No	NA	3	1	2	3	0	1	1	1	2	1	1	1	0	2	1	0	0	1	2	3	2	2	2	8, 9, 10, 13, 17	0.333333	1, 2, 3, 6, 7, 8	0.5	0	4.83	2.66	5.83333
399058	7	2021-02-26	35-49	Female	Non-Hispanic White	8	Finance and insurance	13089	DEKALB	GA	South	764382	1	Metro - Counties in metro areas of 1 million population or more	25.42	0.68	No	NA	3	1	2	3	0	1	1	1	2	1	1	0	0	2	1	0	0	1	2	3	2	2	2	8, 9, 10, 13, 17, 19	0.333333	1, 2, 3, 4, 6, 7, 8, 11	0.666667	0	4.5	2.66	6
399058	7	2021-03-26	35-49	Female	Non-Hispanic White	8	Finance and insurance	13089	DEKALB	GA	South	764382	1	Metro - Counties in metro areas of 1 million population or more	18.93	0.4	No	NA	2	0	2	3	0	1	1	1	2	1	1	0	0	2	1	0	0	1	2	3	2	2	2	3, 4, 5, 6, 7, 8, 9, 10, 11, 13, 14, 17, 19	0.888889	1, 2, 3, 4, 5, 6, 7, 8, 11	0.75	0	3.83	2.66	6.63889
399058	14	2021-05-21	35-49	Female	Non-Hispanic White	8	Finance and insurance	13089	DEKALB	GA	South	764382	1	Metro - Counties in metro areas of 1 million population or more	6.19	0.21	No	NA	2	0	1	0	0	0	0	0	0	0	0	0	0	2	1	0	0	1	2	3	2	2	2	3, 4, 5, 6, 7, 8, 9, 10, 11, 13, 14, 17, 19	0.888889	1, 2, 3, 4, 5, 6, 7, 8, 11	0.75	0	0.91	2.66	6.63889
399058	14	2021-06-18	35-49	Female	Non-Hispanic White	8	Finance and insurance	13089	DEKALB	GA	South	764382	1	Metro - Counties in metro areas of 1 million population or more	3.01	0.26	No	NA	2	0	0	0	0	0	0	0	0	0	0	0	0	2	1	0	0	1	2	3	2	2	2	3, 4, 5, 6, 7, 8, 9, 10, 11, 13, 14, 17, 19	0.888889	1, 2, 3, 4, 5, 6, 7, 8, 11	0.75	88	0.66	2.66	6.63889
399058	6	2021-08-13	35-49	Female	Non-Hispanic White	8	Finance and insurance	13089	DEKALB	GA	South	764382	1	Metro - Counties in metro areas of 1 million population or more	37.12	0.11	No	NA	1	0	0	0	0	0	0	0	0	0	0	0	0	2	1	0	0	1	2	3	2	2	2	3, 4, 5, 6, 7, 8, 9, 10, 11, 13, 14, 17, 19	0.888889	1, 2, 3, 4, 5, 6, 7, 8, 11	0.75	88	0.33	2.66	6.63889
399058	14	2021-09-10	35-49	Female	Non-Hispanic White	8	Finance and insurance	13089	DEKALB	GA	South	764382	1	Metro - Counties in metro areas of 1 million population or more	42.73	0.28	No	NA	1	0	0	0	0	0	0	0	0	0	0	0	0	2	1	0	0	1	2	3	2	2	2	3, 4, 5, 6, 7, 8, 9, 10, 11, 13, 14, 17, 19	0.888889	1, 2, 3, 4, 5, 6, 7, 8, 11	0.75	88	0.33	2.66	6.63889
399058	14	2021-10-08	35-49	Female	Non-Hispanic White	8	Finance and insurance	13089	DEKALB	GA	South	764382	1	Metro - Counties in metro areas of 1 million population or more	28.69	0.66	No	NA	1	0	0	0	0	0	0	0	0	0	0	0	0	2	0	0	0	1	2	3	2	2	2	3, 4, 5, 6, 7, 8, 9, 10, 11, 13, 14, 17, 19	0.888889	1, 2, 3, 4, 5, 6, 7, 8, 11	0.75	88	0.33	1.66	6.63889
399058	9	2021-11-05	35-49	Female	Non-Hispanic White	8	Finance and insurance	13089	DEKALB	GA	South	764382	1	Metro - Counties in metro areas of 1 million population or more	9.44	0.19	No	NA	1	0	0	0	0	0	0	0	0	0	0	0	0	2	0	0	0	1	2	3	2	2	2	3, 4, 5, 6, 7, 8, 9, 10, 11, 13, 14, 17, 19	0.888889	1, 2, 3, 4, 5, 6, 7, 8, 11	0.75	88	0.33	1.66	6.63889
399058	13	2021-12-03	35-49	Female	Non-Hispanic White	8	Finance and insurance	13089	DEKALB	GA	South	764382	1	Metro - Counties in metro areas of 1 million population or more	8.21	0.2	No	NA	1	0	0	0	0	0	0	0	0	0	0	0	0	2	0	0	0	1	2	3	2	2	2	2, 3, 4, 5, 6, 7, 8, 9, 10	1	1, 2, 3, 4, 5, 6, 7, 8, 11	0.75	88	0.33	1.66	6.75
399058	12	2021-12-31	35-49	Female	Non-Hispanic White	8	Finance and insurance	13089	DEKALB	GA	South	764382	1	Metro - Counties in metro areas of 1 million population or more	150.65	0.17	No	NA	1	0	0	0	0	0	0	0	0	0	0	0	0	2	0	0	0	1	2	3	2	2	2	2, 3, 4, 5, 6, 7, 8, 9, 10	1	1, 2, 3, 4, 5, 6, 7, 8, 11	0.75	88	0.33	1.66	6.75
877170	5	2020-04-27	≥65	Male	Non-Hispanic White	7	Other or not stated	06041	MARIN	CA	West	262321	1	Metro - Counties in metro areas of 1 million population or more	1.44	0.11	No	NA	3	2	4	4	1	2	3	4	5	3	1	3	0	2	1	1	1	1	2	1	1	2	2	0	0	0	0	0	9.95	4.66	3.83
877170	5	2020-05-25	≥65	Male	Non-Hispanic White	7	Other or not stated	06041	MARIN	CA	West	262321	1	Metro - Counties in metro areas of 1 million population or more	4.86	0	No	NA	3	2	4	4	1	2	3	4	5	3	1	3	0	2	1	1	1	1	2	3	2	2	2	0	0	0	0	0	9.95	4.66	5
877170	8	2020-08-17	≥65	Male	Non-Hispanic White	7	Other or not stated	06041	MARIN	CA	West	262321	1	Metro - Counties in metro areas of 1 million population or more	21.53	0.24	No	NA	3	2	4	3	1	2	2	3	5	3	1	2	0	2	1	1	1	1	2	3	2	2	2	0	0	0	0	0	8.82	4.66	5
877170	6	2020-09-14	≥65	Male	Non-Hispanic White	7	Other or not stated	06041	MARIN	CA	West	262321	1	Metro - Counties in metro areas of 1 million population or more	6.35	0.14	No	NA	2	2	4	3	1	2	2	2	5	2	1	2	0	2	1	1	1	1	2	3	2	2	2	0	0	0	0	0	7.94	4.66	5
877170	9	2020-10-12	≥65	Male	Non-Hispanic White	7	Other or not stated	06041	MARIN	CA	West	262321	1	Metro - Counties in metro areas of 1 million population or more	6.73	0.24	No	NA	1	2	4	3	1	2	2	2	5	2	1	2	0	2	1	1	1	1	2	3	2	2	2	0	0	0	0	0	7.61	4.66	5
877170	13	2020-12-07	≥65	Male	Non-Hispanic White	7	Other or not stated	06041	MARIN	CA	West	262321	1	Metro - Counties in metro areas of 1 million population or more	16.39	0.1	No	NA	1	2	4	4	1	2	2	4	5	3	1	2	1	2	1	1	1	1	2	3	2	2	2	0	0	0	0	0	9.6	4.66	5
877170	8	2021-01-04	≥65	Male	Non-Hispanic White	7	Other or not stated	06041	MARIN	CA	West	262321	1	Metro - Counties in metro areas of 1 million population or more	30.47	0.08	No	NA	1	2	4	4	1	2	2	4	5	3	1	2	1	2	1	1	1	1	2	3	2	2	2	13, 17	0.111111	1, 3, 4	0.25	0	9.6	4.66	5.36111
877170	8	2021-03-29	≥65	Male	Non-Hispanic White	7	Other or not stated	06041	MARIN	CA	West	262321	1	Metro - Counties in metro areas of 1 million population or more	5.46	0.22	No	NA	1	2	4	3	1	2	2	1	2	2	1	1	0	2	1	1	1	1	2	3	2	2	2	7, 8, 9, 10, 11, 12, 13, 14, 17, 19, 20, 23, 24	0.5	1, 2, 3, 11	0.333333	0	6.48	4.66	5.83333
877170	9	2021-04-26	≥65	Male	Non-Hispanic White	7	Other or not stated	06041	MARIN	CA	West	262321	1	Metro - Counties in metro areas of 1 million population or more	2.81	0.11	No	NA	1	2	4	3	1	2	2	1	2	2	1	1	0	2	1	1	1	1	2	3	2	2	2	4, 5, 6, 7, 8, 9, 10, 28	0.777778	1, 2, 3, 11	0.333333	1	6.48	4.66	6.61111
877170	5	2021-06-21	≥65	Male	Non-Hispanic White	7	Other or not stated	06041	MARIN	CA	West	262321	1	Metro - Counties in metro areas of 1 million population or more	2.21	0.03	No	NA	1	0	0	0	0	0	0	0	0	0	1	0	0	2	1	1	1	1	2	3	2	1	0	3, 4, 5, 6, 7, 8, 9, 10	0.888889	1, 2, 3, 7, 9, 11	0.5	1	0.66	4.66	5.38889
877170	7	2021-07-19	≥65	Male	Non-Hispanic White	7	Other or not stated	06041	MARIN	CA	West	262321	1	Metro - Counties in metro areas of 1 million population or more	7.01	0.03	No	NA	1	0	0	0	0	0	0	0	0	0	1	0	0	2	1	1	1	1	2	3	2	1	0	3, 4, 5, 6, 7, 8, 9, 10	0.888889	1, 2, 3, 7, 9, 11	0.5	1	0.66	4.66	5.38889
877170	5	2021-12-07	≥65	Male	Non-Hispanic White	7	Other or not stated	06041	MARIN	CA	West	262321	1	Metro - Counties in metro areas of 1 million population or more	16.5	0.03	No	NA	1	0	0	0	0	0	0	0	0	0	1	0	0	2	1	1	1	1	2	3	2	1	0	2, 3, 4, 5, 6, 7, 8, 9, 10	1	1, 2, 3, 7, 9, 11	0.5	1	0.66	4.66	5.5
240178	1	2020-04-27	35-49	Female	Non-Hispanic White	8	Healthcare	36103	SUFFOLK	NY	Northeast	1525920	1	Metro - Counties in metro areas of 1 million population or more	46.52	2.52	No	NA	3	3	4	4	1	2	3	4	4	3	1	3	0	1	1	1	1	1	2	1	0	1	1	0	0	0	0	0	10.09	4.33	2.33
240178	0	2020-07-20	35-49	Female	Non-Hispanic White	8	Healthcare	36103	SUFFOLK	NY	Northeast	1525920	1	Metro - Counties in metro areas of 1 million population or more	3.72	0.02	No	NA	3	1	2	3	0	1	3	1	1	2	1	2	0	1	1	1	1	1	2	1	2	1	1	0	0	0	0	0	5.96	4.33	3.33
240178	2	2020-12-07	35-49	Female	Non-Hispanic White	8	Healthcare	36103	SUFFOLK	NY	Northeast	1525920	1	Metro - Counties in metro areas of 1 million population or more	65.67	0.29	No	NA	1	1	2	4	0	1	2	2	2	2	1	2	1	1	1	1	1	1	2	3	1	1	1	0	0	0	0	0	6.6	4.33	3.5
240178	1	2021-01-04	35-49	Female	Non-Hispanic White	8	Healthcare	36103	SUFFOLK	NY	Northeast	1525920	1	Metro - Counties in metro areas of 1 million population or more	109.19	0.96	No	NA	1	1	2	4	0	1	2	2	2	2	1	2	1	1	1	1	1	1	2	3	1	1	1	13, 17, 19	0.166667	1, 2, 3, 4, 5	0.416667	0	6.6	4.33	4.08333
240178	1	2021-02-02	35-49	Female	Non-Hispanic White	8	Healthcare	36103	SUFFOLK	NY	Northeast	1525920	1	Metro - Counties in metro areas of 1 million population or more	71.47	0.89	No	NA	1	1	2	4	0	1	2	1	1	2	1	1	1	1	1	1	1	1	2	3	1	1	1	8, 9, 10, 13, 17, 19, 20, 21, 23	0.333333	1, 2, 5, 7	0.333333	0	5.87	4.33	4.16667
240178	2	2021-07-19	35-49	Female	Non-Hispanic White	8	Healthcare	36103	SUFFOLK	NY	Northeast	1525920	1	Metro - Counties in metro areas of 1 million population or more	4.96	0	No	NA	2	0	1	0	0	0	0	0	0	0	1	0	0	1	1	1	1	1	2	3	2	1	1	3, 4, 5, 6, 7, 8, 9, 10	0.888889	1, 2, 5, 7, 10	0.416667	0	1.24	4.33	5.30556
240178	2	2021-08-17	35-49	Female	Non-Hispanic White	8	Healthcare	36103	SUFFOLK	NY	Northeast	1525920	1	Metro - Counties in metro areas of 1 million population or more	25.03	0.11	No	NA	2	0	1	0	0	0	0	0	0	0	1	0	0	1	1	1	1	1	2	3	2	1	1	3, 4, 5, 6, 7, 8, 9, 10	0.888889	1, 2, 5, 7, 10	0.416667	0	1.24	4.33	5.30556
240178	3	2021-11-09	35-49	Female	Non-Hispanic White	8	Healthcare	36103	SUFFOLK	NY	Northeast	1525920	1	Metro - Counties in metro areas of 1 million population or more	20.81	0.1	No	NA	1	0	1	0	0	0	0	0	0	0	1	0	0	1	1	1	1	1	2	3	2	1	1	2, 3, 4, 5, 6, 7, 8, 9, 10	1	1, 2, 5, 7, 10	0.416667	1	0.91	4.33	5.91667
649597	4	2021-08-30	≥65	Male	Non-Hispanic White	8	Other or not stated	06075	SAN FRANCISCO	CA	West	873965	1	Metro - Counties in metro areas of 1 million population or more	18.47	0.16	No	100	1	0	1	0	0	0	0	0	0	0	1	0	0	2	1	1	1	1	2	3	2	2	1	3, 4, 5, 6, 7, 8, 9, 10	0.888889	1, 2, 3, 5, 7, 10, 11	0.583333	1	0.91	4.66	6.47222
649597	0	2021-09-27	≥65	Male	Non-Hispanic White	8	Other or not stated	06075	SAN FRANCISCO	CA	West	873965	1	Metro - Counties in metro areas of 1 million population or more	10.91	0.18	No	100	1	0	1	0	0	0	0	0	0	0	1	0	0	2	1	1	1	1	2	3	2	2	1	3, 4, 5, 6, 7, 8, 9, 10	0.888889	1, 2, 3, 5, 7, 9, 10, 11	0.666667	1	0.91	4.66	6.55556
649597	0	2021-10-25	≥65	Male	Non-Hispanic White	8	Other or not stated	06075	SAN FRANCISCO	CA	West	873965	1	Metro - Counties in metro areas of 1 million population or more	6.63	0.1	No	100	1	0	1	0	0	0	0	0	0	0	1	0	0	2	1	1	1	1	2	3	2	2	1	3, 4, 5, 6, 7, 8, 9, 10	0.888889	1, 2, 3, 5, 7, 9, 10, 11	0.666667	1	0.91	4.66	6.55556
649597	1	2021-11-22	≥65	Male	Non-Hispanic White	8	Other or not stated	06075	SAN FRANCISCO	CA	West	873965	1	Metro - Counties in metro areas of 1 million population or more	6.9	0.02	No	100	1	0	1	0	0	0	0	0	0	0	1	0	0	2	1	1	1	1	2	3	2	2	1	2, 3, 4, 5, 6, 7, 8, 9, 10	1	1, 2, 3, 5, 6, 7, 8, 9, 10, 11	0.833333	1	0.91	4.66	6.83333
649597	5	2021-12-20	≥65	Male	Non-Hispanic White	8	Other or not stated	06075	SAN FRANCISCO	CA	West	873965	1	Metro - Counties in metro areas of 1 million population or more	19.61	0.03	No	100	1	0	1	0	0	0	0	0	0	0	1	0	0	2	1	1	1	1	2	3	2	2	1	2, 3, 4, 5, 6, 7, 8, 9, 10	1	1, 2, 3, 5, 6, 7, 8, 9, 10, 11	0.833333	1	0.91	4.66	6.83333
858071	0	2020-04-26	18-34	Female	Non-Hispanic White	9	Healthcare	06075	SAN FRANCISCO	CA	West	873965	1	Metro - Counties in metro areas of 1 million population or more	4.07	0.03	No	100	3	3	4	4	1	2	3	4	5	3	2	3	0	2	1	1	1	1	2	2	2	1	1	0	0	0	0	0	10.62	4.66	3.66
858071	1	2020-05-24	18-34	Female	Non-Hispanic White	9	Healthcare	06075	SAN FRANCISCO	CA	West	873965	1	Metro - Counties in metro areas of 1 million population or more	4.42	0.06	No	100	3	2	4	4	1	2	3	4	5	3	1	3	0	2	1	1	1	1	2	2	2	1	1	0	0	0	0	0	9.95	4.66	3.66
858071	2	2020-08-17	18-34	Female	Non-Hispanic White	9	Healthcare	06075	SAN FRANCISCO	CA	West	873965	1	Metro - Counties in metro areas of 1 million population or more	11.72	0.04	No	100	3	2	4	3	1	1	3	3	3	3	1	3	0	2	1	1	1	1	2	2	2	2	2	0	0	0	0	0	8.77	4.66	4.66
858071	1	2020-09-14	18-34	Female	Non-Hispanic White	9	Healthcare	06075	SAN FRANCISCO	CA	West	873965	1	Metro - Counties in metro areas of 1 million population or more	6.47	0.07	No	100	3	2	4	3	1	1	3	3	3	3	1	2	0	2	1	1	1	1	2	2	2	2	2	0	0	0	0	0	8.43	4.66	4.66
858071	4	2020-10-12	18-34	Female	Non-Hispanic White	9	Healthcare	06075	SAN FRANCISCO	CA	West	873965	1	Metro - Counties in metro areas of 1 million population or more	3.01	0.23	No	100	3	2	4	3	1	1	3	2	2	2	1	2	0	2	1	1	1	1	2	2	2	2	2	0	0	0	0	0	7.69	4.66	4.66
858071	4	2020-11-09	18-34	Female	Non-Hispanic White	9	Healthcare	06075	SAN FRANCISCO	CA	West	873965	1	Metro - Counties in metro areas of 1 million population or more	9.29	0.06	No	100	2	1	4	3	1	1	2	4	4	2	1	2	0	2	1	1	1	1	2	3	2	2	2	0	0	0	0	0	7.48	4.66	5
858071	3	2020-12-07	18-34	Female	Non-Hispanic White	9	Healthcare	06075	SAN FRANCISCO	CA	West	873965	1	Metro - Counties in metro areas of 1 million population or more	24.89	0.05	No	100	2	2	4	3	1	2	3	4	4	3	1	3	1	2	1	1	1	1	2	3	2	2	2	0	0	0	0	0	10.16	4.66	5
858071	5	2021-01-04	18-34	Female	Non-Hispanic White	9	Healthcare	06075	SAN FRANCISCO	CA	West	873965	1	Metro - Counties in metro areas of 1 million population or more	33.61	0.18	No	100	2	2	4	3	1	2	3	4	4	3	1	3	1	2	1	1	1	1	2	3	2	2	2	13, 17	0.111111	2	0.0833333	0	10.16	4.66	5.19444
858071	5	2021-03-01	18-34	Female	Non-Hispanic White	9	Healthcare	06075	SAN FRANCISCO	CA	West	873965	1	Metro - Counties in metro areas of 1 million population or more	6.48	0.4	No	100	1	2	4	3	1	2	2	2	2	2	1	2	0	2	1	1	1	1	2	3	2	2	2	8, 9, 10, 13, 17, 19, 20, 23	0.333333	1, 2, 3, 5, 7, 10, 11	0.583333	0	7.01	4.66	5.91667
858071	5	2021-03-29	18-34	Female	Non-Hispanic White	9	Healthcare	06075	SAN FRANCISCO	CA	West	873965	1	Metro - Counties in metro areas of 1 million population or more	4.44	0.3	No	100	1	1	4	3	1	2	2	1	1	1	1	1	0	2	1	1	1	1	2	3	2	2	2	7, 8, 9, 10, 11, 12, 13, 14, 17, 19, 20, 23, 24	0.5	1, 2, 3, 5, 7, 10, 11	0.583333	0	5.62	4.66	6.08333
858071	5	2021-04-26	18-34	Female	Non-Hispanic White	9	Healthcare	06075	SAN FRANCISCO	CA	West	873965	1	Metro - Counties in metro areas of 1 million population or more	3.84	0.24	No	100	1	1	2	2	1	2	2	1	1	1	1	1	0	2	1	1	1	1	2	3	2	2	2	4, 5, 6, 7, 8, 9, 10, 28	0.777778	1, 2, 3, 5, 7, 10, 11	0.583333	1	4.87	4.66	6.86111
858071	5	2021-05-24	18-34	Female	Non-Hispanic White	9	Healthcare	06075	SAN FRANCISCO	CA	West	873965	1	Metro - Counties in metro areas of 1 million population or more	1.93	0.02	No	100	1	1	1	2	0	2	1	1	1	1	1	1	0	2	1	1	1	1	2	3	2	2	1	3, 4, 5, 6, 7, 8, 9, 10	0.888889	1, 2, 3, 5, 7, 10, 11	0.583333	1	3.79	4.66	6.47222
858071	3	2021-06-21	18-34	Female	Non-Hispanic White	9	Healthcare	06075	SAN FRANCISCO	CA	West	873965	1	Metro - Counties in metro areas of 1 million population or more	1.17	0.04	No	100	1	0	1	0	0	0	0	0	0	0	1	0	0	2	1	1	1	1	2	3	2	1	1	3, 4, 5, 6, 7, 8, 9, 10	0.888889	1, 2, 3, 5, 7, 10, 11	0.583333	1	0.91	4.66	5.97222
858071	6	2021-07-19	18-34	Female	Non-Hispanic White	9	Healthcare	06075	SAN FRANCISCO	CA	West	873965	1	Metro - Counties in metro areas of 1 million population or more	12.49	0.02	No	100	1	0	1	0	0	0	0	0	0	0	1	0	0	2	1	1	1	1	2	3	2	1	1	3, 4, 5, 6, 7, 8, 9, 10	0.888889	1, 2, 3, 5, 7, 10, 11	0.583333	1	0.91	4.66	5.97222
858071	5	2021-09-13	18-34	Female	Non-Hispanic White	9	Healthcare	06075	SAN FRANCISCO	CA	West	873965	1	Metro - Counties in metro areas of 1 million population or more	14.55	0.2	No	100	1	0	1	0	0	0	0	0	0	0	1	0	0	2	1	1	1	1	2	3	2	2	1	3, 4, 5, 6, 7, 8, 9, 10	0.888889	1, 2, 3, 5, 7, 9, 10, 11	0.666667	1	0.91	4.66	6.55556
858071	5	2021-10-11	18-34	Female	Non-Hispanic White	9	Healthcare	06075	SAN FRANCISCO	CA	West	873965	1	Metro - Counties in metro areas of 1 million population or more	8.31	0.15	No	100	1	0	1	0	0	0	0	0	0	0	1	0	0	2	1	1	1	1	2	3	2	2	1	3, 4, 5, 6, 7, 8, 9, 10	0.888889	1, 2, 3, 5, 7, 9, 10, 11	0.666667	1	0.91	4.66	6.55556
458891	5	2020-06-30	18-34	Male	Non-Hispanic White	7	Other or not stated	39049	FRANKLIN	OH	Midwest	1323807	1	Metro - Counties in metro areas of 1 million population or more	12.14	0.37	No	NA	3	0	4	3	0	1	2	1	2	1	0	1	0	3	1	0	0	1	2	3	2	1	1	0	0	0	0	0	5	3	4
458891	6	2020-08-25	18-34	Male	Non-Hispanic White	7	Other or not stated	39049	FRANKLIN	OH	Midwest	1323807	1	Metro - Counties in metro areas of 1 million population or more	10.59	0.14	No	NA	0	0	2	3	0	1	2	1	2	2	0	1	1	3	1	0	0	1	2	3	2	2	2	0	0	0	0	0	4.83	3	5
458891	3	2020-09-22	18-34	Male	Non-Hispanic White	7	Other or not stated	39049	FRANKLIN	OH	Midwest	1323807	1	Metro - Counties in metro areas of 1 million population or more	12.75	0.28	No	NA	1	0	2	3	0	1	2	1	1	2	0	1	1	3	1	0	0	1	2	3	2	2	2	0	0	0	0	0	4.96	3	5
458891	2	2020-10-20	18-34	Male	Non-Hispanic White	7	Other or not stated	39049	FRANKLIN	OH	Midwest	1323807	1	Metro - Counties in metro areas of 1 million population or more	15.96	0.07	No	NA	1	0	2	3	0	1	2	1	1	2	0	1	1	3	1	0	0	1	2	3	2	2	2	0	0	0	0	0	4.96	3	5
785797	1	2020-05-28	35-49	Female	Non-Hispanic Asian	7	Healthcare	06075	SAN FRANCISCO	CA	West	873965	1	Metro - Counties in metro areas of 1 million population or more	3.86	0.06	No	100	3	2	4	4	1	2	3	4	5	3	1	3	0	2	1	1	1	1	2	2	2	2	2	0	0	0	0	0	9.95	4.66	4.66
785797	2	2020-06-25	35-49	Female	Non-Hispanic Asian	7	Healthcare	06075	SAN FRANCISCO	CA	West	873965	1	Metro - Counties in metro areas of 1 million population or more	4.49	0.04	No	100	3	2	4	3	1	2	3	3	3	3	1	3	0	2	1	1	1	1	2	2	2	2	2	0	0	0	0	0	9.1	4.66	4.66
785797	0	2020-07-23	35-49	Female	Non-Hispanic Asian	7	Healthcare	06075	SAN FRANCISCO	CA	West	873965	1	Metro - Counties in metro areas of 1 million population or more	11.41	0.06	No	100	3	2	4	3	1	2	3	3	3	3	1	3	0	2	1	1	1	1	2	2	2	2	2	0	0	0	0	0	9.1	4.66	4.66
785797	2	2020-09-17	35-49	Female	Non-Hispanic Asian	7	Healthcare	06075	SAN FRANCISCO	CA	West	873965	1	Metro - Counties in metro areas of 1 million population or more	7.28	0.07	No	100	3	2	4	3	1	1	3	3	3	3	1	2	0	2	1	1	1	1	2	2	2	2	2	0	0	0	0	0	8.43	4.66	4.66
785797	1	2020-10-15	35-49	Female	Non-Hispanic Asian	7	Healthcare	06075	SAN FRANCISCO	CA	West	873965	1	Metro - Counties in metro areas of 1 million population or more	3.76	0.18	No	100	3	2	4	3	1	1	3	2	2	2	1	2	0	2	1	1	1	1	2	2	2	2	2	0	0	0	0	0	7.69	4.66	4.66
785797	0	2020-11-11	35-49	Female	Non-Hispanic Asian	7	Healthcare	06075	SAN FRANCISCO	CA	West	873965	1	Metro - Counties in metro areas of 1 million population or more	9.9	0.06	No	100	2	1	4	3	1	1	2	4	4	2	1	2	0	2	1	1	1	1	2	3	2	2	2	0	0	0	0	0	7.48	4.66	5
785797	2	2020-12-10	35-49	Female	Non-Hispanic Asian	7	Healthcare	06075	SAN FRANCISCO	CA	West	873965	1	Metro - Counties in metro areas of 1 million population or more	25.44	0.06	No	100	2	2	4	3	1	2	3	4	4	3	1	3	1	2	1	1	1	1	2	3	2	2	2	0	0	0	0	0	10.16	4.66	5
785797	0	2021-01-06	35-49	Female	Non-Hispanic Asian	7	Healthcare	06075	SAN FRANCISCO	CA	West	873965	1	Metro - Counties in metro areas of 1 million population or more	32.3	0.31	No	100	2	2	4	3	1	2	3	4	4	3	1	3	1	2	1	1	1	1	2	3	2	2	2	13, 17	0.111111	2	0.0833333	0	10.16	4.66	5.19444
785797	0	2021-02-03	35-49	Female	Non-Hispanic Asian	7	Healthcare	06075	SAN FRANCISCO	CA	West	873965	1	Metro - Counties in metro areas of 1 million population or more	14.81	0.5	No	100	1	2	4	3	1	2	3	3	3	3	1	3	1	2	1	1	1	1	2	3	2	2	2	8, 9, 10, 13, 17	0.333333	1, 2, 3, 5, 7, 10, 11	0.583333	0	9.43	4.66	5.91667
785797	2	2021-03-04	35-49	Female	Non-Hispanic Asian	7	Healthcare	06075	SAN FRANCISCO	CA	West	873965	1	Metro - Counties in metro areas of 1 million population or more	6.19	0.41	No	100	1	2	4	3	1	2	2	2	2	2	1	2	0	2	1	1	1	1	2	3	2	2	2	8, 9, 10, 13, 17, 19, 20, 23	0.333333	1, 2, 3, 5, 7, 10, 11	0.583333	0	7.01	4.66	5.91667
785797	0	2021-03-31	35-49	Female	Non-Hispanic Asian	7	Healthcare	06075	SAN FRANCISCO	CA	West	873965	1	Metro - Counties in metro areas of 1 million population or more	4.12	0.3	No	100	1	1	4	3	1	2	2	1	1	1	1	1	0	2	1	1	1	1	2	3	2	2	2	7, 8, 9, 10, 11, 12, 13, 14, 17, 19, 20, 23, 24	0.5	1, 2, 3, 5, 7, 10, 11	0.583333	0	5.62	4.66	6.08333
785797	1	2021-04-28	35-49	Female	Non-Hispanic Asian	7	Healthcare	06075	SAN FRANCISCO	CA	West	873965	1	Metro - Counties in metro areas of 1 million population or more	3.91	0.06	No	100	1	1	2	2	1	2	2	1	1	1	1	1	0	2	1	1	1	1	2	3	2	2	2	4, 5, 6, 7, 8, 9, 10, 28	0.777778	1, 2, 3, 5, 7, 10, 11	0.583333	1	4.87	4.66	6.86111
785797	0	2021-05-26	35-49	Female	Non-Hispanic Asian	7	Healthcare	06075	SAN FRANCISCO	CA	West	873965	1	Metro - Counties in metro areas of 1 million population or more	1.96	0.02	No	100	1	1	1	2	0	2	1	1	1	1	1	1	0	2	1	1	1	1	2	3	2	2	1	3, 4, 5, 6, 7, 8, 9, 10	0.888889	1, 2, 3, 5, 7, 10, 11	0.583333	1	3.79	4.66	6.47222
785797	1	2021-06-23	35-49	Female	Non-Hispanic Asian	7	Healthcare	06075	SAN FRANCISCO	CA	West	873965	1	Metro - Counties in metro areas of 1 million population or more	1.25	0.04	No	100	1	0	1	0	0	0	0	0	0	0	1	0	0	2	1	1	1	1	2	3	2	1	1	3, 4, 5, 6, 7, 8, 9, 10	0.888889	1, 2, 3, 5, 7, 10, 11	0.583333	1	0.91	4.66	5.97222
785797	1	2021-10-26	35-49	Female	Non-Hispanic Asian	7	Healthcare	06075	SAN FRANCISCO	CA	West	873965	1	Metro - Counties in metro areas of 1 million population or more	6.4	0.1	No	100	1	0	1	0	0	0	0	0	0	0	1	0	0	2	1	1	1	1	2	3	2	2	1	3, 4, 5, 6, 7, 8, 9, 10	0.888889	1, 2, 3, 5, 7, 9, 10, 11	0.666667	1	0.91	4.66	6.55556
647566	3	2020-04-27	50-64	Male	Non-Hispanic White	7	Other or not stated	06075	SAN FRANCISCO	CA	West	873965	1	Metro - Counties in metro areas of 1 million population or more	3.37	0.03	No	100	3	2	4	4	1	2	3	4	5	3	1	3	0	2	1	1	1	1	2	2	2	1	1	0	0	0	0	0	9.95	4.66	3.66
647566	1	2020-05-25	50-64	Male	Non-Hispanic White	7	Other or not stated	06075	SAN FRANCISCO	CA	West	873965	1	Metro - Counties in metro areas of 1 million population or more	4.12	0.06	No	100	3	2	4	4	1	2	3	4	5	3	1	3	0	2	1	1	1	1	2	2	2	2	2	0	0	0	0	0	9.95	4.66	4.66
647566	0	2020-06-22	50-64	Male	Non-Hispanic White	7	Other or not stated	06075	SAN FRANCISCO	CA	West	873965	1	Metro - Counties in metro areas of 1 million population or more	3.78	0.04	No	100	3	2	4	3	1	2	3	3	3	3	1	3	0	2	1	1	1	1	2	2	2	2	2	0	0	0	0	0	9.1	4.66	4.66
647566	1	2020-07-20	50-64	Male	Non-Hispanic White	7	Other or not stated	06075	SAN FRANCISCO	CA	West	873965	1	Metro - Counties in metro areas of 1 million population or more	11.59	0.03	No	100	3	2	4	3	1	2	3	3	3	3	1	3	0	2	1	1	1	1	2	2	2	2	2	0	0	0	0	0	9.1	4.66	4.66
647566	3	2020-08-17	50-64	Male	Non-Hispanic White	7	Other or not stated	06075	SAN FRANCISCO	CA	West	873965	1	Metro - Counties in metro areas of 1 million population or more	11.72	0.04	No	100	3	2	4	3	1	1	3	3	3	3	1	3	0	2	1	1	1	1	2	2	2	2	2	0	0	0	0	0	8.77	4.66	4.66
647566	1	2020-10-12	50-64	Male	Non-Hispanic White	7	Other or not stated	06075	SAN FRANCISCO	CA	West	873965	1	Metro - Counties in metro areas of 1 million population or more	3.01	0.23	No	100	3	2	4	3	1	1	3	2	2	2	1	2	0	2	1	1	1	1	2	2	2	2	2	0	0	0	0	0	7.69	4.66	4.66
647566	2	2020-11-09	50-64	Male	Non-Hispanic White	7	Other or not stated	06075	SAN FRANCISCO	CA	West	873965	1	Metro - Counties in metro areas of 1 million population or more	9.29	0.06	No	100	2	1	4	3	1	1	2	4	4	2	1	2	0	2	1	1	1	1	2	3	2	2	2	0	0	0	0	0	7.48	4.66	5
647566	2	2020-12-07	50-64	Male	Non-Hispanic White	7	Other or not stated	06075	SAN FRANCISCO	CA	West	873965	1	Metro - Counties in metro areas of 1 million population or more	24.89	0.05	No	100	2	2	4	3	1	2	3	4	4	3	1	3	1	2	1	1	1	1	2	3	2	2	2	0	0	0	0	0	10.16	4.66	5
647566	2	2021-01-04	50-64	Male	Non-Hispanic White	7	Other or not stated	06075	SAN FRANCISCO	CA	West	873965	1	Metro - Counties in metro areas of 1 million population or more	33.61	0.18	No	100	2	2	4	3	1	2	3	4	4	3	1	3	1	2	1	1	1	1	2	3	2	2	2	13, 17	0.111111	2	0.0833333	0	10.16	4.66	5.19444
647566	6	2021-02-01	50-64	Male	Non-Hispanic White	7	Other or not stated	06075	SAN FRANCISCO	CA	West	873965	1	Metro - Counties in metro areas of 1 million population or more	16.27	0.5	No	100	1	2	4	3	1	2	3	3	3	3	1	3	1	2	1	1	1	1	2	3	2	2	2	8, 9, 10, 13, 17	0.333333	1, 2, 3, 5, 7, 10, 11	0.583333	0	9.43	4.66	5.91667
647566	3	2021-03-01	50-64	Male	Non-Hispanic White	7	Other or not stated	06075	SAN FRANCISCO	CA	West	873965	1	Metro - Counties in metro areas of 1 million population or more	6.48	0.4	No	100	1	2	4	3	1	2	2	2	2	2	1	2	0	2	1	1	1	1	2	3	2	2	2	8, 9, 10, 13, 17, 19, 20, 23	0.333333	1, 2, 3, 5, 7, 10, 11	0.583333	0	7.01	4.66	5.91667
647566	1	2021-03-29	50-64	Male	Non-Hispanic White	7	Other or not stated	06075	SAN FRANCISCO	CA	West	873965	1	Metro - Counties in metro areas of 1 million population or more	4.44	0.3	No	100	1	1	4	3	1	2	2	1	1	1	1	1	0	2	1	1	1	1	2	3	2	2	2	7, 8, 9, 10, 11, 12, 13, 14, 17, 19, 20, 23, 24	0.5	1, 2, 3, 5, 7, 10, 11	0.583333	0	5.62	4.66	6.08333
647566	1	2021-04-26	50-64	Male	Non-Hispanic White	7	Other or not stated	06075	SAN FRANCISCO	CA	West	873965	1	Metro - Counties in metro areas of 1 million population or more	3.84	0.24	No	100	1	1	2	2	1	2	2	1	1	1	1	1	0	2	1	1	1	1	2	3	2	2	2	4, 5, 6, 7, 8, 9, 10, 28	0.777778	1, 2, 3, 5, 7, 10, 11	0.583333	1	4.87	4.66	6.86111
647566	1	2021-07-19	50-64	Male	Non-Hispanic White	7	Other or not stated	06075	SAN FRANCISCO	CA	West	873965	1	Metro - Counties in metro areas of 1 million population or more	12.49	0.02	No	100	1	0	1	0	0	0	0	0	0	0	1	0	0	2	1	1	1	1	2	3	2	1	1	3, 4, 5, 6, 7, 8, 9, 10	0.888889	1, 2, 3, 5, 7, 10, 11	0.583333	1	0.91	4.66	5.97222
647566	4	2021-08-16	50-64	Male	Non-Hispanic White	7	Other or not stated	06075	SAN FRANCISCO	CA	West	873965	1	Metro - Counties in metro areas of 1 million population or more	23.22	0.04	No	100	1	0	1	0	0	0	0	0	0	0	1	0	0	2	1	1	1	1	2	3	2	2	1	3, 4, 5, 6, 7, 8, 9, 10	0.888889	1, 2, 3, 5, 7, 10, 11	0.583333	1	0.91	4.66	6.47222
647566	13	2021-09-15	50-64	Male	Non-Hispanic White	7	Other or not stated	06075	SAN FRANCISCO	CA	West	873965	1	Metro - Counties in metro areas of 1 million population or more	15.18	0.2	No	100	1	0	1	0	0	0	0	0	0	0	1	0	0	2	1	1	1	1	2	3	2	2	1	3, 4, 5, 6, 7, 8, 9, 10	0.888889	1, 2, 3, 5, 7, 9, 10, 11	0.666667	1	0.91	4.66	6.55556
647566	2	2021-11-09	50-64	Male	Non-Hispanic White	7	Other or not stated	06075	SAN FRANCISCO	CA	West	873965	1	Metro - Counties in metro areas of 1 million population or more	9.4	0.08	No	100	1	0	1	0	0	0	0	0	0	0	1	0	0	2	1	1	1	1	2	3	2	2	1	2, 3, 4, 5, 6, 7, 8, 9, 10	1	1, 2, 3, 5, 7, 9, 10, 11	0.666667	1	0.91	4.66	6.66667
647566	0	2021-12-07	50-64	Male	Non-Hispanic White	7	Other or not stated	06075	SAN FRANCISCO	CA	West	873965	1	Metro - Counties in metro areas of 1 million population or more	9.8	0.04	No	100	1	0	1	0	0	0	0	0	0	0	1	0	0	2	1	1	1	1	2	3	2	2	1	2, 3, 4, 5, 6, 7, 8, 9, 10	1	1, 2, 3, 5, 6, 7, 8, 9, 10, 11	0.833333	1	0.91	4.66	6.83333
538667	0	2021-05-02	≥65	Female	Non-Hispanic White	8	Other or not stated	06075	SAN FRANCISCO	CA	West	873965	1	Metro - Counties in metro areas of 1 million population or more	3.42	0.11	No	100	1	1	2	2	1	2	2	1	1	1	1	1	0	2	1	1	1	1	2	3	2	2	2	4, 5, 6, 7, 8, 9, 10, 28	0.777778	1, 2, 3, 5, 7, 10, 11	0.583333	1	4.87	4.66	6.86111
538667	0	2021-05-30	≥65	Female	Non-Hispanic White	8	Other or not stated	06075	SAN FRANCISCO	CA	West	873965	1	Metro - Counties in metro areas of 1 million population or more	1.65	0.04	No	100	1	1	1	2	0	2	1	1	1	1	1	1	0	2	1	1	1	1	2	3	2	2	1	3, 4, 5, 6, 7, 8, 9, 10	0.888889	1, 2, 3, 5, 7, 10, 11	0.583333	1	3.79	4.66	6.47222
538667	0	2021-06-27	≥65	Female	Non-Hispanic White	8	Other or not stated	06075	SAN FRANCISCO	CA	West	873965	1	Metro - Counties in metro areas of 1 million population or more	1.49	0.04	No	100	1	0	1	0	0	0	0	0	0	0	1	0	0	2	1	1	1	1	2	3	2	1	1	3, 4, 5, 6, 7, 8, 9, 10	0.888889	1, 2, 3, 5, 7, 10, 11	0.583333	1	0.91	4.66	5.97222
538667	0	2021-09-28	≥65	Female	Non-Hispanic White	8	Other or not stated	06075	SAN FRANCISCO	CA	West	873965	1	Metro - Counties in metro areas of 1 million population or more	10.32	0.18	No	100	1	0	1	0	0	0	0	0	0	0	1	0	0	2	1	1	1	1	2	3	2	2	1	3, 4, 5, 6, 7, 8, 9, 10	0.888889	1, 2, 3, 5, 7, 9, 10, 11	0.666667	1	0.91	4.66	6.55556
538667	0	2021-10-26	≥65	Female	Non-Hispanic White	8	Other or not stated	06075	SAN FRANCISCO	CA	West	873965	1	Metro - Counties in metro areas of 1 million population or more	6.4	0.1	No	100	1	0	1	0	0	0	0	0	0	0	1	0	0	2	1	1	1	1	2	3	2	2	1	3, 4, 5, 6, 7, 8, 9, 10	0.888889	1, 2, 3, 5, 7, 9, 10, 11	0.666667	1	0.91	4.66	6.55556
538667	0	2021-11-23	≥65	Female	Non-Hispanic White	8	Other or not stated	06075	SAN FRANCISCO	CA	West	873965	1	Metro - Counties in metro areas of 1 million population or more	6.92	0.02	No	100	1	0	1	0	0	0	0	0	0	0	1	0	0	2	1	1	1	1	2	3	2	2	1	2, 3, 4, 5, 6, 7, 8, 9, 10	1	1, 2, 3, 5, 6, 7, 8, 9, 10, 11	0.833333	1	0.91	4.66	6.83333
538667	0	2021-12-21	≥65	Female	Non-Hispanic White	8	Other or not stated	06075	SAN FRANCISCO	CA	West	873965	1	Metro - Counties in metro areas of 1 million population or more	23.47	0.03	No	100	1	0	1	0	0	0	0	0	0	0	1	0	0	2	1	1	1	1	2	3	2	2	1	2, 3, 4, 5, 6, 7, 8, 9, 10	1	1, 2, 3, 5, 6, 7, 8, 9, 10, 11	0.833333	1	0.91	4.66	6.83333
337256	0	2021-02-06	≥65	Male	Non-Hispanic White	10	Other or not stated	06075	SAN FRANCISCO	CA	West	873965	1	Metro - Counties in metro areas of 1 million population or more	15.15	0.45	No	100	1	2	4	3	1	2	3	3	3	3	1	3	1	2	1	1	1	1	2	3	2	2	2	8, 9, 10, 13, 17	0.333333	1, 2, 3, 5, 7, 10, 11	0.583333	0	9.43	4.66	5.91667
337256	0	2021-03-06	≥65	Male	Non-Hispanic White	10	Other or not stated	06075	SAN FRANCISCO	CA	West	873965	1	Metro - Counties in metro areas of 1 million population or more	5.07	0.32	No	100	1	2	4	3	1	2	2	2	2	2	1	2	0	2	1	1	1	1	2	3	2	2	2	8, 9, 10, 13, 17, 19, 20, 23	0.333333	1, 2, 3, 5, 7, 10, 11	0.583333	0	7.01	4.66	5.91667
337256	0	2021-04-03	≥65	Male	Non-Hispanic White	10	Other or not stated	06075	SAN FRANCISCO	CA	West	873965	1	Metro - Counties in metro areas of 1 million population or more	4.29	0.32	No	100	1	1	4	3	1	2	2	1	1	1	1	1	0	2	1	1	1	1	2	3	2	2	2	7, 8, 9, 10, 11, 12, 13, 14, 17, 19, 20, 23, 24	0.5	1, 2, 3, 5, 7, 10, 11	0.583333	0	5.62	4.66	6.08333
337256	0	2021-05-01	≥65	Male	Non-Hispanic White	10	Other or not stated	06075	SAN FRANCISCO	CA	West	873965	1	Metro - Counties in metro areas of 1 million population or more	3.26	0.09	No	100	1	1	2	2	1	2	2	1	1	1	1	1	0	2	1	1	1	1	2	3	2	2	2	4, 5, 6, 7, 8, 9, 10, 28	0.777778	1, 2, 3, 5, 7, 10, 11	0.583333	1	4.87	4.66	6.86111
337256	0	2021-05-29	≥65	Male	Non-Hispanic White	10	Other or not stated	06075	SAN FRANCISCO	CA	West	873965	1	Metro - Counties in metro areas of 1 million population or more	1.75	0.02	No	100	1	1	1	2	0	2	1	1	1	1	1	1	0	2	1	1	1	1	2	3	2	2	1	3, 4, 5, 6, 7, 8, 9, 10	0.888889	1, 2, 3, 5, 7, 10, 11	0.583333	1	3.79	4.66	6.47222
337256	0	2021-06-26	≥65	Male	Non-Hispanic White	10	Other or not stated	06075	SAN FRANCISCO	CA	West	873965	1	Metro - Counties in metro areas of 1 million population or more	1.49	0.04	No	100	1	0	1	0	0	0	0	0	0	0	1	0	0	2	1	1	1	1	2	3	2	1	1	3, 4, 5, 6, 7, 8, 9, 10	0.888889	1, 2, 3, 5, 7, 10, 11	0.583333	1	0.91	4.66	5.97222
337256	0	2021-08-31	≥65	Male	Non-Hispanic White	10	Other or not stated	06075	SAN FRANCISCO	CA	West	873965	1	Metro - Counties in metro areas of 1 million population or more	17.94	0.16	No	100	1	0	1	0	0	0	0	0	0	0	1	0	0	2	1	1	1	1	2	3	2	2	1	3, 4, 5, 6, 7, 8, 9, 10	0.888889	1, 2, 3, 5, 7, 10, 11	0.583333	1	0.91	4.66	6.47222
337256	0	2021-09-28	≥65	Male	Non-Hispanic White	10	Other or not stated	06075	SAN FRANCISCO	CA	West	873965	1	Metro - Counties in metro areas of 1 million population or more	10.32	0.18	No	100	1	0	1	0	0	0	0	0	0	0	1	0	0	2	1	1	1	1	2	3	2	2	1	3, 4, 5, 6, 7, 8, 9, 10	0.888889	1, 2, 3, 5, 7, 9, 10, 11	0.666667	1	0.91	4.66	6.55556
337256	0	2021-10-26	≥65	Male	Non-Hispanic White	10	Other or not stated	06075	SAN FRANCISCO	CA	West	873965	1	Metro - Counties in metro areas of 1 million population or more	6.4	0.1	No	100	1	0	1	0	0	0	0	0	0	0	1	0	0	2	1	1	1	1	2	3	2	2	1	3, 4, 5, 6, 7, 8, 9, 10	0.888889	1, 2, 3, 5, 7, 9, 10, 11	0.666667	1	0.91	4.66	6.55556
337256	0	2021-11-23	≥65	Male	Non-Hispanic White	10	Other or not stated	06075	SAN FRANCISCO	CA	West	873965	1	Metro - Counties in metro areas of 1 million population or more	6.92	0.02	No	100	1	0	1	0	0	0	0	0	0	0	1	0	0	2	1	1	1	1	2	3	2	2	1	2, 3, 4, 5, 6, 7, 8, 9, 10	1	1, 2, 3, 5, 6, 7, 8, 9, 10, 11	0.833333	1	0.91	4.66	6.83333
229503	7	2021-11-09	50-64	Female	Non-Hispanic White	5	Other or not stated	06067	SACRAMENTO	CA	West	1585055	1	Metro - Counties in metro areas of 1 million population or more	18.63	0.28	No	NA	1	0	0	0	0	0	0	0	0	0	1	0	0	3	1	1	0	1	2	3	2	2	1	2, 3, 4, 5, 6, 7, 8, 9, 10	1	1, 2, 3, 5, 6, 8, 9, 10, 11	0.75	2	0.66	4	7.25
879175	3	2020-04-27	35-49	Female	Non-Hispanic Asian	5	Finance and insurance	06013	CONTRA COSTA	CA	West	1165927	1	Metro - Counties in metro areas of 1 million population or more	1.52	0.07	No	NA	3	2	4	4	0	2	3	4	5	3	2	3	0	2	1	1	1	1	2	2	1	2	1	0	0	0	0	0	9.78	4.66	3.66
879175	1	2020-12-07	35-49	Female	Non-Hispanic Asian	5	Finance and insurance	06013	CONTRA COSTA	CA	West	1165927	1	Metro - Counties in metro areas of 1 million population or more	36.91	0.06	No	NA	2	3	4	3	0	2	2	4	5	3	1	2	1	2	1	1	1	1	2	3	1	2	1	0	0	0	0	0	9.52	4.66	4
460225	0	2021-05-03	≥65	Female	Non-Hispanic White	8	Other or not stated	06001	ALAMEDA	CA	West	1682353	1	Metro - Counties in metro areas of 1 million population or more	5.32	0.29	No	NA	1	1	2	3	1	1	2	1	3	1	1	1	0	3	1	1	1	1	2	3	2	2	1	4, 5, 6, 7, 8, 9, 10, 11, 12, 13, 14, 17, 18, 19, 20, 21, 22, 23, 28	0.777778	1, 2, 3, 5, 6, 11	0.5	1	5.19	5	6.27778
713948	6	2020-07-26	≥65	Male	Non-Hispanic White	7	Other or not stated	06001	ALAMEDA	CA	West	1682353	1	Metro - Counties in metro areas of 1 million population or more	9.68	0.15	No	NA	2	2	3	3	2	2	3	3	4	3	1	2	0	3	1	1	1	0	2	3	2	2	2	0	0	0	0	0	8.87	4	5
713948	6	2020-10-18	≥65	Male	Non-Hispanic White	7	Other or not stated	06001	ALAMEDA	CA	West	1682353	1	Metro - Counties in metro areas of 1 million population or more	4.16	0.13	No	NA	2	2	3	3	2	1	2	2	4	2	1	2	0	3	1	1	1	1	2	3	2	2	2	0	0	0	0	0	7.66	5	5
713948	6	2020-12-13	≥65	Male	Non-Hispanic White	7	Other or not stated	06001	ALAMEDA	CA	West	1682353	1	Metro - Counties in metro areas of 1 million population or more	36.29	0.13	No	NA	3	2	4	3	2	2	2	3	4	3	1	2	1	3	1	1	1	1	2	3	2	2	2	0	0	0	0	0	10.12	5	5
713948	6	2021-04-04	≥65	Male	Non-Hispanic White	7	Other or not stated	06001	ALAMEDA	CA	West	1682353	1	Metro - Counties in metro areas of 1 million population or more	5.91	0.21	No	NA	1	1	2	3	1	1	2	1	3	1	1	1	0	3	1	1	1	1	2	3	2	2	1	8, 9, 10, 11, 13, 17, 18, 19, 23	0.333333	1, 2, 3, 7, 11	0.416667	0	5.19	5	5.25
713948	8	2021-05-02	≥65	Male	Non-Hispanic White	7	Other or not stated	06001	ALAMEDA	CA	West	1682353	1	Metro - Counties in metro areas of 1 million population or more	5.88	0.29	No	NA	1	1	2	3	1	1	2	1	3	1	1	1	0	3	1	1	1	1	2	3	2	2	1	4, 5, 6, 7, 8, 9, 10, 11, 12, 13, 14, 17, 18, 19, 20, 21, 22, 23, 28	0.777778	1, 2, 3, 7, 11	0.416667	1	5.19	5	6.19444
424505	0	2021-03-18	≥65	Male	Non-Hispanic White	9	Healthcare	06081	SAN MATEO	CA	West	764442	1	Metro - Counties in metro areas of 1 million population or more	4.98	0.13	No	NA	2	1	2	3	1	0	2	1	3	1	1	1	0	2	1	0	1	1	2	3	2	2	2	8, 9, 10, 11, 12, 13, 14, 17, 19, 20, 23, 24	0.5	3, 7, 10, 11	0.333333	0	5.19	3.66	5.83333
339699	9	2020-04-30	50-64	Female	Non-Hispanic White	8	Scientific and technical services	06081	SAN MATEO	CA	West	764442	1	Metro - Counties in metro areas of 1 million population or more	3.93	0.18	No	NA	3	3	4	4	2	2	3	4	5	3	1	3	0	2	1	0	1	1	2	2	2	2	2	0	0	0	0	0	10.79	3.66	4.66
339699	8	2020-05-28	50-64	Female	Non-Hispanic White	8	Scientific and technical services	06081	SAN MATEO	CA	West	764442	1	Metro - Counties in metro areas of 1 million population or more	5.7	0.2	No	NA	3	2	4	4	2	2	3	4	5	3	1	3	0	2	1	0	1	1	2	3	2	2	2	0	0	0	0	0	10.45	3.66	5
339699	5	2020-06-25	50-64	Female	Non-Hispanic White	8	Scientific and technical services	06081	SAN MATEO	CA	West	764442	1	Metro - Counties in metro areas of 1 million population or more	5.87	0.06	No	NA	1	1	2	3	1	0	2	2	2	2	1	2	0	2	1	0	1	1	2	3	1	2	2	0	0	0	0	0	5.52	3.66	4.5
339699	6	2020-08-20	50-64	Female	Non-Hispanic White	8	Scientific and technical services	06081	SAN MATEO	CA	West	764442	1	Metro - Counties in metro areas of 1 million population or more	13.83	0.09	No	NA	3	3	2	3	1	0	3	3	5	3	1	3	0	2	1	0	1	1	2	3	2	2	2	0	0	0	0	0	8.68	3.66	5
339699	6	2020-09-17	50-64	Female	Non-Hispanic White	8	Scientific and technical services	06081	SAN MATEO	CA	West	764442	1	Metro - Counties in metro areas of 1 million population or more	8.14	0.11	No	NA	3	3	2	3	1	0	2	3	5	2	1	3	0	2	1	0	1	1	2	3	1	2	2	0	0	0	0	0	8	3.66	4.5
339699	8	2020-10-15	50-64	Female	Non-Hispanic White	8	Scientific and technical services	06081	SAN MATEO	CA	West	764442	1	Metro - Counties in metro areas of 1 million population or more	4.85	0.06	No	NA	3	3	2	3	1	0	2	2	5	2	1	2	0	2	1	0	1	1	2	3	2	2	2	0	0	0	0	0	7.46	3.66	5
339699	7	2020-12-10	50-64	Female	Non-Hispanic White	8	Scientific and technical services	06081	SAN MATEO	CA	West	764442	1	Metro - Counties in metro areas of 1 million population or more	34.36	0.07	No	NA	3	3	2	3	1	0	2	3	5	2	1	2	1	2	1	0	1	1	2	3	2	2	2	0	0	0	0	0	8.66	3.66	5
339699	12	2021-01-07	50-64	Female	Non-Hispanic White	8	Scientific and technical services	06081	SAN MATEO	CA	West	764442	1	Metro - Counties in metro areas of 1 million population or more	45.86	0.32	No	NA	3	3	4	4	1	2	2	3	5	2	1	2	1	2	1	0	1	1	2	3	2	2	2	13, 17	0.111111	2, 7	0.166667	0	10.07	3.66	5.27778
339699	11	2021-03-04	50-64	Female	Non-Hispanic White	8	Scientific and technical services	06081	SAN MATEO	CA	West	764442	1	Metro - Counties in metro areas of 1 million population or more	7.94	0.35	No	NA	3	3	2	3	1	0	2	2	5	2	1	2	0	2	1	0	1	1	2	3	2	2	2	8, 9, 10, 13, 17, 19, 20, 23	0.333333	3, 7, 10, 11	0.333333	0	7.46	3.66	5.66667
339699	9	2021-04-01	50-64	Female	Non-Hispanic White	8	Scientific and technical services	06081	SAN MATEO	CA	West	764442	1	Metro - Counties in metro areas of 1 million population or more	6.35	0.07	No	NA	2	1	2	3	1	0	2	1	3	1	1	1	0	2	1	0	1	1	2	3	2	2	2	7, 8, 9, 10, 11, 12, 13, 14, 17, 19, 20, 23, 24	0.5	3, 4, 5, 7, 11	0.416667	0	5.19	3.66	5.91667
339699	7	2021-04-29	50-64	Female	Non-Hispanic White	8	Scientific and technical services	06081	SAN MATEO	CA	West	764442	1	Metro - Counties in metro areas of 1 million population or more	4.75	0.07	No	NA	2	1	2	3	1	0	2	1	3	1	1	1	0	2	1	0	1	1	2	3	2	2	2	4, 5, 6, 7, 8, 9, 10, 28	0.777778	3, 4, 5, 7, 10, 11	0.5	1	5.19	3.66	6.77778
339699	4	2021-11-23	50-64	Female	Non-Hispanic White	8	Scientific and technical services	06081	SAN MATEO	CA	West	764442	1	Metro - Counties in metro areas of 1 million population or more	7.01	0.01	No	NA	0	0	0	0	1	0	0	0	0	0	1	0	0	2	1	0	1	1	2	3	2	2	0	2, 3, 4, 5, 6, 7, 8, 9, 10	1	3, 4, 5, 7, 9, 10, 11	0.583333	1	0.83	3.66	6.08333
339699	4	2021-12-21	50-64	Female	Non-Hispanic White	8	Scientific and technical services	06081	SAN MATEO	CA	West	764442	1	Metro - Counties in metro areas of 1 million population or more	13.85	0.04	No	NA	0	0	0	0	1	0	0	0	0	0	1	0	0	2	1	0	1	1	2	3	2	2	0	2, 3, 4, 5, 6, 7, 8, 9, 10	1	3, 4, 5, 7, 9, 10, 11	0.583333	1	0.83	3.66	6.08333
748847	2	2020-05-24	35-49	Female	Non-Hispanic Asian	6	Education	06075	SAN FRANCISCO	CA	West	873965	1	Metro - Counties in metro areas of 1 million population or more	4.42	0.06	No	100	3	2	4	4	1	2	3	4	5	3	1	3	0	2	1	1	1	1	2	2	2	1	1	0	0	0	0	0	9.95	4.66	3.66
748847	0	2020-06-21	35-49	Female	Non-Hispanic Asian	6	Education	06075	SAN FRANCISCO	CA	West	873965	1	Metro - Counties in metro areas of 1 million population or more	2.46	0.04	No	100	3	2	4	3	1	2	3	3	3	3	1	3	0	2	1	1	1	1	2	2	2	2	2	0	0	0	0	0	9.1	4.66	4.66
748847	3	2020-07-20	35-49	Female	Non-Hispanic Asian	6	Education	06075	SAN FRANCISCO	CA	West	873965	1	Metro - Counties in metro areas of 1 million population or more	11.59	0.03	No	100	3	2	4	3	1	2	3	3	3	3	1	3	0	2	1	1	1	1	2	2	2	2	2	0	0	0	0	0	9.1	4.66	4.66
748847	7	2020-08-16	35-49	Female	Non-Hispanic Asian	6	Education	06075	SAN FRANCISCO	CA	West	873965	1	Metro - Counties in metro areas of 1 million population or more	12.06	0.08	No	100	3	2	4	3	1	1	3	3	3	3	1	3	0	2	1	1	1	1	2	2	2	2	2	0	0	0	0	0	8.77	4.66	4.66
748847	3	2020-09-14	35-49	Female	Non-Hispanic Asian	6	Education	06075	SAN FRANCISCO	CA	West	873965	1	Metro - Counties in metro areas of 1 million population or more	6.47	0.07	No	100	3	2	4	3	1	1	3	3	3	3	1	2	0	2	1	1	1	1	2	2	2	2	2	0	0	0	0	0	8.43	4.66	4.66
748847	1	2020-10-12	35-49	Female	Non-Hispanic Asian	6	Education	06075	SAN FRANCISCO	CA	West	873965	1	Metro - Counties in metro areas of 1 million population or more	3.01	0.23	No	100	3	2	4	3	1	1	3	2	2	2	1	2	0	2	1	1	1	1	2	2	2	2	2	0	0	0	0	0	7.69	4.66	4.66
748847	0	2020-11-09	35-49	Female	Non-Hispanic Asian	6	Education	06075	SAN FRANCISCO	CA	West	873965	1	Metro - Counties in metro areas of 1 million population or more	9.29	0.06	No	100	2	1	4	3	1	1	2	4	4	2	1	2	0	2	1	1	1	1	2	3	2	2	2	0	0	0	0	0	7.48	4.66	5
748847	0	2021-01-04	35-49	Female	Non-Hispanic Asian	6	Education	06075	SAN FRANCISCO	CA	West	873965	1	Metro - Counties in metro areas of 1 million population or more	33.61	0.18	No	100	2	2	4	3	1	2	3	4	4	3	1	3	1	2	1	1	1	1	2	3	2	2	2	13, 17	0.111111	2	0.0833333	0	10.16	4.66	5.19444
748847	0	2021-02-01	35-49	Female	Non-Hispanic Asian	6	Education	06075	SAN FRANCISCO	CA	West	873965	1	Metro - Counties in metro areas of 1 million population or more	16.27	0.5	No	100	1	2	4	3	1	2	3	3	3	3	1	3	1	2	1	1	1	1	2	3	2	2	2	8, 9, 10, 13, 17	0.333333	1, 2, 3, 5, 7, 10, 11	0.583333	0	9.43	4.66	5.91667
748847	0	2021-03-01	35-49	Female	Non-Hispanic Asian	6	Education	06075	SAN FRANCISCO	CA	West	873965	1	Metro - Counties in metro areas of 1 million population or more	6.48	0.4	No	100	1	2	4	3	1	2	2	2	2	2	1	2	0	2	1	1	1	1	2	3	2	2	2	8, 9, 10, 13, 17, 19, 20, 23	0.333333	1, 2, 3, 5, 7, 10, 11	0.583333	0	7.01	4.66	5.91667
748847	3	2021-03-29	35-49	Female	Non-Hispanic Asian	6	Education	06075	SAN FRANCISCO	CA	West	873965	1	Metro - Counties in metro areas of 1 million population or more	4.44	0.3	No	100	1	1	4	3	1	2	2	1	1	1	1	1	0	2	1	1	1	1	2	3	2	2	2	7, 8, 9, 10, 11, 12, 13, 14, 17, 19, 20, 23, 24	0.5	1, 2, 3, 5, 7, 10, 11	0.583333	0	5.62	4.66	6.08333
748847	0	2021-04-25	35-49	Female	Non-Hispanic Asian	6	Education	06075	SAN FRANCISCO	CA	West	873965	1	Metro - Counties in metro areas of 1 million population or more	4.1	0.24	No	100	1	1	2	2	1	2	2	1	1	1	1	1	0	2	1	1	1	1	2	3	2	2	2	4, 5, 6, 7, 8, 9, 10, 28	0.777778	1, 2, 3, 5, 7, 10, 11	0.583333	1	4.87	4.66	6.86111
748847	6	2021-05-24	35-49	Female	Non-Hispanic Asian	6	Education	06075	SAN FRANCISCO	CA	West	873965	1	Metro - Counties in metro areas of 1 million population or more	1.93	0.02	No	100	1	1	1	2	0	2	1	1	1	1	1	1	0	2	1	1	1	1	2	3	2	2	1	3, 4, 5, 6, 7, 8, 9, 10	0.888889	1, 2, 3, 5, 7, 10, 11	0.583333	1	3.79	4.66	6.47222
748847	1	2021-06-21	35-49	Female	Non-Hispanic Asian	6	Education	06075	SAN FRANCISCO	CA	West	873965	1	Metro - Counties in metro areas of 1 million population or more	1.17	0.04	No	100	1	0	1	0	0	0	0	0	0	0	1	0	0	2	1	1	1	1	2	3	2	1	1	3, 4, 5, 6, 7, 8, 9, 10	0.888889	1, 2, 3, 5, 7, 10, 11	0.583333	1	0.91	4.66	5.97222
748847	2	2021-07-18	35-49	Female	Non-Hispanic Asian	6	Education	06075	SAN FRANCISCO	CA	West	873965	1	Metro - Counties in metro areas of 1 million population or more	10.37	0.02	No	100	1	0	1	0	0	0	0	0	0	0	1	0	0	2	1	1	1	1	2	3	2	1	1	3, 4, 5, 6, 7, 8, 9, 10	0.888889	1, 2, 3, 5, 7, 10, 11	0.583333	1	0.91	4.66	5.97222
748847	0	2021-08-16	35-49	Female	Non-Hispanic Asian	6	Education	06075	SAN FRANCISCO	CA	West	873965	1	Metro - Counties in metro areas of 1 million population or more	23.22	0.04	No	100	1	0	1	0	0	0	0	0	0	0	1	0	0	2	1	1	1	1	2	3	2	2	1	3, 4, 5, 6, 7, 8, 9, 10	0.888889	1, 2, 3, 5, 7, 10, 11	0.583333	1	0.91	4.66	6.47222
748847	0	2021-09-13	35-49	Female	Non-Hispanic Asian	6	Education	06075	SAN FRANCISCO	CA	West	873965	1	Metro - Counties in metro areas of 1 million population or more	14.55	0.2	No	100	1	0	1	0	0	0	0	0	0	0	1	0	0	2	1	1	1	1	2	3	2	2	1	3, 4, 5, 6, 7, 8, 9, 10	0.888889	1, 2, 3, 5, 7, 9, 10, 11	0.666667	1	0.91	4.66	6.55556
748847	6	2021-10-11	35-49	Female	Non-Hispanic Asian	6	Education	06075	SAN FRANCISCO	CA	West	873965	1	Metro - Counties in metro areas of 1 million population or more	8.31	0.15	No	100	1	0	1	0	0	0	0	0	0	0	1	0	0	2	1	1	1	1	2	3	2	2	1	3, 4, 5, 6, 7, 8, 9, 10	0.888889	1, 2, 3, 5, 7, 9, 10, 11	0.666667	1	0.91	4.66	6.55556
748847	0	2021-11-08	35-49	Female	Non-Hispanic Asian	6	Education	06075	SAN FRANCISCO	CA	West	873965	1	Metro - Counties in metro areas of 1 million population or more	8.98	0.08	No	100	1	0	1	0	0	0	0	0	0	0	1	0	0	2	1	1	1	1	2	3	2	2	1	2, 3, 4, 5, 6, 7, 8, 9, 10	1	1, 2, 3, 5, 7, 9, 10, 11	0.666667	1	0.91	4.66	6.66667
748847	0	2021-12-06	35-49	Female	Non-Hispanic Asian	6	Education	06075	SAN FRANCISCO	CA	West	873965	1	Metro - Counties in metro areas of 1 million population or more	9.59	0.04	No	100	1	0	1	0	0	0	0	0	0	0	1	0	0	2	1	1	1	1	2	3	2	2	1	2, 3, 4, 5, 6, 7, 8, 9, 10	1	1, 2, 3, 5, 6, 7, 8, 9, 10, 11	0.833333	1	0.91	4.66	6.83333
768201	5	2020-04-29	35-49	Male	Non-Hispanic White	7	Manufacturing	26161	WASHTENAW	MI	Midwest	372258	2	Metro - Counties in metro areas of 250,000 to 1 million population	5.36	0.78	No	NA	3	3	4	4	1	2	3	4	4	3	1	3	0	1	1	1	1	1	2	2	2	2	0	0	0	0	0	0	10.09	4.33	3.66
768201	2	2020-05-27	35-49	Male	Non-Hispanic White	7	Manufacturing	26161	WASHTENAW	MI	Midwest	372258	2	Metro - Counties in metro areas of 250,000 to 1 million population	10.03	0.27	No	NA	3	3	4	4	1	2	3	4	4	3	3	0	0	1	1	1	1	1	2	2	2	2	0	0	0	0	0	0	9.76	4.33	3.66
768201	1	2020-06-24	35-49	Male	Non-Hispanic White	7	Manufacturing	26161	WASHTENAW	MI	Midwest	372258	2	Metro - Counties in metro areas of 250,000 to 1 million population	1.98	0.05	No	NA	3	2	4	4	1	1	3	1	1	3	0	2	0	1	1	1	1	1	2	3	2	2	2	0	0	0	0	0	7.55	4.33	5
768201	2	2020-07-22	35-49	Male	Non-Hispanic White	7	Manufacturing	26161	WASHTENAW	MI	Midwest	372258	2	Metro - Counties in metro areas of 250,000 to 1 million population	7.27	0.06	No	NA	3	2	4	4	1	1	3	1	1	3	0	2	0	1	1	1	1	1	2	3	2	2	2	0	0	0	0	0	7.55	4.33	5
768201	6	2020-08-19	35-49	Male	Non-Hispanic White	7	Manufacturing	26161	WASHTENAW	MI	Midwest	372258	2	Metro - Counties in metro areas of 250,000 to 1 million population	4	0.08	No	NA	3	2	4	4	1	1	3	1	1	3	0	2	0	1	1	1	1	1	2	3	2	2	2	0	0	0	0	0	7.55	4.33	5
768201	4	2020-09-16	35-49	Male	Non-Hispanic White	7	Manufacturing	26161	WASHTENAW	MI	Midwest	372258	2	Metro - Counties in metro areas of 250,000 to 1 million population	6.06	0.02	No	NA	3	2	4	4	0	1	1	1	1	3	0	2	0	1	1	1	1	1	2	3	2	2	2	0	0	0	0	0	6.38	4.33	5
768201	2	2020-10-14	35-49	Male	Non-Hispanic White	7	Manufacturing	26161	WASHTENAW	MI	Midwest	372258	2	Metro - Counties in metro areas of 250,000 to 1 million population	13.02	0	No	NA	3	2	4	4	0	1	1	1	1	3	0	2	0	1	1	1	1	1	2	3	2	2	2	0	0	0	0	0	6.38	4.33	5
768201	7	2020-11-11	35-49	Male	Non-Hispanic White	7	Manufacturing	26161	WASHTENAW	MI	Midwest	372258	2	Metro - Counties in metro areas of 250,000 to 1 million population	31.01	0.05	No	NA	3	2	4	4	0	1	1	1	1	3	0	2	0	1	1	1	1	1	2	3	2	2	2	0	0	0	0	0	6.38	4.33	5
768201	3	2020-12-09	35-49	Male	Non-Hispanic White	7	Manufacturing	26161	WASHTENAW	MI	Midwest	372258	2	Metro - Counties in metro areas of 250,000 to 1 million population	39.52	0.51	No	NA	2	1	4	3	0	1	1	3	3	3	0	2	0	1	1	1	1	1	2	3	2	2	2	0	0	0	0	0	6.26	4.33	5
768201	1	2021-01-06	35-49	Male	Non-Hispanic White	7	Manufacturing	26161	WASHTENAW	MI	Midwest	372258	2	Metro - Counties in metro areas of 250,000 to 1 million population	24.91	0.47	No	NA	2	1	4	3	0	1	1	3	3	3	0	2	0	1	1	1	1	1	2	3	2	2	2	13, 17, 19	0.166667	1, 2, 4, 5	0.333333	0	6.26	4.33	5.5
768201	3	2021-02-03	35-49	Male	Non-Hispanic White	7	Manufacturing	26161	WASHTENAW	MI	Midwest	372258	2	Metro - Counties in metro areas of 250,000 to 1 million population	29.03	0.15	No	NA	2	1	4	3	0	1	1	3	3	3	0	2	1	1	1	1	1	1	2	3	2	2	2	8, 9, 10, 13, 17, 19, 20, 21	0.333333	1, 2, 3, 4, 5, 7, 10	0.583333	0	7.26	4.33	5.91667
768201	3	2021-03-03	35-49	Male	Non-Hispanic White	7	Manufacturing	26161	WASHTENAW	MI	Midwest	372258	2	Metro - Counties in metro areas of 250,000 to 1 million population	13.41	0.03	No	NA	2	1	4	3	0	1	1	3	3	3	0	2	1	1	1	1	1	1	2	3	2	2	2	8, 9, 10, 13, 17, 19, 20, 21, 22, 23	0.388889	1, 2, 3, 4, 5, 6, 7, 9, 10, 11	0.833333	0	7.26	4.33	6.22222
768201	8	2021-03-31	35-49	Male	Non-Hispanic White	7	Manufacturing	26161	WASHTENAW	MI	Midwest	372258	2	Metro - Counties in metro areas of 250,000 to 1 million population	37.31	0.12	No	NA	2	1	4	3	0	1	1	3	3	3	0	2	1	1	1	1	1	1	2	3	2	2	2	4, 5, 6, 7, 8, 9, 10, 28	0.777778	1, 2, 3, 4, 5, 6, 7, 9, 10, 11	0.833333	0	7.26	4.33	6.61111
768201	10	2021-04-28	35-49	Male	Non-Hispanic White	7	Manufacturing	26161	WASHTENAW	MI	Midwest	372258	2	Metro - Counties in metro areas of 250,000 to 1 million population	24.52	0.27	No	NA	1	1	4	3	0	1	1	3	3	3	0	2	1	0	1	1	1	1	2	3	2	2	2	4, 5, 6, 7, 8, 9, 10, 28	0.777778	1, 2, 3, 4, 5, 6, 7, 8, 9, 10, 11	0.916667	0	6.93	4	6.69444
768201	3	2021-05-26	35-49	Male	Non-Hispanic White	7	Manufacturing	26161	WASHTENAW	MI	Midwest	372258	2	Metro - Counties in metro areas of 250,000 to 1 million population	5.71	0.19	No	NA	1	1	4	3	0	1	1	3	3	3	0	2	1	0	1	1	1	1	2	3	2	1	1	3, 4, 5, 6, 7, 8, 9, 10	0.888889	1, 2, 3, 4, 5, 6, 7, 8, 9, 10, 11	0.916667	0	6.93	4	5.80556
768201	7	2021-06-23	35-49	Male	Non-Hispanic White	7	Manufacturing	26161	WASHTENAW	MI	Midwest	372258	2	Metro - Counties in metro areas of 250,000 to 1 million population	0.97	0.08	No	NA	1	0	0	0	0	0	0	0	0	0	0	0	0	0	1	1	1	0	2	3	2	0	0	3, 4, 5, 6, 7, 8, 9, 10	0.888889	1, 2, 3, 4, 5, 6, 8, 9, 11	0.75	0	0.33	3	4.63889
768201	6	2021-08-03	35-49	Male	Non-Hispanic White	7	Manufacturing	26161	WASHTENAW	MI	Midwest	372258	2	Metro - Counties in metro areas of 250,000 to 1 million population	6.49	0.08	No	NA	1	0	0	0	0	0	0	0	0	0	0	0	0	0	1	1	1	0	2	3	2	0	0	3, 4, 5, 6, 7, 8, 9, 10	0.888889	1, 2, 3, 4, 5, 6, 8, 9, 11	0.75	0	0.33	3	4.63889
768201	5	2021-08-31	35-49	Male	Non-Hispanic White	7	Manufacturing	26161	WASHTENAW	MI	Midwest	372258	2	Metro - Counties in metro areas of 250,000 to 1 million population	14.15	0.04	No	NA	0	0	0	0	0	0	0	0	0	0	0	0	0	0	1	1	1	0	2	3	2	0	0	3, 4, 5, 6, 7, 8, 9, 10	0.888889	1, 2, 3, 4, 5, 6, 8, 9, 11	0.75	0	0	3	4.63889
768201	7	2021-09-28	35-49	Male	Non-Hispanic White	7	Manufacturing	26161	WASHTENAW	MI	Midwest	372258	2	Metro - Counties in metro areas of 250,000 to 1 million population	21.72	0.23	No	NA	0	0	0	0	0	0	0	0	0	0	0	0	0	0	1	1	1	0	2	3	2	0	0	3, 4, 5, 6, 7, 8, 9, 10	0.888889	1, 2, 3, 4, 5, 6, 8, 9, 11	0.75	0	0	3	4.63889
768201	5	2021-10-26	35-49	Male	Non-Hispanic White	7	Manufacturing	26161	WASHTENAW	MI	Midwest	372258	2	Metro - Counties in metro areas of 250,000 to 1 million population	23.16	0.19	No	NA	0	0	0	0	0	0	0	0	0	0	0	0	0	0	1	1	1	0	2	3	2	0	0	3, 4, 5, 6, 7, 8, 9, 10	0.888889	1, 2, 3, 4, 5, 6, 8, 9, 11	0.75	88	0	3	4.63889
768201	4	2021-11-22	35-49	Male	Non-Hispanic White	7	Manufacturing	26161	WASHTENAW	MI	Midwest	372258	2	Metro - Counties in metro areas of 250,000 to 1 million population	53.9	0.12	No	NA	0	0	0	0	0	0	0	0	0	0	0	0	0	0	1	1	1	0	2	3	2	0	0	2, 3, 4, 5, 6, 7, 8, 9, 10	1	1, 2, 3, 4, 5, 6, 8, 9, 11	0.75	88	0	3	4.75
768201	3	2021-12-21	35-49	Male	Non-Hispanic White	7	Manufacturing	26161	WASHTENAW	MI	Midwest	372258	2	Metro - Counties in metro areas of 250,000 to 1 million population	48.97	0.62	No	NA	0	0	0	0	0	0	0	0	0	0	0	0	0	0	1	1	1	0	2	3	2	0	0	2, 3, 4, 5, 6, 7, 8, 9, 10	1	1, 2, 3, 4, 5, 6, 8, 9, 11	0.75	88	0	3	4.75
720026	0	2020-05-03	50-64	Male	Non-Hispanic White	9	Other or not stated	06041	MARIN	CA	West	262321	1	Metro - Counties in metro areas of 1 million population or more	1.05	0.11	No	NA	3	2	4	4	1	2	3	4	5	3	1	3	0	2	1	1	1	1	2	1	1	2	2	0	0	0	0	0	9.95	4.66	3.83
720026	0	2020-06-28	50-64	Male	Non-Hispanic White	9	Other or not stated	06041	MARIN	CA	West	262321	1	Metro - Counties in metro areas of 1 million population or more	49.01	0.03	No	NA	1	2	4	3	1	2	3	3	3	3	1	2	0	2	1	1	1	1	2	3	2	2	2	0	0	0	0	0	8.09	4.66	5
720026	0	2020-07-26	50-64	Male	Non-Hispanic White	9	Other or not stated	06041	MARIN	CA	West	262321	1	Metro - Counties in metro areas of 1 million population or more	18.99	0.54	No	NA	3	2	4	3	1	2	3	3	5	3	1	2	0	2	1	1	1	1	2	3	2	2	2	0	0	0	0	0	9.16	4.66	5
720026	0	2020-08-23	50-64	Male	Non-Hispanic White	9	Other or not stated	06041	MARIN	CA	West	262321	1	Metro - Counties in metro areas of 1 million population or more	8.78	0.14	No	NA	3	2	4	3	1	2	2	3	5	3	1	2	0	2	1	1	1	1	2	3	2	2	2	0	0	0	0	0	8.82	4.66	5
720026	0	2020-09-20	50-64	Male	Non-Hispanic White	9	Other or not stated	06041	MARIN	CA	West	262321	1	Metro - Counties in metro areas of 1 million population or more	7.01	0.56	No	NA	2	2	4	3	1	2	2	2	5	2	1	2	0	2	1	1	1	1	2	3	2	2	2	0	0	0	0	0	7.94	4.66	5
720026	0	2020-10-18	50-64	Male	Non-Hispanic White	9	Other or not stated	06041	MARIN	CA	West	262321	1	Metro - Counties in metro areas of 1 million population or more	6.46	0.24	No	NA	1	2	4	3	1	2	2	2	5	2	1	2	0	2	1	1	1	1	2	3	2	2	2	0	0	0	0	0	7.61	4.66	5
720026	0	2021-03-07	50-64	Male	Non-Hispanic White	9	Other or not stated	06041	MARIN	CA	West	262321	1	Metro - Counties in metro areas of 1 million population or more	8.56	0.05	No	NA	1	2	4	3	1	2	2	2	5	2	1	2	0	2	1	1	1	1	2	3	2	2	2	8, 9, 10, 13, 17, 19, 20, 23	0.333333	1, 2, 3, 11	0.333333	0	7.61	4.66	5.66667
782141	5	2020-04-27	≥65	Male	Non-Hispanic White	9	Other or not stated	48201	HARRIS	TX	South	4731145	1	Metro - Counties in metro areas of 1 million population or more	2.58	0.06	No	NA	3	2	4	4	1	1	3	2	4	2	1	2	0	2	1	1	0	1	2	1	1	0	0	0	0	0	0	0	8.34	3.66	1.83
782141	9	2020-05-25	≥65	Male	Non-Hispanic White	9	Other or not stated	48201	HARRIS	TX	South	4731145	1	Metro - Counties in metro areas of 1 million population or more	4.41	0.04	No	NA	3	1	4	4	1	1	2	1	4	1	1	1	0	2	1	1	0	1	2	3	2	0	0	0	0	0	0	0	6.81	3.66	3
782141	8	2020-06-22	≥65	Male	Non-Hispanic White	9	Other or not stated	48201	HARRIS	TX	South	4731145	1	Metro - Counties in metro areas of 1 million population or more	17.47	0.15	No	NA	3	1	3	4	1	1	3	1	4	3	1	1	0	2	0	1	0	1	2	3	2	1	1	0	0	0	0	0	7.57	2.66	4
782141	7	2020-07-20	≥65	Male	Non-Hispanic White	9	Other or not stated	48201	HARRIS	TX	South	4731145	1	Metro - Counties in metro areas of 1 million population or more	29.48	0.24	No	NA	3	1	4	4	1	1	1	1	4	1	1	1	0	2	0	1	0	1	2	3	2	1	1	0	0	0	0	0	6.48	2.66	4
782141	4	2020-08-17	≥65	Male	Non-Hispanic White	9	Other or not stated	48201	HARRIS	TX	South	4731145	1	Metro - Counties in metro areas of 1 million population or more	19.34	0.77	No	NA	3	1	4	4	1	1	1	1	4	1	1	1	0	2	1	1	0	1	2	3	2	1	1	0	0	0	0	0	6.48	3.66	4
782141	4	2020-09-15	≥65	Male	Non-Hispanic White	9	Other or not stated	48201	HARRIS	TX	South	4731145	1	Metro - Counties in metro areas of 1 million population or more	25.15	0.3	No	NA	3	1	4	4	1	1	1	1	4	1	1	1	0	2	1	1	0	1	2	3	2	1	1	0	0	0	0	0	6.48	3.66	4
782141	7	2020-10-12	≥65	Male	Non-Hispanic White	9	Other or not stated	48201	HARRIS	TX	South	4731145	1	Metro - Counties in metro areas of 1 million population or more	9.78	0.17	No	NA	3	1	3	4	1	1	1	1	5	1	1	1	0	2	1	1	0	1	2	3	2	1	1	0	0	0	0	0	6.43	3.66	4
782141	7	2020-11-09	≥65	Male	Non-Hispanic White	9	Other or not stated	48201	HARRIS	TX	South	4731145	1	Metro - Counties in metro areas of 1 million population or more	14.15	0.17	No	NA	1	1	3	4	1	1	1	1	5	1	1	1	0	2	1	1	0	1	2	3	2	1	1	0	0	0	0	0	5.76	3.66	4
782141	5	2020-12-07	≥65	Male	Non-Hispanic White	9	Other or not stated	48201	HARRIS	TX	South	4731145	1	Metro - Counties in metro areas of 1 million population or more	24.5	0.16	No	NA	1	1	3	4	1	1	1	1	5	1	1	1	0	2	1	1	0	1	2	3	2	1	1	0	0	0	0	0	5.76	3.66	4
782141	4	2021-01-04	≥65	Male	Non-Hispanic White	9	Other or not stated	48201	HARRIS	TX	South	4731145	1	Metro - Counties in metro areas of 1 million population or more	42.82	0.31	No	NA	1	1	3	4	1	1	1	1	5	1	1	1	0	2	1	1	0	1	2	3	2	1	1	8, 9, 10, 11, 13, 17, 19	0.333333	2, 4	0.166667	0	5.76	3.66	4.5
782141	6	2021-02-01	≥65	Male	Non-Hispanic White	9	Other or not stated	48201	HARRIS	TX	South	4731145	1	Metro - Counties in metro areas of 1 million population or more	56.46	0.73	No	NA	1	1	3	4	1	1	1	1	5	1	1	1	0	2	1	1	0	1	2	3	2	1	1	8, 9, 10, 11, 13, 17, 19	0.333333	1, 2, 3, 4, 5, 7, 10, 11	0.666667	0	5.76	3.66	5
782141	4	2021-03-01	≥65	Male	Non-Hispanic White	9	Other or not stated	48201	HARRIS	TX	South	4731145	1	Metro - Counties in metro areas of 1 million population or more	24.23	0.68	No	NA	1	1	3	4	1	1	1	1	5	1	1	1	0	2	1	1	0	1	2	3	2	1	1	8, 9, 10, 11, 13, 17, 19	0.333333	1, 2, 3, 4, 5, 7, 10, 11	0.666667	0	5.76	3.66	5
782141	2	2021-03-29	≥65	Male	Non-Hispanic White	9	Other or not stated	48201	HARRIS	TX	South	4731145	1	Metro - Counties in metro areas of 1 million population or more	16.22	0.41	No	NA	1	0	0	0	1	0	0	0	0	0	0	0	0	2	1	1	0	1	2	3	2	88	88	4, 5, 6, 7, 8, 9, 10, 25, 26, 28	0.777778	1, 2, 3, 5, 6, 7, 8	0.583333	0	0.83	3.66	4.36111
782141	0	2021-04-26	≥65	Male	Non-Hispanic White	9	Other or not stated	48201	HARRIS	TX	South	4731145	1	Metro - Counties in metro areas of 1 million population or more	11.9	0.23	No	NA	1	0	0	0	1	0	0	0	0	0	0	0	0	2	1	1	0	1	2	3	2	88	88	4, 5, 6, 7, 8, 9, 10, 25, 26, 28	0.777778	1, 2, 3, 5, 6, 7, 8	0.583333	88	0.83	3.66	4.36111
782141	0	2021-05-24	≥65	Male	Non-Hispanic White	9	Other or not stated	48201	HARRIS	TX	South	4731145	1	Metro - Counties in metro areas of 1 million population or more	5.36	0.18	No	NA	1	0	0	0	1	0	0	0	0	0	0	0	0	2	1	1	0	1	2	3	2	0	0	3, 4, 5, 6, 7, 8, 9, 10, 25, 26	0.888889	1, 2, 3, 5, 6, 7, 8, 9, 11	0.75	88	0.83	3.66	4.63889
782141	0	2021-06-21	≥65	Male	Non-Hispanic White	9	Other or not stated	48201	HARRIS	TX	South	4731145	1	Metro - Counties in metro areas of 1 million population or more	2.59	0.11	No	NA	1	0	0	0	1	0	0	0	0	0	0	0	0	2	1	1	0	1	2	3	2	0	0	3, 4, 5, 6, 7, 8, 9, 10, 25, 26	0.888889	1, 2, 3, 5, 6, 7, 8, 9, 11	0.75	88	0.83	3.66	4.63889
782141	1	2021-07-19	≥65	Male	Non-Hispanic White	9	Other or not stated	48201	HARRIS	TX	South	4731145	1	Metro - Counties in metro areas of 1 million population or more	6.76	0.11	No	NA	1	0	0	0	0	0	0	0	0	0	0	0	0	2	1	1	0	1	2	3	2	0	0	3, 4, 5, 6, 7, 8, 9, 10, 25, 26	0.888889	1, 2, 3, 5, 6, 7, 8, 9, 11	0.75	88	0.33	3.66	4.63889
782141	0	2021-08-16	≥65	Male	Non-Hispanic White	9	Other or not stated	48201	HARRIS	TX	South	4731145	1	Metro - Counties in metro areas of 1 million population or more	43.06	0.26	No	NA	1	0	0	0	0	0	0	0	0	0	0	0	0	2	1	1	0	1	2	3	2	0	0	3, 4, 5, 6, 7, 8, 9, 10, 25, 26	0.888889	1, 2, 3, 5, 6, 7, 8, 9, 11	0.75	88	0.33	3.66	4.63889
782141	0	2021-09-15	≥65	Male	Non-Hispanic White	9	Other or not stated	48201	HARRIS	TX	South	4731145	1	Metro - Counties in metro areas of 1 million population or more	60.35	0.81	No	NA	0	0	0	0	0	0	0	0	0	0	0	0	0	2	1	1	0	1	2	3	2	0	0	3, 4, 5, 6, 7, 8, 9, 10, 25, 26	0.888889	1, 2, 3, 5, 6, 7, 8, 9, 11	0.75	88	0	3.66	4.63889
782141	0	2021-10-12	≥65	Male	Non-Hispanic White	9	Other or not stated	48201	HARRIS	TX	South	4731145	1	Metro - Counties in metro areas of 1 million population or more	17.99	0.65	No	NA	0	0	0	0	0	0	0	0	0	0	0	0	0	2	1	1	0	1	2	3	2	0	0	3, 4, 5, 6, 7, 8, 9, 10, 25, 26	0.888889	1, 2, 3, 5, 6, 7, 8, 9, 11	0.75	88	0	3.66	4.63889
782141	0	2021-11-10	≥65	Male	Non-Hispanic White	9	Other or not stated	48201	HARRIS	TX	South	4731145	1	Metro - Counties in metro areas of 1 million population or more	7.92	0.37	No	NA	0	0	0	0	0	0	0	0	0	0	0	0	0	2	1	1	0	1	2	3	2	0	0	2, 3, 4, 5, 6, 7, 8, 9, 10	1	1, 2, 3, 5, 6, 7, 8, 9, 11	0.75	88	0	3.66	4.75
361015	5	2020-04-24	35-49	Male	Non-Hispanic White	7	Education	06085	SANTA CLARA	CA	West	1936259	1	Metro - Counties in metro areas of 1 million population or more	1.1	0.19	No	NA	3	3	4	4	1	2	3	4	5	3	3	3	0	3	1	1	1	1	2	1	2	0	0	0	0	0	0	0	10.96	5	2.33
361015	6	2020-05-23	35-49	Male	Non-Hispanic White	7	Education	06085	SANTA CLARA	CA	West	1936259	1	Metro - Counties in metro areas of 1 million population or more	1.13	0.04	No	NA	3	3	4	4	1	2	3	4	5	3	3	3	0	3	1	1	1	1	2	2	1	1	1	0	0	0	0	0	10.96	5	3.16
361015	5	2020-07-18	35-49	Male	Non-Hispanic White	7	Education	06085	SANTA CLARA	CA	West	1936259	1	Metro - Counties in metro areas of 1 million population or more	9.76	0.07	No	NA	3	1	3	3	1	1	2	3	3	3	1	2	0	3	1	1	1	1	2	3	1	1	1	0	0	0	0	0	7.51	5	3.5
361015	5	2020-08-15	35-49	Male	Non-Hispanic White	7	Education	06085	SANTA CLARA	CA	West	1936259	1	Metro - Counties in metro areas of 1 million population or more	18.67	0.04	No	NA	3	1	3	3	1	1	2	3	3	3	1	2	0	3	1	1	1	1	2	3	2	1	1	0	0	0	0	0	7.51	5	4
361015	6	2020-09-12	35-49	Male	Non-Hispanic White	7	Education	06085	SANTA CLARA	CA	West	1936259	1	Metro - Counties in metro areas of 1 million population or more	7.37	0.17	No	NA	3	3	4	4	1	1	1	3	5	3	1	2	0	3	0	1	1	1	2	3	2	1	1	0	0	0	0	0	8.75	4	4
361015	2	2020-10-10	35-49	Male	Non-Hispanic White	7	Education	06085	SANTA CLARA	CA	West	1936259	1	Metro - Counties in metro areas of 1 million population or more	5.08	0.2	No	NA	2	3	4	4	1	1	1	3	5	3	1	2	0	3	1	1	1	1	2	3	2	1	1	0	0	0	0	0	8.41	5	4
361015	9	2020-11-07	35-49	Male	Non-Hispanic White	7	Education	06085	SANTA CLARA	CA	West	1936259	1	Metro - Counties in metro areas of 1 million population or more	8.53	0.18	No	NA	2	1	4	4	1	1	2	2	3	2	1	2	0	3	1	1	1	1	2	3	2	2	1	0	0	0	0	0	7.13	5	4.5
361015	6	2020-12-05	35-49	Male	Non-Hispanic White	7	Education	06085	SANTA CLARA	CA	West	1936259	1	Metro - Counties in metro areas of 1 million population or more	34.5	0.18	No	NA	2	3	4	4	1	2	2	3	4	3	1	2	1	3	1	1	1	1	2	3	2	2	1	0	0	0	0	0	9.87	5	4.5
361015	5	2021-01-02	35-49	Male	Non-Hispanic White	7	Education	06085	SANTA CLARA	CA	West	1936259	1	Metro - Counties in metro areas of 1 million population or more	75.52	0.67	No	NA	2	3	4	4	1	2	2	3	4	3	1	2	1	3	1	1	1	1	2	3	2	2	1	11, 13, 17	0.166667	2, 3, 4	0.25	0	9.87	5	4.91667
361015	6	2021-01-30	35-49	Male	Non-Hispanic White	7	Education	06085	SANTA CLARA	CA	West	1936259	1	Metro - Counties in metro areas of 1 million population or more	37.18	1.39	No	NA	2	2	4	4	1	0	2	3	3	3	1	1	0	3	1	1	1	1	2	3	2	2	1	8, 9, 10, 11, 13, 17	0.333333	2, 3, 4, 7	0.333333	0	7.34	5	5.16667
361015	6	2021-02-27	35-49	Male	Non-Hispanic White	7	Education	06085	SANTA CLARA	CA	West	1936259	1	Metro - Counties in metro areas of 1 million population or more	12.02	0.39	No	NA	2	2	4	4	1	0	2	3	3	3	1	2	0	3	0	1	1	1	2	3	2	2	1	8, 9, 10, 11, 13, 19, 20, 23, 24	0.333333	2, 3, 4, 7, 8, 9, 11	0.583333	0	7.67	4	5.41667
361015	6	2021-03-27	35-49	Male	Non-Hispanic White	7	Education	06085	SANTA CLARA	CA	West	1936259	1	Metro - Counties in metro areas of 1 million population or more	5.46	0.31	No	NA	2	2	3	3	1	0	2	1	3	1	1	1	0	3	0	1	1	1	2	3	2	2	1	8, 9, 10, 11, 13, 19, 20, 23, 24	0.333333	2, 3, 4, 7, 8, 9, 11	0.583333	0	5.77	4	5.41667
361015	5	2021-04-24	35-49	Male	Non-Hispanic White	7	Education	06085	SANTA CLARA	CA	West	1936259	1	Metro - Counties in metro areas of 1 million population or more	5.81	0.22	No	NA	1	2	2	3	1	0	2	1	3	1	1	1	0	3	0	1	1	1	2	3	2	2	1	3, 4, 5, 6, 7, 8, 9, 10, 11, 13, 17, 19, 20, 23, 24	0.888889	2, 3, 4, 7, 8, 9, 11	0.583333	1	5.19	4	6.47222
361015	7	2021-06-19	35-49	Male	Non-Hispanic White	7	Education	06085	SANTA CLARA	CA	West	1936259	1	Metro - Counties in metro areas of 1 million population or more	1.64	0.1	No	NA	1	0	0	0	1	0	0	0	0	0	0	0	0	3	0	1	1	1	2	3	2	1	0	3, 4, 5, 6, 7, 8, 9, 10	0.888889	3, 7, 9, 10, 11	0.416667	1	0.83	4	5.30556
361015	6	2021-07-17	35-49	Male	Non-Hispanic White	7	Education	06085	SANTA CLARA	CA	West	1936259	1	Metro - Counties in metro areas of 1 million population or more	4.82	0.05	No	NA	1	0	0	0	1	0	0	0	0	0	0	0	0	3	0	1	1	1	2	3	2	1	0	3, 4, 5, 6, 7, 8, 9, 10	0.888889	2, 3, 5, 7, 8, 9, 10	0.583333	1	0.83	4	5.47222
361015	6	2021-08-14	35-49	Male	Non-Hispanic White	7	Education	06085	SANTA CLARA	CA	West	1936259	1	Metro - Counties in metro areas of 1 million population or more	16	0.02	No	NA	1	0	0	0	1	0	0	0	0	0	0	0	0	3	0	1	1	1	2	3	2	2	0	3, 4, 5, 6, 7, 8, 9, 10	0.888889	2, 3, 5, 7, 8, 9, 10	0.583333	1	0.83	4	5.97222
361015	6	2021-10-09	35-49	Male	Non-Hispanic White	7	Education	06085	SANTA CLARA	CA	West	1936259	1	Metro - Counties in metro areas of 1 million population or more	8.24	0.1	No	NA	1	0	0	0	1	0	0	0	0	0	0	0	0	3	0	1	1	1	2	3	2	2	0	3, 4, 5, 6, 7, 8, 9, 10	0.888889	2, 3, 5, 7, 8, 9, 10	0.583333	1	0.83	4	5.97222
361015	3	2021-11-06	35-49	Male	Non-Hispanic White	7	Education	06085	SANTA CLARA	CA	West	1936259	1	Metro - Counties in metro areas of 1 million population or more	10.07	0.07	No	NA	1	0	0	0	1	0	0	0	0	0	0	0	0	3	0	1	1	1	2	3	2	2	0	2, 3, 4, 5, 6, 7, 8, 9, 10	1	1, 2, 3, 5, 8, 9, 10	0.583333	1	0.83	4	6.08333
361015	3	2021-12-04	35-49	Male	Non-Hispanic White	7	Education	06085	SANTA CLARA	CA	West	1936259	1	Metro - Counties in metro areas of 1 million population or more	9.73	0.09	No	NA	1	0	0	0	1	0	0	0	0	0	0	0	0	3	0	1	1	1	2	3	2	2	0	2, 3, 4, 5, 6, 7, 8, 9, 10	1	1, 2, 3, 5, 8, 9, 10	0.583333	1	0.83	4	6.08333
848368	6	2020-04-30	50-64	Female	Non-Hispanic White	7	Other or not stated	48121	DENTON	TX	South	906422	1	Metro - Counties in metro areas of 1 million population or more	1.67	0.03	No	NA	3	2	4	4	0	1	3	2	4	2	1	2	0	1	1	1	0	1	2	2	1	0	0	0	0	0	0	0	7.84	3.33	2.16
848368	1	2020-06-25	50-64	Female	Non-Hispanic White	7	Other or not stated	48121	DENTON	TX	South	906422	1	Metro - Counties in metro areas of 1 million population or more	8.28	0.01	No	NA	3	1	2	2	0	1	1	1	4	1	1	1	0	1	1	1	0	1	2	2	1	0	0	0	0	0	0	0	4.98	3.33	2.16
848368	4	2020-08-20	50-64	Female	Non-Hispanic White	7	Other or not stated	48121	DENTON	TX	South	906422	1	Metro - Counties in metro areas of 1 million population or more	12.3	0.18	No	NA	1	1	4	4	0	1	1	1	4	1	1	1	0	1	1	1	0	1	2	2	2	2	1	0	0	0	0	0	5.31	3.33	4.16
848368	5	2020-09-17	50-64	Female	Non-Hispanic White	7	Other or not stated	48121	DENTON	TX	South	906422	1	Metro - Counties in metro areas of 1 million population or more	7.5	0.13	No	NA	1	1	4	4	0	1	1	1	4	1	1	1	0	1	1	1	0	1	2	2	2	2	1	0	0	0	0	0	5.31	3.33	4.16
848368	2	2020-10-15	50-64	Female	Non-Hispanic White	7	Other or not stated	48121	DENTON	TX	South	906422	1	Metro - Counties in metro areas of 1 million population or more	12.95	0.06	No	NA	1	1	3	4	0	1	1	1	1	1	1	1	0	1	1	1	0	1	2	3	2	2	1	0	0	0	0	0	4.46	3.33	4.5
848368	2	2020-11-13	50-64	Female	Non-Hispanic White	7	Other or not stated	48121	DENTON	TX	South	906422	1	Metro - Counties in metro areas of 1 million population or more	20.38	0.23	No	NA	1	1	3	4	0	1	1	1	1	1	1	1	0	1	1	1	0	1	2	3	2	2	1	0	0	0	0	0	4.46	3.33	4.5
848368	2	2020-12-10	50-64	Female	Non-Hispanic White	7	Other or not stated	48121	DENTON	TX	South	906422	1	Metro - Counties in metro areas of 1 million population or more	56.08	0.37	No	NA	1	1	3	4	0	1	1	1	1	1	1	1	0	1	1	1	0	1	2	3	2	2	1	0	0	0	0	0	4.46	3.33	4.5
848368	4	2021-01-07	50-64	Female	Non-Hispanic White	7	Other or not stated	48121	DENTON	TX	South	906422	1	Metro - Counties in metro areas of 1 million population or more	46.9	0.39	No	NA	1	1	3	4	0	1	1	1	1	1	1	1	0	1	1	1	0	1	2	3	2	2	1	8, 9, 10, 11, 12, 13, 14, 17, 19	0.333333	11	0.0833333	0	4.46	3.33	4.91667
848368	0	2021-02-04	50-64	Female	Non-Hispanic White	7	Other or not stated	48121	DENTON	TX	South	906422	1	Metro - Counties in metro areas of 1 million population or more	51.94	0.66	No	NA	1	1	3	4	0	1	1	1	1	1	1	1	0	1	1	1	0	1	2	3	2	2	1	8, 9, 10, 11, 12, 13, 14, 17, 19	0.333333	7, 11	0.166667	0	4.46	3.33	5
848368	0	2021-03-04	50-64	Female	Non-Hispanic White	7	Other or not stated	48121	DENTON	TX	South	906422	1	Metro - Counties in metro areas of 1 million population or more	52.69	0.42	No	NA	1	1	3	4	0	1	1	1	1	1	1	1	0	1	1	1	0	1	2	3	2	2	1	8, 9, 10, 11, 12, 13, 14, 17, 19, 20	0.388889	7, 11	0.166667	0	4.46	3.33	5.05556
848368	0	2021-04-01	50-64	Female	Non-Hispanic White	7	Other or not stated	48121	DENTON	TX	South	906422	1	Metro - Counties in metro areas of 1 million population or more	9.47	0.14	No	NA	1	0	0	0	0	0	0	0	0	0	0	0	0	1	1	1	0	1	2	3	2	0	0	4, 5, 6, 7, 8, 9, 10, 25, 26, 28	0.777778	7, 11	0.166667	0	0.33	3.33	3.94444
848368	4	2021-05-27	50-64	Female	Non-Hispanic White	7	Other or not stated	48121	DENTON	TX	South	906422	1	Metro - Counties in metro areas of 1 million population or more	5.89	0.06	No	NA	1	0	0	0	0	0	0	0	0	0	0	0	0	1	1	1	0	1	2	3	2	1	88	3, 4, 5, 6, 7, 8, 9, 10, 25, 26	0.888889	2, 3, 5, 7, 11	0.416667	88	0.33	3.33	4.80556
848368	4	2021-06-24	50-64	Female	Non-Hispanic White	7	Other or not stated	48121	DENTON	TX	South	906422	1	Metro - Counties in metro areas of 1 million population or more	2.85	0.03	No	NA	1	0	0	0	0	0	0	0	0	0	0	0	0	0	1	1	0	1	2	3	2	0	88	3, 4, 5, 6, 7, 8, 9, 10, 25, 26	0.888889	2, 3, 5, 7, 8, 9, 11	0.583333	88	0.33	3	4.47222
848368	1	2021-08-03	50-64	Female	Non-Hispanic White	7	Other or not stated	48121	DENTON	TX	South	906422	1	Metro - Counties in metro areas of 1 million population or more	16.63	0.05	No	NA	1	0	0	0	0	0	0	0	0	0	0	0	0	0	1	1	0	1	2	3	2	0	88	3, 4, 5, 6, 7, 8, 9, 10, 25, 26	0.888889	2, 3, 5, 7, 8, 9, 11	0.583333	88	0.33	3	4.47222
848368	1	2021-08-31	50-64	Female	Non-Hispanic White	7	Other or not stated	48121	DENTON	TX	South	906422	1	Metro - Counties in metro areas of 1 million population or more	38.29	0.26	No	NA	0	0	0	0	0	0	0	0	0	0	0	0	0	0	1	1	0	1	2	3	2	0	88	3, 4, 5, 6, 7, 8, 9, 10, 25, 26	0.888889	2, 3, 5, 7, 8, 9, 11	0.583333	88	0	3	4.47222
848368	2	2021-09-28	50-64	Female	Non-Hispanic White	7	Other or not stated	48121	DENTON	TX	South	906422	1	Metro - Counties in metro areas of 1 million population or more	40.01	0.48	No	NA	0	0	0	0	0	0	0	0	0	0	0	0	0	0	1	1	0	1	2	3	2	0	88	3, 4, 5, 6, 7, 8, 9, 10, 25, 26	0.888889	2, 3, 5, 7, 8, 9, 11	0.583333	88	0	3	4.47222
848368	4	2021-10-26	50-64	Female	Non-Hispanic White	7	Other or not stated	48121	DENTON	TX	South	906422	1	Metro - Counties in metro areas of 1 million population or more	22.38	0.34	No	NA	0	0	0	0	0	0	0	0	0	0	0	0	0	0	1	1	0	1	2	3	2	0	88	3, 4, 5, 6, 7, 8, 9, 10, 25, 26	0.888889	2, 3, 5, 7, 8, 9, 11	0.583333	88	0	3	4.47222
848368	3	2021-11-23	50-64	Female	Non-Hispanic White	7	Other or not stated	48121	DENTON	TX	South	906422	1	Metro - Counties in metro areas of 1 million population or more	13.46	0.13	No	NA	0	0	0	0	0	0	0	0	0	0	0	0	0	0	1	1	0	1	2	3	2	0	88	2, 3, 4, 5, 6, 7, 8, 9, 10	1	2, 3, 5, 7, 8, 9, 11	0.583333	88	0	3	4.58333
848368	1	2021-12-21	50-64	Female	Non-Hispanic White	7	Other or not stated	48121	DENTON	TX	South	906422	1	Metro - Counties in metro areas of 1 million population or more	15.81	0.08	No	NA	0	0	0	0	0	0	0	0	0	0	0	0	0	0	1	1	0	1	2	3	2	0	88	2, 3, 4, 5, 6, 7, 8, 9, 10	1	2, 3, 5, 7, 8, 9, 11	0.583333	88	0	3	4.58333
693831	7	2020-04-28	50-64	Female	Non-Hispanic Other	6	Education	48113	DALLAS	TX	South	2613539	1	Metro - Counties in metro areas of 1 million population or more	3.46	0.16	No	NA	3	3	4	4	1	2	3	4	5	3	3	3	0	1	1	1	0	1	1	2	1	1	1	0	0	0	0	0	10.96	3.33	2.66
693831	8	2020-05-26	50-64	Female	Non-Hispanic Other	6	Education	48113	DALLAS	TX	South	2613539	1	Metro - Counties in metro areas of 1 million population or more	6.96	0.12	No	NA	3	1	3	4	1	1	3	4	5	3	1	3	0	1	1	1	0	1	1	2	1	1	1	0	0	0	0	0	9.04	3.33	2.66
693831	10	2020-07-21	50-64	Female	Non-Hispanic Other	6	Education	48113	DALLAS	TX	South	2613539	1	Metro - Counties in metro areas of 1 million population or more	38.55	0.33	No	NA	3	1	3	4	1	1	3	4	5	3	1	3	0	1	1	1	0	1	1	2	1	1	1	0	0	0	0	0	9.04	3.33	2.66
693831	6	2021-01-06	50-64	Female	Non-Hispanic Other	6	Education	48113	DALLAS	TX	South	2613539	1	Metro - Counties in metro areas of 1 million population or more	82.71	0.79	No	NA	2	1	3	4	1	1	3	4	5	3	1	3	0	1	1	1	0	1	1	3	1	1	1	8, 9, 10, 11, 13, 14, 17, 19, 20	0.333333	1, 2, 3, 4, 5, 7, 10	0.583333	0	8.7	3.33	3.91667
693831	7	2021-02-02	50-64	Female	Non-Hispanic Other	6	Education	48113	DALLAS	TX	South	2613539	1	Metro - Counties in metro areas of 1 million population or more	59.66	0.94	No	NA	2	1	3	4	1	1	3	4	5	3	1	3	0	1	1	1	0	1	1	3	1	1	1	8, 9, 10, 11, 13, 14, 17, 19, 20	0.333333	2, 3, 7	0.25	0	8.7	3.33	3.58333
693831	8	2021-09-28	50-64	Female	Non-Hispanic Other	6	Education	48113	DALLAS	TX	South	2613539	1	Metro - Counties in metro areas of 1 million population or more	32.79	0.67	No	NA	0	1	3	4	1	1	3	4	5	3	1	3	0	0	1	1	0	1	1	3	1	1	0	3, 4, 5, 6, 7, 8, 9, 10, 11, 13, 14, 17, 19, 20	0.888889	1, 2, 3, 5, 6, 8, 9, 10	0.666667	88	8.04	3	4.05556
259459	2	2020-04-26	35-49	Male	Non-Hispanic White	8	Scientific and technical services	06075	SAN FRANCISCO	CA	West	873965	1	Metro - Counties in metro areas of 1 million population or more	4.07	0.03	No	100	3	3	4	4	1	2	3	4	5	3	2	3	0	2	1	1	1	1	2	2	2	1	1	0	0	0	0	0	10.62	4.66	3.66
259459	3	2020-05-25	35-49	Male	Non-Hispanic White	8	Scientific and technical services	06075	SAN FRANCISCO	CA	West	873965	1	Metro - Counties in metro areas of 1 million population or more	4.12	0.06	No	100	3	2	4	4	1	2	3	4	5	3	1	3	0	2	1	1	1	1	2	2	2	2	2	0	0	0	0	0	9.95	4.66	4.66
259459	5	2020-06-21	35-49	Male	Non-Hispanic White	8	Scientific and technical services	06075	SAN FRANCISCO	CA	West	873965	1	Metro - Counties in metro areas of 1 million population or more	2.46	0.04	No	100	3	2	4	3	1	2	3	3	3	3	1	3	0	2	1	1	1	1	2	2	2	2	2	0	0	0	0	0	9.1	4.66	4.66
259459	3	2020-09-14	35-49	Male	Non-Hispanic White	8	Scientific and technical services	06075	SAN FRANCISCO	CA	West	873965	1	Metro - Counties in metro areas of 1 million population or more	6.47	0.07	No	100	3	2	4	3	1	1	3	3	3	3	1	2	0	2	1	1	1	1	2	2	2	2	2	0	0	0	0	0	8.43	4.66	4.66
259459	3	2020-12-07	35-49	Male	Non-Hispanic White	8	Scientific and technical services	06075	SAN FRANCISCO	CA	West	873965	1	Metro - Counties in metro areas of 1 million population or more	24.89	0.05	No	100	2	2	4	3	1	2	3	4	4	3	1	3	1	2	1	1	1	1	2	3	2	2	2	0	0	0	0	0	10.16	4.66	5
820625	3	2020-11-20	≥65	Female	Non-Hispanic White	4	Other or not stated	06081	SAN MATEO	CA	West	764442	1	Metro - Counties in metro areas of 1 million population or more	12.23	0.02	No	NA	3	1	2	3	1	0	2	1	3	1	1	1	1	2	1	0	1	1	2	3	2	2	2	0	0	0	0	0	6.53	3.66	5
644904	0	2021-09-15	≥65	Female	Non-Hispanic White	4	Other or not stated	06013	CONTRA COSTA	CA	West	1165927	1	Metro - Counties in metro areas of 1 million population or more	20.97	0.16	No	NA	1	0	0	0	0	0	0	0	0	0	0	0	0	2	1	1	1	1	2	3	1	1	1	3, 4, 5, 6, 7, 8, 9, 10	0.888889	1, 2, 3, 4, 5, 6, 7, 9, 11, 12	0.833333	1	0.33	4.66	5.72222
450839	0	2021-07-13	≥65	Female	Non-Hispanic White	9	Other or not stated	06075	SAN FRANCISCO	CA	West	873965	1	Metro - Counties in metro areas of 1 million population or more	5.85	0.01	No	100	1	0	1	0	0	0	0	0	0	0	1	0	0	2	1	1	1	1	2	3	2	1	1	3, 4, 5, 6, 7, 8, 9, 10	0.888889	1, 2, 3, 5, 7, 10, 11	0.583333	1	0.91	4.66	5.97222
450839	0	2021-10-05	≥65	Female	Non-Hispanic White	9	Other or not stated	06075	SAN FRANCISCO	CA	West	873965	1	Metro - Counties in metro areas of 1 million population or more	11	0.26	No	100	1	0	1	0	0	0	0	0	0	0	1	0	0	2	1	1	1	1	2	3	2	2	1	3, 4, 5, 6, 7, 8, 9, 10	0.888889	1, 2, 3, 5, 7, 9, 10, 11	0.666667	1	0.91	4.66	6.55556
450839	0	2021-11-02	≥65	Female	Non-Hispanic White	9	Other or not stated	06075	SAN FRANCISCO	CA	West	873965	1	Metro - Counties in metro areas of 1 million population or more	6.61	0.19	No	100	1	0	1	0	0	0	0	0	0	0	1	0	0	2	1	1	1	1	2	3	2	2	1	2, 3, 4, 5, 6, 7, 8, 9, 10	1	1, 2, 3, 5, 7, 9, 10, 11	0.666667	1	0.91	4.66	6.66667
268032	1	2020-12-08	≥65	Female	Non-Hispanic White	10	Other or not stated	06041	MARIN	CA	West	262321	1	Metro - Counties in metro areas of 1 million population or more	19.59	0.1	No	NA	1	2	4	4	1	2	2	4	5	3	1	2	1	2	1	1	1	1	2	3	2	2	2	0	0	0	0	0	9.6	4.66	5
268032	2	2021-01-05	≥65	Female	Non-Hispanic White	10	Other or not stated	06041	MARIN	CA	West	262321	1	Metro - Counties in metro areas of 1 million population or more	34.39	0.1	No	NA	1	2	4	4	1	2	2	4	5	3	1	2	1	2	1	1	1	1	2	3	2	2	2	13, 17	0.111111	1, 3, 4	0.25	0	9.6	4.66	5.36111
268032	3	2021-02-02	≥65	Female	Non-Hispanic White	10	Other or not stated	06041	MARIN	CA	West	262321	1	Metro - Counties in metro areas of 1 million population or more	20.75	0.44	No	NA	1	2	4	3	1	2	2	3	5	3	1	2	0	2	1	1	1	1	2	3	2	2	2	9, 10, 13, 17, 20	0.222222	1, 3, 4	0.25	0	8.15	4.66	5.47222
268032	0	2021-03-02	≥65	Female	Non-Hispanic White	10	Other or not stated	06041	MARIN	CA	West	262321	1	Metro - Counties in metro areas of 1 million population or more	9.38	0.5	No	NA	1	2	4	3	1	2	2	2	5	2	1	2	0	2	1	1	1	1	2	3	2	2	2	8, 9, 10, 13, 17, 19, 20, 23	0.333333	1, 2, 3, 11	0.333333	0	7.61	4.66	5.66667
268032	0	2021-04-28	≥65	Female	Non-Hispanic White	10	Other or not stated	06041	MARIN	CA	West	262321	1	Metro - Counties in metro areas of 1 million population or more	2.98	0.11	No	NA	1	2	4	3	1	2	2	1	2	2	1	1	0	2	1	1	1	1	2	3	2	2	2	4, 5, 6, 7, 8, 9, 10, 28	0.777778	1, 2, 3, 11	0.333333	1	6.48	4.66	6.61111
268032	0	2021-05-25	≥65	Female	Non-Hispanic White	10	Other or not stated	06041	MARIN	CA	West	262321	1	Metro - Counties in metro areas of 1 million population or more	1.66	0	No	NA	1	2	4	3	1	2	2	1	2	2	1	1	0	2	1	1	1	1	2	3	2	2	2	3, 4, 5, 6, 7, 8, 9, 10	0.888889	1, 2, 3, 7, 9, 11	0.5	1	6.48	4.66	6.88889
268032	0	2021-09-15	≥65	Female	Non-Hispanic White	10	Other or not stated	06041	MARIN	CA	West	262321	1	Metro - Counties in metro areas of 1 million population or more	12.97	0.11	No	NA	1	0	0	0	0	0	0	0	0	0	1	0	0	2	1	1	1	1	2	3	2	2	0	3, 4, 5, 6, 7, 8, 9, 10	0.888889	1, 2, 3, 7, 9, 11	0.5	1	0.66	4.66	5.88889
268032	0	2021-10-12	≥65	Female	Non-Hispanic White	10	Other or not stated	06041	MARIN	CA	West	262321	1	Metro - Counties in metro areas of 1 million population or more	6.9	0	No	NA	1	0	0	0	0	0	0	0	0	0	1	0	0	2	1	1	1	1	2	3	2	2	0	3, 4, 5, 6, 7, 8, 9, 10	0.888889	1, 2, 3, 7, 9, 11	0.5	1	0.66	4.66	5.88889
268032	0	2021-12-07	≥65	Female	Non-Hispanic White	10	Other or not stated	06041	MARIN	CA	West	262321	1	Metro - Counties in metro areas of 1 million population or more	16.5	0.03	No	NA	1	0	0	0	0	0	0	0	0	0	1	0	0	2	1	1	1	1	2	3	2	1	0	2, 3, 4, 5, 6, 7, 8, 9, 10	1	1, 2, 3, 7, 9, 11	0.5	1	0.66	4.66	5.5
255486	7	2020-04-24	35-49	Female	Hispanic, any race	7	Education	06001	ALAMEDA	CA	West	1682353	1	Metro - Counties in metro areas of 1 million population or more	2.89	0.07	No	NA	3	3	4	4	2	3	3	4	5	3	2	3	0	3	1	1	1	1	2	2	2	1	1	0	0	0	0	0	11.46	5	3.66
255486	11	2020-07-17	35-49	Female	Hispanic, any race	7	Education	06001	ALAMEDA	CA	West	1682353	1	Metro - Counties in metro areas of 1 million population or more	11.74	0.12	No	NA	2	2	3	3	2	2	3	3	4	3	1	2	0	3	1	1	1	1	2	3	2	2	2	0	0	0	0	0	8.87	5	5
255486	6	2021-01-01	35-49	Female	Hispanic, any race	7	Education	06001	ALAMEDA	CA	West	1682353	1	Metro - Counties in metro areas of 1 million population or more	42.29	0.32	No	NA	3	2	4	3	2	2	2	3	4	3	1	2	1	3	1	1	1	1	2	3	2	2	2	17	0.0555556	2	0.0833333	0	10.12	5	5.13889
255486	10	2021-01-29	35-49	Female	Hispanic, any race	7	Education	06001	ALAMEDA	CA	West	1682353	1	Metro - Counties in metro areas of 1 million population or more	30.44	0.88	No	NA	2	2	4	3	2	2	2	3	5	3	1	2	0	3	1	1	1	1	2	3	2	2	2	13, 17, 19	0.166667	2	0.0833333	0	8.98	5	5.25
255486	13	2021-12-03	35-49	Female	Hispanic, any race	7	Education	06001	ALAMEDA	CA	West	1682353	1	Metro - Counties in metro areas of 1 million population or more	6.45	0.1	No	NA	1	0	0	0	1	1	0	0	0	0	1	0	0	3	1	1	1	1	2	3	2	1	0	2, 3, 4, 5, 6, 7, 8, 9, 10	1	1, 2, 3, 5, 6, 8, 9, 10, 11	0.75	2	1.49	5	6.25
255486	1	2021-12-31	35-49	Female	Hispanic, any race	7	Education	06001	ALAMEDA	CA	West	1682353	1	Metro - Counties in metro areas of 1 million population or more	56.46	0.03	No	NA	1	0	0	0	1	1	0	0	0	0	1	0	0	3	1	1	1	1	2	3	2	2	0	2, 3, 4, 5, 6, 7, 8, 9, 10	1	1, 2, 3, 5, 6, 8, 9, 10, 11	0.75	2	1.49	5	6.75
808215	12	2021-04-07	≥65	Female	Non-Hispanic White	6	Other or not stated	06013	CONTRA COSTA	CA	West	1165927	1	Metro - Counties in metro areas of 1 million population or more	6.34	0.16	No	NA	1	1	4	3	0	0	2	1	3	1	1	1	0	2	1	1	1	1	2	3	1	0	0	7, 8, 9, 10, 11, 12, 13, 14, 17, 19, 20, 23, 24	0.5	1, 2, 3, 5, 6, 7, 11	0.583333	0	4.86	4.66	3.58333
808215	10	2021-05-05	≥65	Female	Non-Hispanic White	6	Other or not stated	06013	CONTRA COSTA	CA	West	1165927	1	Metro - Counties in metro areas of 1 million population or more	5.73	0.19	No	NA	1	1	2	3	0	0	2	1	3	1	1	1	0	2	1	1	1	1	2	3	1	0	0	4, 5, 6, 7, 8, 9, 10, 28	0.777778	1, 2, 3, 5, 6, 7, 10, 11, 12	0.75	1	4.36	4.66	4.52778
808215	5	2021-06-02	≥65	Female	Non-Hispanic White	6	Other or not stated	06013	CONTRA COSTA	CA	West	1165927	1	Metro - Counties in metro areas of 1 million population or more	3.08	0.07	No	NA	1	1	2	3	0	0	2	1	3	1	1	1	0	2	1	1	1	1	2	3	1	0	0	3, 4, 5, 6, 7, 8, 9, 10	0.888889	1, 2, 3, 5, 6, 7, 9, 10, 11, 12	0.833333	1	4.36	4.66	4.72222
808215	7	2021-06-30	≥65	Female	Non-Hispanic White	6	Other or not stated	06013	CONTRA COSTA	CA	West	1165927	1	Metro - Counties in metro areas of 1 million population or more	4.71	0.03	No	NA	1	0	0	0	0	0	0	0	0	0	0	0	0	2	1	1	1	1	2	3	1	1	1	3, 4, 5, 6, 7, 8, 9, 10	0.888889	1, 2, 3, 4, 5, 6, 7, 9, 11, 12	0.833333	1	0.33	4.66	5.72222
808215	11	2021-08-04	≥65	Female	Non-Hispanic White	6	Other or not stated	06013	CONTRA COSTA	CA	West	1165927	1	Metro - Counties in metro areas of 1 million population or more	31.69	0.06	No	NA	1	0	0	0	0	0	0	0	0	0	0	0	0	2	1	1	1	1	2	3	1	1	1	3, 4, 5, 6, 7, 8, 9, 10	0.888889	1, 2, 3, 4, 5, 6, 7, 9, 11, 12	0.833333	1	0.33	4.66	5.72222
808215	15	2021-08-31	≥65	Female	Non-Hispanic White	6	Other or not stated	06013	CONTRA COSTA	CA	West	1165927	1	Metro - Counties in metro areas of 1 million population or more	43.92	0.19	No	NA	1	0	0	0	0	0	0	0	0	0	0	0	0	2	1	1	1	1	2	3	1	1	1	3, 4, 5, 6, 7, 8, 9, 10	0.888889	1, 2, 3, 4, 5, 6, 7, 9, 11, 12	0.833333	1	0.33	4.66	5.72222
808215	12	2021-09-28	≥65	Female	Non-Hispanic White	6	Other or not stated	06013	CONTRA COSTA	CA	West	1165927	1	Metro - Counties in metro areas of 1 million population or more	13.81	0.2	No	NA	1	0	0	0	0	0	0	0	0	0	0	0	0	2	1	1	1	1	2	3	1	1	1	3, 4, 5, 6, 7, 8, 9, 10	0.888889	1, 2, 3, 4, 5, 6, 7, 9, 11, 12	0.833333	1	0.33	4.66	5.72222
808215	16	2021-10-26	≥65	Female	Non-Hispanic White	6	Other or not stated	06013	CONTRA COSTA	CA	West	1165927	1	Metro - Counties in metro areas of 1 million population or more	8.89	0.24	No	NA	1	0	0	0	0	0	0	0	0	0	0	0	0	2	1	1	1	1	2	3	1	1	1	3, 4, 5, 6, 7, 8, 9, 10	0.888889	1, 2, 3, 4, 5, 6, 7, 9, 11, 12	0.833333	1	0.33	4.66	5.72222
808215	17	2021-11-23	≥65	Female	Non-Hispanic White	6	Other or not stated	06013	CONTRA COSTA	CA	West	1165927	1	Metro - Counties in metro areas of 1 million population or more	8.07	0.09	No	NA	1	0	0	0	0	0	0	0	0	0	0	0	0	2	1	1	1	1	2	3	1	1	1	2, 3, 4, 5, 6, 7, 8, 9, 10	1	1, 2, 3, 4, 5, 6, 7, 9, 11, 12	0.833333	1	0.33	4.66	5.83333
808215	11	2021-12-21	≥65	Female	Non-Hispanic White	6	Other or not stated	06013	CONTRA COSTA	CA	West	1165927	1	Metro - Counties in metro areas of 1 million population or more	13	0.08	No	NA	1	0	0	0	0	0	0	0	0	0	0	0	0	2	1	1	1	1	2	3	1	1	1	2, 3, 4, 5, 6, 7, 8, 9, 10	1	1, 2, 3, 4, 5, 6, 7, 9, 11, 12	0.833333	1	0.33	4.66	5.83333
543544	7	2020-05-08	50-64	Female	Non-Hispanic White	7	Finance and insurance	06075	SAN FRANCISCO	CA	West	873965	1	Metro - Counties in metro areas of 1 million population or more	5.35	0.08	No	100	3	2	4	4	1	2	3	4	5	3	1	3	0	2	1	1	1	1	2	2	2	1	1	0	0	0	0	0	9.95	4.66	3.66
539974	4	2021-09-05	≥65	Female	Non-Hispanic White	7	Education	06061	PLACER	CA	West	404739	1	Metro - Counties in metro areas of 1 million population or more	77.25	0.65	No	NA	1	0	0	1	1	0	0	0	0	0	1	0	0	3	1	1	1	1	2	3	2	0	0	3, 4, 5, 6, 7, 8, 9, 10	0.888889	1, 2, 3, 4, 5, 6, 7, 11	0.666667	1	1.41	5	5.05556
539974	3	2021-11-28	≥65	Female	Non-Hispanic White	7	Education	06061	PLACER	CA	West	404739	1	Metro - Counties in metro areas of 1 million population or more	13.88	0.32	No	NA	1	0	0	1	1	0	0	0	0	0	1	0	0	3	1	1	1	1	2	3	2	0	0	2, 3, 4, 5, 6, 7, 8, 9, 10	1	1, 2, 3, 4, 5, 6, 7, 11	0.666667	1	1.41	5	5.16667
539974	4	2021-12-26	≥65	Female	Non-Hispanic White	7	Education	06061	PLACER	CA	West	404739	1	Metro - Counties in metro areas of 1 million population or more	20.44	0.09	No	NA	1	0	0	1	1	0	0	0	0	0	1	0	0	3	1	1	1	1	2	3	2	0	0	2, 3, 4, 5, 6, 7, 8, 9, 10	1	1, 2, 3, 4, 5, 6, 7, 11	0.666667	1	1.41	5	5.16667
255543	6	2020-05-05	35-49	Female	Non-Hispanic White	6	Healthcare	06013	CONTRA COSTA	CA	West	1165927	1	Metro - Counties in metro areas of 1 million population or more	1.56	0.03	No	NA	3	2	4	4	0	2	3	4	5	3	2	3	0	2	1	1	1	1	2	3	1	2	1	0	0	0	0	0	9.78	4.66	4
255543	13	2020-06-02	35-49	Female	Non-Hispanic White	6	Healthcare	06013	CONTRA COSTA	CA	West	1165927	1	Metro - Counties in metro areas of 1 million population or more	1.89	0.01	No	NA	3	2	4	3	0	2	3	3	5	2	1	2	0	2	1	1	1	1	2	3	1	2	1	0	0	0	0	0	8.32	4.66	4
255543	4	2020-06-30	35-49	Female	Non-Hispanic White	6	Healthcare	06013	CONTRA COSTA	CA	West	1165927	1	Metro - Counties in metro areas of 1 million population or more	8.4	0.15	No	NA	3	2	4	3	0	2	3	3	5	3	1	2	0	2	1	1	1	1	2	3	1	2	1	0	0	0	0	0	8.66	4.66	4
255543	5	2020-07-28	35-49	Female	Non-Hispanic White	6	Healthcare	06013	CONTRA COSTA	CA	West	1165927	1	Metro - Counties in metro areas of 1 million population or more	17	0.07	No	NA	3	2	4	3	0	2	3	3	5	3	1	2	0	2	1	1	1	1	2	3	1	2	1	0	0	0	0	0	8.66	4.66	4
102761	0	2020-11-10	50-64	Male	Non-Hispanic White	8	Scientific and technical services	17031	COOK	IL	Midwest	5275541	1	Metro - Counties in metro areas of 1 million population or more	81.11	0.86	No	NA	3	1	2	3	0	1	1	3	3	2	3	2	1	2	0	1	1	1	2	3	2	2	1	0	0	0	0	0	7.76	3.66	4.5
102761	0	2020-12-08	50-64	Male	Non-Hispanic White	8	Scientific and technical services	17031	COOK	IL	Midwest	5275541	1	Metro - Counties in metro areas of 1 million population or more	67.91	0.99	No	NA	3	1	4	4	0	1	2	3	3	3	0	2	1	2	0	1	1	1	2	3	2	2	1	0	0	0	0	0	8.18	3.66	4.5
102761	0	2021-02-02	50-64	Male	Non-Hispanic White	8	Scientific and technical services	17031	COOK	IL	Midwest	5275541	1	Metro - Counties in metro areas of 1 million population or more	21.75	0.49	No	NA	2	1	2	3	1	0	2	1	2	2	0	2	0	2	0	1	1	1	2	3	2	2	1	8, 9, 10, 13, 17, 19, 23	0.333333	2, 3, 4, 5, 6, 7	0.5	0	5.32	3.66	5.33333
102761	0	2021-03-02	50-64	Male	Non-Hispanic White	8	Scientific and technical services	17031	COOK	IL	Midwest	5275541	1	Metro - Counties in metro areas of 1 million population or more	12.35	0.3	No	NA	2	1	1	3	1	0	1	1	1	1	0	0	0	2	0	1	1	1	2	3	2	2	1	8, 9, 10, 13, 17, 19, 20, 21, 22, 23, 24	0.444444	2, 3, 4, 5, 6, 7, 10	0.583333	0	3.55	3.66	5.52778
102761	0	2021-03-31	50-64	Male	Non-Hispanic White	8	Scientific and technical services	17031	COOK	IL	Midwest	5275541	1	Metro - Counties in metro areas of 1 million population or more	20.04	0.18	No	NA	2	1	1	3	1	0	1	1	1	1	0	0	0	2	1	1	1	1	2	3	2	2	1	8, 9, 10, 11, 12, 13, 14, 17, 18, 19, 20, 21, 22, 23, 24	0.666667	2, 3, 4, 5, 6, 7, 10	0.583333	0	3.55	4.66	5.75
102761	0	2021-04-28	50-64	Male	Non-Hispanic White	8	Scientific and technical services	17031	COOK	IL	Midwest	5275541	1	Metro - Counties in metro areas of 1 million population or more	20.29	0.22	No	NA	2	1	1	3	1	0	1	1	1	1	0	0	0	2	0	0	1	1	2	3	2	2	1	4, 5, 6, 7, 8, 9, 10, 28	0.777778	1, 2, 3, 4, 5, 6, 7, 8, 10, 11	0.833333	0	3.55	2.66	6.11111
102761	0	2021-05-26	50-64	Male	Non-Hispanic White	8	Scientific and technical services	17031	COOK	IL	Midwest	5275541	1	Metro - Counties in metro areas of 1 million population or more	9.74	0.2	No	NA	2	1	1	2	0	0	1	1	1	1	0	0	0	2	0	0	1	1	2	3	2	2	1	3, 4, 5, 6, 7, 8, 9, 10	0.888889	1, 2, 3, 4, 5, 6, 7, 8, 9, 10, 11	0.916667	0	2.8	2.66	6.30556
102761	0	2021-06-22	50-64	Male	Non-Hispanic White	8	Scientific and technical services	17031	COOK	IL	Midwest	5275541	1	Metro - Counties in metro areas of 1 million population or more	1.42	0.09	No	NA	1	0	0	0	0	0	0	0	0	0	0	0	0	2	0	0	1	1	2	3	2	1	1	3, 4, 5, 6, 7, 8, 9, 10	0.888889	1, 2, 3, 4, 5, 6, 7, 8, 9, 10, 11	0.916667	0	0.33	2.66	5.80556
102761	0	2021-07-21	50-64	Male	Non-Hispanic White	8	Scientific and technical services	17031	COOK	IL	Midwest	5275541	1	Metro - Counties in metro areas of 1 million population or more	4.42	0.04	No	NA	1	0	0	0	0	0	0	0	0	0	0	0	0	2	0	0	1	1	2	3	2	1	1	3, 4, 5, 6, 7, 8, 9, 10	0.888889	1, 2, 3, 4, 5, 6, 7, 8, 9, 10, 11	0.916667	0	0.33	2.66	5.80556
102761	0	2021-09-15	50-64	Male	Non-Hispanic White	8	Scientific and technical services	17031	COOK	IL	Midwest	5275541	1	Metro - Counties in metro areas of 1 million population or more	19.82	0.18	No	NA	1	0	0	0	0	0	0	0	0	0	0	0	0	2	0	0	1	1	2	3	2	2	1	3, 4, 5, 6, 7, 8, 9, 10	0.888889	1, 2, 3, 4, 5, 6, 7, 8, 9, 10, 11	0.916667	0	0.33	2.66	6.30556
102761	0	2021-10-13	50-64	Male	Non-Hispanic White	8	Scientific and technical services	17031	COOK	IL	Midwest	5275541	1	Metro - Counties in metro areas of 1 million population or more	14.64	0.16	No	NA	1	0	0	0	0	0	0	0	0	0	0	0	0	2	1	1	0	1	2	3	2	2	1	3, 4, 5, 6, 7, 8, 9, 10	0.888889	1, 2, 3, 4, 5, 6, 7, 8, 9, 10, 11	0.916667	0	0.33	3.66	6.30556
236590	5	2021-03-17	≥65	Female	Non-Hispanic White	4	Other or not stated	06013	CONTRA COSTA	CA	West	1165927	1	Metro - Counties in metro areas of 1 million population or more	8.1	0.28	No	NA	1	3	4	3	0	0	2	2	5	2	1	2	0	2	1	1	1	1	2	3	1	2	1	8, 9, 10, 11, 12, 13, 14, 17, 19, 20, 23, 24	0.5	1, 2, 3, 5, 7, 11	0.5	0	6.79	4.66	5
236590	0	2021-06-09	≥65	Female	Non-Hispanic White	4	Other or not stated	06013	CONTRA COSTA	CA	West	1165927	1	Metro - Counties in metro areas of 1 million population or more	4.59	0.04	No	NA	1	1	2	3	0	0	2	1	3	1	1	1	0	2	1	1	1	1	2	3	1	0	0	3, 4, 5, 6, 7, 8, 9, 10	0.888889	1, 2, 3, 5, 6, 7, 9, 10, 11, 12	0.833333	1	4.36	4.66	4.72222
198168	4	2020-04-26	35-49	Female	Non-Hispanic White	9	Education	06075	SAN FRANCISCO	CA	West	873965	1	Metro - Counties in metro areas of 1 million population or more	4.07	0.03	No	100	3	3	4	4	1	2	3	4	5	3	2	3	0	2	1	1	1	1	2	2	2	1	1	0	0	0	0	0	10.62	4.66	3.66
198168	0	2020-05-25	35-49	Female	Non-Hispanic White	9	Education	06075	SAN FRANCISCO	CA	West	873965	1	Metro - Counties in metro areas of 1 million population or more	4.12	0.06	No	100	3	2	4	4	1	2	3	4	5	3	1	3	0	2	1	1	1	1	2	2	2	2	2	0	0	0	0	0	9.95	4.66	4.66
198168	1	2020-07-19	35-49	Female	Non-Hispanic White	9	Education	06075	SAN FRANCISCO	CA	West	873965	1	Metro - Counties in metro areas of 1 million population or more	11.02	0.03	No	100	3	2	4	3	1	2	3	3	3	3	1	3	0	2	1	1	1	1	2	2	2	2	2	0	0	0	0	0	9.1	4.66	4.66
198168	8	2020-09-13	35-49	Female	Non-Hispanic White	9	Education	06075	SAN FRANCISCO	CA	West	873965	1	Metro - Counties in metro areas of 1 million population or more	6.27	0.07	No	100	3	2	4	3	1	1	3	3	3	3	1	3	0	2	1	1	1	1	2	2	2	2	2	0	0	0	0	0	8.77	4.66	4.66
198168	0	2021-03-01	35-49	Female	Non-Hispanic White	9	Education	06075	SAN FRANCISCO	CA	West	873965	1	Metro - Counties in metro areas of 1 million population or more	6.48	0.4	No	100	1	2	4	3	1	2	2	2	2	2	1	2	0	2	1	1	1	1	2	3	2	2	2	8, 9, 10, 13, 17, 19, 20, 23	0.333333	1, 2, 3, 5, 7, 10, 11	0.583333	0	7.01	4.66	5.91667
737710	5	2020-06-06	50-64	Female	Non-Hispanic Asian	7	Other or not stated	06001	ALAMEDA	CA	West	1682353	1	Metro - Counties in metro areas of 1 million population or more	4.41	0.08	No	NA	2	2	2	3	2	2	3	4	5	3	1	3	0	3	1	1	1	1	2	2	2	2	2	0	0	0	0	0	9.36	5	4.66
737710	2	2020-07-04	50-64	Female	Non-Hispanic Asian	7	Other or not stated	06001	ALAMEDA	CA	West	1682353	1	Metro - Counties in metro areas of 1 million population or more	9.01	0.09	No	NA	2	2	3	3	2	2	2	3	5	3	1	2	0	3	1	1	1	1	2	3	2	2	2	0	0	0	0	0	8.73	5	5
737710	7	2020-08-01	50-64	Female	Non-Hispanic Asian	7	Other or not stated	06001	ALAMEDA	CA	West	1682353	1	Metro - Counties in metro areas of 1 million population or more	9.86	0.08	No	NA	2	2	3	3	2	2	3	3	4	3	1	2	0	3	1	1	1	0	2	3	2	2	2	0	0	0	0	0	8.87	4	5
737710	6	2020-08-29	50-64	Female	Non-Hispanic Asian	7	Other or not stated	06001	ALAMEDA	CA	West	1682353	1	Metro - Counties in metro areas of 1 million population or more	11.78	0.11	No	NA	3	2	3	3	2	1	2	3	4	3	1	2	0	3	1	1	1	1	2	3	2	2	2	0	0	0	0	0	8.54	5	5
737710	8	2020-09-26	50-64	Female	Non-Hispanic Asian	7	Other or not stated	06001	ALAMEDA	CA	West	1682353	1	Metro - Counties in metro areas of 1 million population or more	5.49	0.27	No	NA	3	2	3	3	2	1	2	2	4	2	1	2	0	3	1	1	1	1	2	3	2	2	2	0	0	0	0	0	8	5	5
737710	5	2020-10-24	50-64	Female	Non-Hispanic Asian	7	Other or not stated	06001	ALAMEDA	CA	West	1682353	1	Metro - Counties in metro areas of 1 million population or more	6.46	0.22	No	NA	2	2	2	3	2	1	2	2	4	2	1	2	0	3	1	1	1	1	2	3	2	2	2	0	0	0	0	0	7.41	5	5
737710	3	2020-12-19	50-64	Female	Non-Hispanic Asian	7	Other or not stated	06001	ALAMEDA	CA	West	1682353	1	Metro - Counties in metro areas of 1 million population or more	50.56	0.37	No	NA	3	2	4	3	2	2	2	3	4	3	1	2	1	3	1	1	1	1	2	3	2	2	2	17	0.0555556	2	0.0833333	0	10.12	5	5.13889
737710	4	2021-01-16	50-64	Female	Non-Hispanic Asian	7	Other or not stated	06001	ALAMEDA	CA	West	1682353	1	Metro - Counties in metro areas of 1 million population or more	55.62	0.68	No	NA	3	2	4	3	2	2	2	3	4	3	1	2	1	3	1	1	1	1	2	3	2	2	2	13, 17, 19	0.166667	2	0.0833333	0	10.12	5	5.25
737710	3	2021-03-13	50-64	Female	Non-Hispanic Asian	7	Other or not stated	06001	ALAMEDA	CA	West	1682353	1	Metro - Counties in metro areas of 1 million population or more	6.1	0.36	No	NA	1	2	4	3	2	1	2	2	5	2	1	2	0	3	1	1	1	1	2	3	2	2	2	8, 9, 10, 11, 13, 17, 18, 19, 20, 23	0.388889	1, 2, 3, 7, 11	0.416667	0	7.78	5	5.80556
737710	5	2021-04-10	50-64	Female	Non-Hispanic Asian	7	Other or not stated	06001	ALAMEDA	CA	West	1682353	1	Metro - Counties in metro areas of 1 million population or more	5.74	0.16	No	NA	1	1	2	3	1	1	2	1	3	1	1	1	0	3	1	1	1	1	2	3	2	2	1	8, 9, 10, 11, 13, 17, 18, 19, 23	0.333333	1, 2, 3, 7, 11	0.416667	0	5.19	5	5.25
737710	5	2021-05-09	50-64	Female	Non-Hispanic Asian	7	Other or not stated	06001	ALAMEDA	CA	West	1682353	1	Metro - Counties in metro areas of 1 million population or more	4.18	0.32	No	NA	1	1	2	3	1	1	2	1	3	1	1	1	0	3	1	1	1	1	2	3	2	2	1	4, 5, 6, 7, 8, 9, 10, 11, 12, 13, 14, 17, 18, 19, 20, 21, 22, 23, 28	0.777778	1, 2, 3, 5, 6, 11	0.5	1	5.19	5	6.27778
737710	6	2021-06-05	50-64	Female	Non-Hispanic Asian	7	Other or not stated	06001	ALAMEDA	CA	West	1682353	1	Metro - Counties in metro areas of 1 million population or more	2.02	0.1	No	NA	1	1	2	3	1	1	2	1	3	1	1	1	0	3	1	1	1	1	2	3	2	2	1	3, 4, 5, 6, 7, 8, 9, 10, 11, 12, 13, 14, 17, 18, 19, 20, 21, 22, 23, 24	0.888889	1, 2, 3, 5, 6, 11	0.5	1	5.19	5	6.38889
737710	5	2021-07-04	50-64	Female	Non-Hispanic Asian	7	Other or not stated	06001	ALAMEDA	CA	West	1682353	1	Metro - Counties in metro areas of 1 million population or more	4.31	0.11	No	NA	1	0	0	0	1	1	0	0	0	0	1	0	0	3	1	1	1	1	2	3	2	1	1	3, 4, 5, 6, 7, 8, 9, 10, 11, 12, 13, 14, 17, 18, 19, 20, 21, 22, 23, 24	0.888889	1, 2, 3, 5, 6, 11	0.5	2	1.49	5	6.38889
737710	2	2021-09-29	50-64	Female	Non-Hispanic Asian	7	Other or not stated	06001	ALAMEDA	CA	West	1682353	1	Metro - Counties in metro areas of 1 million population or more	9.59	0.04	No	NA	1	0	0	0	1	1	0	0	0	0	1	0	0	3	1	1	1	1	2	3	2	2	0	3, 4, 5, 6, 7, 8, 9, 10, 11, 12, 13, 14, 17, 18, 19, 20, 21, 22, 23, 24	0.888889	1, 2, 3, 5, 6, 7, 8, 9, 10, 11	0.833333	2	1.49	5	6.72222
249050	3	2020-11-16	35-49	Male	Non-Hispanic Other	8	Healthcare	06075	SAN FRANCISCO	CA	West	873965	1	Metro - Counties in metro areas of 1 million population or more	10.95	0.06	No	100	2	2	4	3	1	1	2	3	3	2	1	2	1	2	1	1	1	1	2	3	2	2	2	0	0	0	0	0	8.41	4.66	5
367746	3	2020-04-28	50-64	Female	Non-Hispanic White	8	Healthcare	06065	RIVERSIDE	CA	West	2418185	1	Metro - Counties in metro areas of 1 million population or more	4.48	0.32	No	NA	3	3	4	4	1	2	3	4	5	3	1	3	0	3	1	1	1	1	2	3	2	2	2	0	0	0	0	0	10.29	5	5
367746	1	2020-05-26	50-64	Female	Non-Hispanic White	8	Healthcare	06065	RIVERSIDE	CA	West	2418185	1	Metro - Counties in metro areas of 1 million population or more	6.28	0.23	No	NA	3	2	4	4	1	2	3	2	5	3	1	2	0	3	1	1	1	1	2	3	1	1	1	0	0	0	0	0	9.21	5	3.5
367746	1	2020-06-24	50-64	Female	Non-Hispanic White	8	Healthcare	06065	RIVERSIDE	CA	West	2418185	1	Metro - Counties in metro areas of 1 million population or more	17.08	0.19	No	NA	1	2	4	4	1	2	2	2	2	2	1	2	0	3	1	1	1	1	2	3	1	2	1	0	0	0	0	0	7.26	5	4
367746	3	2020-08-19	50-64	Female	Non-Hispanic White	8	Healthcare	06065	RIVERSIDE	CA	West	2418185	1	Metro - Counties in metro areas of 1 million population or more	25.4	0.37	No	NA	3	2	4	4	1	2	2	3	5	2	1	2	0	3	1	1	1	0	2	3	2	2	1	0	0	0	0	0	8.73	4	4.5
367746	1	2020-10-14	50-64	Female	Non-Hispanic White	8	Healthcare	06065	RIVERSIDE	CA	West	2418185	1	Metro - Counties in metro areas of 1 million population or more	10.22	0.1	No	NA	2	2	4	4	1	2	2	2	5	2	1	2	0	3	1	1	1	1	2	3	2	2	1	0	0	0	0	0	8.19	5	4.5
367746	0	2021-09-28	50-64	Female	Non-Hispanic White	8	Healthcare	06065	RIVERSIDE	CA	West	2418185	1	Metro - Counties in metro areas of 1 million population or more	21.63	0.3	No	NA	1	0	0	1	0	0	0	0	0	0	1	0	0	3	1	1	1	0	2	3	2	1	1	3, 4, 5, 6, 7, 8, 9, 10	0.888889	1, 2, 3, 5, 6, 7, 9, 11	0.666667	1	0.91	4	6.05556
258761	0	2021-11-09	≥65	Female	Non-Hispanic White	8	Other or not stated	06019	FRESNO	CA	West	1008654	1	Metro - Counties in metro areas of 1 million population or more	32.49	0.46	No	NA	1	0	0	0	0	0	0	0	0	0	1	0	0	3	1	1	1	1	2	3	2	0	0	2, 3, 4, 5, 6, 7, 8, 9, 10	1	2, 3, 4, 5, 7, 9, 10, 11	0.666667	1	0.66	5	5.16667
881695	1	2020-04-24	50-64	Male	Non-Hispanic Other	9	Scientific and technical services	06081	SAN MATEO	CA	West	764442	1	Metro - Counties in metro areas of 1 million population or more	3.58	0.19	No	NA	3	3	4	4	2	2	3	4	5	3	1	3	0	2	1	0	1	1	2	2	2	2	2	0	0	0	0	0	10.79	3.66	4.66
881695	0	2020-07-18	50-64	Male	Non-Hispanic Other	9	Scientific and technical services	06081	SAN MATEO	CA	West	764442	1	Metro - Counties in metro areas of 1 million population or more	9.62	0.06	No	NA	1	1	2	3	1	0	2	3	5	3	1	2	0	2	1	0	1	1	2	3	2	2	2	0	0	0	0	0	6.66	3.66	5
881695	0	2020-08-15	50-64	Male	Non-Hispanic Other	9	Scientific and technical services	06081	SAN MATEO	CA	West	764442	1	Metro - Counties in metro areas of 1 million population or more	15.69	0.08	No	NA	3	3	2	3	1	0	3	3	5	3	1	3	0	2	1	0	1	1	2	3	2	2	2	0	0	0	0	0	8.68	3.66	5
881695	0	2020-09-12	50-64	Male	Non-Hispanic Other	9	Scientific and technical services	06081	SAN MATEO	CA	West	764442	1	Metro - Counties in metro areas of 1 million population or more	8.57	0.07	No	NA	3	3	2	3	1	0	2	3	5	2	1	3	0	2	1	0	1	1	2	3	1	2	2	0	0	0	0	0	8	3.66	4.5
700494	3	2020-04-29	50-64	Female	Non-Hispanic White	9	Healthcare	06013	CONTRA COSTA	CA	West	1165927	1	Metro - Counties in metro areas of 1 million population or more	1.28	0.07	No	NA	3	2	4	4	0	2	3	4	5	3	2	3	0	2	1	1	1	1	2	2	1	2	1	0	0	0	0	0	9.78	4.66	3.66
700494	3	2020-05-27	50-64	Female	Non-Hispanic White	9	Healthcare	06013	CONTRA COSTA	CA	West	1165927	1	Metro - Counties in metro areas of 1 million population or more	2.06	0.03	No	NA	3	2	4	4	0	2	3	4	5	3	2	3	0	2	1	1	1	1	2	3	1	2	1	0	0	0	0	0	9.78	4.66	4
700494	4	2020-06-24	50-64	Female	Non-Hispanic White	9	Healthcare	06013	CONTRA COSTA	CA	West	1165927	1	Metro - Counties in metro areas of 1 million population or more	5.6	0.21	No	NA	3	2	4	3	0	2	3	3	5	3	1	2	0	2	1	1	1	1	2	3	1	2	1	0	0	0	0	0	8.66	4.66	4
700494	2	2020-07-22	50-64	Female	Non-Hispanic White	9	Healthcare	06013	CONTRA COSTA	CA	West	1165927	1	Metro - Counties in metro areas of 1 million population or more	13.25	0.12	No	NA	3	2	4	3	0	2	3	3	5	3	1	2	0	2	1	1	1	1	2	3	1	2	1	0	0	0	0	0	8.66	4.66	4
700494	6	2020-09-16	50-64	Female	Non-Hispanic White	9	Healthcare	06013	CONTRA COSTA	CA	West	1165927	1	Metro - Counties in metro areas of 1 million population or more	8.16	0.1	No	NA	2	2	4	3	0	2	2	3	5	2	1	2	0	2	1	1	1	1	2	3	1	2	1	0	0	0	0	0	7.64	4.66	4
700494	5	2020-10-14	50-64	Female	Non-Hispanic White	9	Healthcare	06013	CONTRA COSTA	CA	West	1165927	1	Metro - Counties in metro areas of 1 million population or more	4.44	0.16	No	NA	1	2	4	3	0	2	2	2	5	2	1	2	0	2	1	1	1	1	2	3	1	2	1	0	0	0	0	0	7.11	4.66	4
700494	4	2020-11-11	50-64	Female	Non-Hispanic White	9	Healthcare	06013	CONTRA COSTA	CA	West	1165927	1	Metro - Counties in metro areas of 1 million population or more	11.27	0.07	No	NA	1	3	4	3	0	2	2	3	5	2	1	2	0	2	1	1	1	1	2	3	1	2	1	0	0	0	0	0	7.65	4.66	4
700494	6	2020-12-10	50-64	Female	Non-Hispanic White	9	Healthcare	06013	CONTRA COSTA	CA	West	1165927	1	Metro - Counties in metro areas of 1 million population or more	35.9	0.14	No	NA	2	3	4	3	0	2	2	4	5	3	1	2	1	2	1	1	1	1	2	3	1	2	1	0	0	0	0	0	9.52	4.66	4
700494	5	2021-03-03	50-64	Female	Non-Hispanic White	9	Healthcare	06013	CONTRA COSTA	CA	West	1165927	1	Metro - Counties in metro areas of 1 million population or more	11.18	0.5	No	NA	2	3	4	3	0	0	2	3	5	2	1	2	0	2	1	1	1	1	2	3	1	2	1	8, 9, 10, 13, 17, 19, 20, 23	0.333333	1, 2, 3, 5, 7, 11	0.5	0	7.32	4.66	4.83333
700494	0	2021-03-31	50-64	Female	Non-Hispanic White	9	Healthcare	06013	CONTRA COSTA	CA	West	1165927	1	Metro - Counties in metro areas of 1 million population or more	7.05	0.41	No	NA	1	3	4	3	0	0	2	2	5	2	1	2	0	2	1	1	1	1	2	3	1	0	0	7, 8, 9, 10, 11, 12, 13, 14, 17, 19, 20, 23, 24	0.5	1, 2, 3, 5, 6, 7, 11	0.583333	0	6.79	4.66	3.58333
700494	3	2021-04-28	50-64	Female	Non-Hispanic White	9	Healthcare	06013	CONTRA COSTA	CA	West	1165927	1	Metro - Counties in metro areas of 1 million population or more	7.34	0.07	No	NA	1	1	2	3	0	0	2	1	3	1	1	1	0	2	1	1	1	1	2	3	1	0	0	4, 5, 6, 7, 8, 9, 10, 28	0.777778	1, 2, 3, 5, 6, 7, 11	0.583333	1	4.36	4.66	4.36111
700494	3	2021-05-27	50-64	Female	Non-Hispanic White	9	Healthcare	06013	CONTRA COSTA	CA	West	1165927	1	Metro - Counties in metro areas of 1 million population or more	4.15	0.06	No	NA	1	1	2	3	0	0	2	1	3	1	1	1	0	2	1	1	1	1	2	3	1	0	0	3, 4, 5, 6, 7, 8, 9, 10	0.888889	1, 2, 3, 5, 6, 7, 9, 10, 11, 12	0.833333	1	4.36	4.66	4.72222
700494	5	2021-06-23	50-64	Female	Non-Hispanic White	9	Healthcare	06013	CONTRA COSTA	CA	West	1165927	1	Metro - Counties in metro areas of 1 million population or more	4.83	0.06	No	NA	1	0	0	0	0	0	0	0	0	0	0	0	0	2	1	1	1	1	2	3	1	1	1	3, 4, 5, 6, 7, 8, 9, 10	0.888889	1, 2, 3, 4, 5, 6, 7, 9, 11, 12	0.833333	1	0.33	4.66	5.72222
700494	4	2021-08-03	50-64	Female	Non-Hispanic White	9	Healthcare	06013	CONTRA COSTA	CA	West	1165927	1	Metro - Counties in metro areas of 1 million population or more	33.55	0.05	No	NA	1	0	0	0	0	0	0	0	0	0	0	0	0	2	1	1	1	1	2	3	1	1	1	3, 4, 5, 6, 7, 8, 9, 10	0.888889	1, 2, 3, 4, 5, 6, 7, 9, 11, 12	0.833333	1	0.33	4.66	5.72222
700494	6	2021-08-31	50-64	Female	Non-Hispanic White	9	Healthcare	06013	CONTRA COSTA	CA	West	1165927	1	Metro - Counties in metro areas of 1 million population or more	43.92	0.19	No	NA	1	0	0	0	0	0	0	0	0	0	0	0	0	2	1	1	1	1	2	3	1	1	1	3, 4, 5, 6, 7, 8, 9, 10	0.888889	1, 2, 3, 4, 5, 6, 7, 9, 11, 12	0.833333	1	0.33	4.66	5.72222
700494	3	2021-09-28	50-64	Female	Non-Hispanic White	9	Healthcare	06013	CONTRA COSTA	CA	West	1165927	1	Metro - Counties in metro areas of 1 million population or more	13.81	0.2	No	NA	1	0	0	0	0	0	0	0	0	0	0	0	0	2	1	1	1	1	2	3	1	1	1	3, 4, 5, 6, 7, 8, 9, 10	0.888889	1, 2, 3, 4, 5, 6, 7, 9, 11, 12	0.833333	1	0.33	4.66	5.72222
700494	4	2021-10-26	50-64	Female	Non-Hispanic White	9	Healthcare	06013	CONTRA COSTA	CA	West	1165927	1	Metro - Counties in metro areas of 1 million population or more	8.89	0.24	No	NA	1	0	0	0	0	0	0	0	0	0	0	0	0	2	1	1	1	1	2	3	1	1	1	3, 4, 5, 6, 7, 8, 9, 10	0.888889	1, 2, 3, 4, 5, 6, 7, 9, 11, 12	0.833333	1	0.33	4.66	5.72222
700494	4	2021-11-23	50-64	Female	Non-Hispanic White	9	Healthcare	06013	CONTRA COSTA	CA	West	1165927	1	Metro - Counties in metro areas of 1 million population or more	8.07	0.09	No	NA	1	0	0	0	0	0	0	0	0	0	0	0	0	2	1	1	1	1	2	3	1	1	1	2, 3, 4, 5, 6, 7, 8, 9, 10	1	1, 2, 3, 4, 5, 6, 7, 9, 11, 12	0.833333	1	0.33	4.66	5.83333
700494	1	2021-12-21	50-64	Female	Non-Hispanic White	9	Healthcare	06013	CONTRA COSTA	CA	West	1165927	1	Metro - Counties in metro areas of 1 million population or more	13	0.08	No	NA	1	0	0	0	0	0	0	0	0	0	0	0	0	2	1	1	1	1	2	3	1	1	1	2, 3, 4, 5, 6, 7, 8, 9, 10	1	1, 2, 3, 4, 5, 6, 7, 9, 11, 12	0.833333	1	0.33	4.66	5.83333
704119	7	2021-03-17	≥65	Female	Non-Hispanic White	5	Other or not stated	06075	SAN FRANCISCO	CA	West	873965	1	Metro - Counties in metro areas of 1 million population or more	2.9	0.28	No	100	1	2	4	3	1	2	2	2	2	2	1	2	0	2	1	1	1	1	2	3	2	2	2	8, 9, 10, 11, 12, 13, 14, 17, 19, 20, 23, 24	0.5	1, 2, 3, 5, 7, 10, 11	0.583333	0	7.01	4.66	6.08333
704119	7	2021-04-14	≥65	Female	Non-Hispanic White	5	Other or not stated	06075	SAN FRANCISCO	CA	West	873965	1	Metro - Counties in metro areas of 1 million population or more	4.81	0.24	No	100	1	1	2	2	1	2	2	1	1	1	1	1	0	2	1	1	1	1	2	3	2	2	2	4, 5, 6, 7, 8, 9, 10, 28	0.777778	1, 2, 3, 5, 7, 10, 11	0.583333	1	4.87	4.66	6.86111
704119	5	2021-05-12	≥65	Female	Non-Hispanic White	5	Other or not stated	06075	SAN FRANCISCO	CA	West	873965	1	Metro - Counties in metro areas of 1 million population or more	2.54	0.15	No	100	1	1	1	2	0	2	1	1	1	1	1	1	0	2	1	1	1	1	2	3	2	2	1	3, 4, 5, 6, 7, 8, 9, 10	0.888889	1, 2, 3, 5, 7, 10, 11	0.583333	1	3.79	4.66	6.47222
704119	5	2021-06-09	≥65	Female	Non-Hispanic White	5	Other or not stated	06075	SAN FRANCISCO	CA	West	873965	1	Metro - Counties in metro areas of 1 million population or more	1.67	0.03	No	100	1	1	1	2	0	2	1	1	1	1	1	1	0	2	1	1	1	1	2	3	2	2	1	3, 4, 5, 6, 7, 8, 9, 10	0.888889	1, 2, 3, 5, 7, 10, 11	0.583333	1	3.79	4.66	6.47222
704119	2	2021-07-07	≥65	Female	Non-Hispanic White	5	Other or not stated	06075	SAN FRANCISCO	CA	West	873965	1	Metro - Counties in metro areas of 1 million population or more	3.4	0.04	No	100	1	0	1	0	0	0	0	0	0	0	1	0	0	2	1	1	1	1	2	3	2	1	1	3, 4, 5, 6, 7, 8, 9, 10	0.888889	1, 2, 3, 5, 7, 10, 11	0.583333	1	0.91	4.66	5.97222
704119	7	2021-08-04	≥65	Female	Non-Hispanic White	5	Other or not stated	06075	SAN FRANCISCO	CA	West	873965	1	Metro - Counties in metro areas of 1 million population or more	30.95	0.02	No	100	1	0	1	0	0	0	0	0	0	0	1	0	0	2	1	1	1	1	2	3	2	2	1	3, 4, 5, 6, 7, 8, 9, 10	0.888889	1, 2, 3, 5, 7, 10, 11	0.583333	1	0.91	4.66	6.47222
704119	7	2021-09-01	≥65	Female	Non-Hispanic White	5	Other or not stated	06075	SAN FRANCISCO	CA	West	873965	1	Metro - Counties in metro areas of 1 million population or more	24.57	0.16	No	100	1	0	1	0	0	0	0	0	0	0	1	0	0	2	1	1	1	1	2	3	2	2	1	3, 4, 5, 6, 7, 8, 9, 10	0.888889	1, 2, 3, 5, 7, 10, 11	0.583333	1	0.91	4.66	6.47222
704119	13	2021-09-29	≥65	Female	Non-Hispanic White	5	Other or not stated	06075	SAN FRANCISCO	CA	West	873965	1	Metro - Counties in metro areas of 1 million population or more	10.05	0.29	No	100	1	0	1	0	0	0	0	0	0	0	1	0	0	2	1	1	1	1	2	3	2	2	1	3, 4, 5, 6, 7, 8, 9, 10	0.888889	1, 2, 3, 5, 7, 9, 10, 11	0.666667	1	0.91	4.66	6.55556
704119	7	2021-10-27	≥65	Female	Non-Hispanic White	5	Other or not stated	06075	SAN FRANCISCO	CA	West	873965	1	Metro - Counties in metro areas of 1 million population or more	6.22	0.16	No	100	1	0	1	0	0	0	0	0	0	0	1	0	0	2	1	1	1	1	2	3	2	2	1	3, 4, 5, 6, 7, 8, 9, 10	0.888889	1, 2, 3, 5, 7, 9, 10, 11	0.666667	1	0.91	4.66	6.55556
704119	7	2021-11-24	≥65	Female	Non-Hispanic White	5	Other or not stated	06075	SAN FRANCISCO	CA	West	873965	1	Metro - Counties in metro areas of 1 million population or more	7.1	0.02	No	100	1	0	1	0	0	0	0	0	0	0	1	0	0	2	1	1	1	1	2	3	2	2	1	2, 3, 4, 5, 6, 7, 8, 9, 10	1	1, 2, 3, 5, 6, 7, 8, 9, 10, 11	0.833333	1	0.91	4.66	6.83333
704119	7	2021-12-22	≥65	Female	Non-Hispanic White	5	Other or not stated	06075	SAN FRANCISCO	CA	West	873965	1	Metro - Counties in metro areas of 1 million population or more	27.61	0.03	No	100	1	0	1	0	0	0	0	0	0	0	1	0	0	2	1	1	1	1	2	3	2	2	1	2, 3, 4, 5, 6, 7, 8, 9, 10	1	1, 2, 3, 5, 6, 7, 8, 9, 10, 11	0.833333	1	0.91	4.66	6.83333
883950	0	2021-04-29	≥65	Male	Non-Hispanic White	7	Other or not stated	06097	SONOMA	CA	West	488863	2	Metro - Counties in metro areas of 250,000 to 1 million population	2.43	0.16	No	NA	1	1	2	3	1	1	2	1	3	1	1	1	0	3	1	1	1	1	2	3	2	2	2	4, 5, 6, 7, 8, 9, 10, 11, 12, 13, 14, 15, 16, 17, 18, 19, 20, 21, 22, 23, 24, 28	0.833333	1, 2, 3, 5, 7, 9, 10, 11	0.666667	1	5.19	5	7
883950	0	2021-05-27	≥65	Male	Non-Hispanic White	7	Other or not stated	06097	SONOMA	CA	West	488863	2	Metro - Counties in metro areas of 250,000 to 1 million population	4.42	0.08	No	NA	1	1	2	3	1	1	2	1	3	1	1	1	0	3	1	1	1	1	2	3	2	2	2	3, 4, 5, 6, 7, 8, 9, 10, 11, 12, 13, 14, 15, 16, 17, 18, 19, 20, 21, 22, 23, 24	0.888889	1, 2, 3, 5, 11	0.416667	1	5.19	5	6.80556
883950	4	2021-06-24	≥65	Male	Non-Hispanic White	7	Other or not stated	06097	SONOMA	CA	West	488863	2	Metro - Counties in metro areas of 250,000 to 1 million population	5.52	0.01	No	NA	1	0	0	0	0	0	0	0	0	0	1	0	0	3	1	1	1	1	2	3	2	1	1	3, 4, 5, 6, 7, 8, 9, 10, 11, 12, 13, 14, 15, 16, 17, 18, 19, 20, 21, 22, 23, 24	0.888889	1, 2, 3, 5, 11	0.416667	1	0.66	5	5.80556
883950	0	2021-08-03	≥65	Male	Non-Hispanic White	7	Other or not stated	06097	SONOMA	CA	West	488863	2	Metro - Counties in metro areas of 250,000 to 1 million population	24.62	0.04	No	NA	1	0	0	0	0	0	0	0	0	0	1	0	0	3	1	1	1	1	2	3	2	2	1	3, 4, 5, 6, 7, 8, 9, 10, 11, 12, 13, 14, 15, 16, 17, 18, 19, 20, 21, 22, 23, 24	0.888889	1, 2, 3, 5, 6, 9, 10, 11	0.666667	1	0.66	5	6.55556
883950	5	2021-08-31	≥65	Male	Non-Hispanic White	7	Other or not stated	06097	SONOMA	CA	West	488863	2	Metro - Counties in metro areas of 250,000 to 1 million population	28.99	0.2	No	NA	1	0	0	0	0	0	0	0	0	0	1	0	0	3	1	1	1	1	2	3	2	2	1	3, 4, 5, 6, 7, 8, 9, 10	0.888889	1, 2, 3, 5, 6, 8, 9, 10, 11	0.75	1	0.66	5	6.63889
883950	5	2021-09-28	≥65	Male	Non-Hispanic White	7	Other or not stated	06097	SONOMA	CA	West	488863	2	Metro - Counties in metro areas of 250,000 to 1 million population	10.63	0.2	No	NA	1	0	0	0	0	0	0	0	0	0	1	0	0	3	1	1	1	1	2	3	2	2	1	3, 4, 5, 6, 7, 8, 9, 10	0.888889	1, 2, 3, 5, 6, 8, 9, 10, 11	0.75	1	0.66	5	6.63889
883950	5	2021-10-25	≥65	Male	Non-Hispanic White	7	Other or not stated	06097	SONOMA	CA	West	488863	2	Metro - Counties in metro areas of 250,000 to 1 million population	8.27	0.05	No	NA	1	0	0	0	0	0	0	0	0	0	1	0	0	3	1	1	1	1	2	3	2	2	1	3, 4, 5, 6, 7, 8, 9, 10	0.888889	1, 2, 3, 5, 6, 8, 9, 10, 11	0.75	1	0.66	5	6.63889
883950	4	2021-11-23	≥65	Male	Non-Hispanic White	7	Other or not stated	06097	SONOMA	CA	West	488863	2	Metro - Counties in metro areas of 250,000 to 1 million population	9.45	0.05	No	NA	1	0	0	0	0	0	0	0	0	0	1	0	0	3	1	1	1	1	2	3	2	2	1	2, 3, 4, 5, 6, 7, 8, 9, 10	1	1, 2, 3, 5, 6, 8, 9, 10, 11	0.75	1	0.66	5	6.75
883950	4	2021-12-21	≥65	Male	Non-Hispanic White	7	Other or not stated	06097	SONOMA	CA	West	488863	2	Metro - Counties in metro areas of 250,000 to 1 million population	14.65	0.05	No	NA	1	0	0	0	0	0	0	0	0	0	1	0	0	3	1	1	1	1	2	3	2	1	1	2, 3, 4, 5, 6, 7, 8, 9, 10	1	1, 2, 3, 5, 6, 8, 9, 10, 11	0.75	1	0.66	5	6.25
243881	0	2020-04-24	50-64	Female	Non-Hispanic White	9	Other or not stated	06001	ALAMEDA	CA	West	1682353	1	Metro - Counties in metro areas of 1 million population or more	2.89	0.07	No	NA	3	3	4	4	2	3	3	4	5	3	2	3	0	3	1	1	1	1	2	2	2	1	1	0	0	0	0	0	11.46	5	3.66
243881	0	2020-05-23	50-64	Female	Non-Hispanic White	9	Other or not stated	06001	ALAMEDA	CA	West	1682353	1	Metro - Counties in metro areas of 1 million population or more	3.56	0.06	No	NA	3	2	2	4	2	2	3	4	5	3	2	3	0	3	1	1	1	1	2	2	2	2	1	0	0	0	0	0	10.28	5	4.16
243881	0	2020-06-20	50-64	Female	Non-Hispanic White	9	Other or not stated	06001	ALAMEDA	CA	West	1682353	1	Metro - Counties in metro areas of 1 million population or more	4.41	0.05	No	NA	2	2	3	3	2	2	2	3	5	3	1	2	0	3	1	1	1	1	2	3	2	2	2	0	0	0	0	0	8.73	5	5
243881	0	2020-07-18	50-64	Female	Non-Hispanic White	9	Other or not stated	06001	ALAMEDA	CA	West	1682353	1	Metro - Counties in metro areas of 1 million population or more	11.84	0.12	No	NA	2	2	3	3	2	2	3	3	4	3	1	2	0	3	1	1	1	1	2	3	2	2	2	0	0	0	0	0	8.87	5	5
243881	0	2020-08-15	50-64	Female	Non-Hispanic White	9	Other or not stated	06001	ALAMEDA	CA	West	1682353	1	Metro - Counties in metro areas of 1 million population or more	17.98	0.17	No	NA	2	2	3	3	2	2	3	3	4	3	1	2	0	3	1	1	1	1	2	3	2	2	2	0	0	0	0	0	8.87	5	5
243881	0	2020-09-12	50-64	Female	Non-Hispanic White	9	Other or not stated	06001	ALAMEDA	CA	West	1682353	1	Metro - Counties in metro areas of 1 million population or more	6.03	0.21	No	NA	3	3	3	3	2	1	2	3	4	2	1	2	0	3	1	1	1	1	2	3	2	2	2	0	0	0	0	0	8.54	5	5
243881	0	2020-10-10	50-64	Female	Non-Hispanic White	9	Other or not stated	06001	ALAMEDA	CA	West	1682353	1	Metro - Counties in metro areas of 1 million population or more	3.85	0.16	No	NA	2	2	3	3	2	1	2	2	4	2	1	2	0	3	1	1	1	1	2	3	2	2	2	0	0	0	0	0	7.66	5	5
243881	0	2020-11-07	50-64	Female	Non-Hispanic White	9	Other or not stated	06001	ALAMEDA	CA	West	1682353	1	Metro - Counties in metro areas of 1 million population or more	6.74	0.1	No	NA	2	1	2	3	2	1	2	2	3	2	1	2	0	3	1	1	1	1	2	3	2	2	2	0	0	0	0	0	6.88	5	5
243881	0	2020-12-05	50-64	Female	Non-Hispanic White	9	Other or not stated	06001	ALAMEDA	CA	West	1682353	1	Metro - Counties in metro areas of 1 million population or more	23.55	0.15	No	NA	3	2	4	3	2	2	2	3	4	3	1	2	1	3	1	1	1	1	2	3	2	2	2	0	0	0	0	0	10.12	5	5
243881	0	2021-01-02	50-64	Female	Non-Hispanic White	9	Other or not stated	06001	ALAMEDA	CA	West	1682353	1	Metro - Counties in metro areas of 1 million population or more	44.05	0.32	No	NA	3	2	4	3	2	2	2	3	4	3	1	2	1	3	1	1	1	1	2	3	2	2	2	17	0.0555556	2	0.0833333	0	10.12	5	5.13889
243881	0	2021-01-30	50-64	Female	Non-Hispanic White	9	Other or not stated	06001	ALAMEDA	CA	West	1682353	1	Metro - Counties in metro areas of 1 million population or more	32.9	0.75	No	NA	2	2	4	3	2	2	2	3	5	3	1	2	0	3	1	1	1	1	2	3	2	2	2	13, 17, 19	0.166667	2	0.0833333	0	8.98	5	5.25
243881	0	2021-02-27	50-64	Female	Non-Hispanic White	9	Other or not stated	06001	ALAMEDA	CA	West	1682353	1	Metro - Counties in metro areas of 1 million population or more	8.76	0.6	No	NA	2	2	4	3	2	2	2	3	5	3	1	2	0	3	1	1	1	1	2	3	2	2	2	8, 9, 10, 11, 13, 17, 18, 19, 20, 23	0.388889	1, 2, 3, 7, 11	0.416667	0	8.98	5	5.80556
243881	0	2021-03-27	50-64	Female	Non-Hispanic White	9	Other or not stated	06001	ALAMEDA	CA	West	1682353	1	Metro - Counties in metro areas of 1 million population or more	4.3	0.33	No	NA	1	2	4	3	2	1	2	2	5	2	1	2	0	3	1	1	1	1	2	3	2	2	2	8, 9, 10, 11, 13, 17, 18, 19, 20, 23	0.388889	1, 2, 3, 7, 11	0.416667	0	7.78	5	5.80556
243881	0	2021-04-24	50-64	Female	Non-Hispanic White	9	Other or not stated	06001	ALAMEDA	CA	West	1682353	1	Metro - Counties in metro areas of 1 million population or more	5.8	0.08	No	NA	1	1	2	3	1	1	2	1	3	1	1	1	0	3	1	1	1	1	2	3	2	2	1	4, 5, 6, 7, 8, 9, 10, 11, 12, 13, 14, 17, 18, 19, 20, 21, 22, 23, 28	0.777778	1, 2, 3, 7, 11	0.416667	1	5.19	5	6.19444
243881	0	2021-05-22	50-64	Female	Non-Hispanic White	9	Other or not stated	06001	ALAMEDA	CA	West	1682353	1	Metro - Counties in metro areas of 1 million population or more	3.55	0.11	No	NA	1	1	2	3	1	1	2	1	3	1	1	1	0	3	1	1	1	1	2	3	2	2	1	3, 4, 5, 6, 7, 8, 9, 10, 11, 12, 13, 14, 17, 18, 19, 20, 21, 22, 23, 24	0.888889	1, 2, 3, 5, 6, 11	0.5	1	5.19	5	6.38889
243881	0	2021-06-19	50-64	Female	Non-Hispanic White	9	Other or not stated	06001	ALAMEDA	CA	West	1682353	1	Metro - Counties in metro areas of 1 million population or more	2.16	0.16	No	NA	1	0	0	0	1	1	0	0	0	0	1	0	0	3	1	1	1	1	2	3	2	1	1	3, 4, 5, 6, 7, 8, 9, 10, 11, 12, 13, 14, 17, 18, 19, 20, 21, 22, 23, 24	0.888889	1, 2, 3, 5, 6, 11	0.5	2	1.49	5	6.38889
243881	0	2021-07-17	50-64	Female	Non-Hispanic White	9	Other or not stated	06001	ALAMEDA	CA	West	1682353	1	Metro - Counties in metro areas of 1 million population or more	10.74	0.04	No	NA	1	0	0	0	1	1	0	0	0	0	1	0	0	3	1	1	1	1	2	3	2	1	1	3, 4, 5, 6, 7, 8, 9, 10, 11, 12, 13, 14, 17, 18, 19, 20, 21, 22, 23, 24	0.888889	1, 2, 3, 5, 6, 7, 8, 9, 10, 11	0.833333	2	1.49	5	6.72222
243881	0	2021-08-14	50-64	Female	Non-Hispanic White	9	Other or not stated	06001	ALAMEDA	CA	West	1682353	1	Metro - Counties in metro areas of 1 million population or more	21.52	0.09	No	NA	1	0	0	0	1	1	0	0	0	0	1	0	0	3	1	1	1	1	2	3	2	2	0	3, 4, 5, 6, 7, 8, 9, 10, 11, 12, 13, 14, 17, 18, 19, 20, 21, 22, 23, 24	0.888889	1, 2, 3, 5, 6, 7, 8, 9, 10, 11	0.833333	2	1.49	5	6.72222
243881	0	2021-09-11	50-64	Female	Non-Hispanic White	9	Other or not stated	06001	ALAMEDA	CA	West	1682353	1	Metro - Counties in metro areas of 1 million population or more	15.29	0.04	No	NA	1	0	0	0	1	1	0	0	0	0	1	0	0	3	1	1	1	1	2	3	2	2	0	3, 4, 5, 6, 7, 8, 9, 10, 11, 12, 13, 14, 17, 18, 19, 20, 21, 22, 23, 24	0.888889	1, 2, 3, 5, 6, 7, 8, 9, 10, 11	0.833333	2	1.49	5	6.72222
243881	0	2021-10-09	50-64	Female	Non-Hispanic White	9	Other or not stated	06001	ALAMEDA	CA	West	1682353	1	Metro - Counties in metro areas of 1 million population or more	9.33	0.09	No	NA	1	0	0	0	1	1	0	0	0	0	1	0	0	3	1	1	1	1	2	3	2	2	0	3, 4, 5, 6, 7, 8, 9, 10, 11, 12, 13, 14, 17, 18, 19, 20, 21, 22, 23, 24	0.888889	1, 2, 3, 5, 6, 7, 8, 9, 10, 11	0.833333	2	1.49	5	6.72222
243881	0	2021-11-06	50-64	Female	Non-Hispanic White	9	Other or not stated	06001	ALAMEDA	CA	West	1682353	1	Metro - Counties in metro areas of 1 million population or more	7.94	0.31	No	NA	1	0	0	0	1	1	0	0	0	0	1	0	0	3	1	1	1	1	2	3	2	1	0	2, 3, 4, 5, 6, 7, 8, 9, 10	1	1, 2, 3, 5, 6, 7, 8, 9, 10, 11	0.833333	2	1.49	5	6.33333
243881	0	2021-12-04	50-64	Female	Non-Hispanic White	9	Other or not stated	06001	ALAMEDA	CA	West	1682353	1	Metro - Counties in metro areas of 1 million population or more	6.45	0.1	No	NA	1	0	0	0	1	1	0	0	0	0	1	0	0	3	1	1	1	1	2	3	2	1	0	2, 3, 4, 5, 6, 7, 8, 9, 10	1	1, 2, 3, 5, 6, 8, 9, 10, 11	0.75	2	1.49	5	6.25
874512	11	2021-04-05	35-49	Female	Non-Hispanic White	7	Scientific and technical services	06041	MARIN	CA	West	262321	1	Metro - Counties in metro areas of 1 million population or more	3.81	0.24	No	NA	1	2	4	3	1	2	2	1	2	2	1	1	0	2	1	1	1	1	2	3	2	2	2	7, 8, 9, 10, 11, 12, 13, 14, 17, 19, 20, 23, 24	0.5	1, 2, 3, 11	0.333333	0	6.48	4.66	5.83333
874512	14	2021-05-04	35-49	Female	Non-Hispanic White	7	Scientific and technical services	06041	MARIN	CA	West	262321	1	Metro - Counties in metro areas of 1 million population or more	4.31	0.04	No	NA	1	2	4	3	1	2	2	1	2	2	1	1	0	2	1	1	1	1	2	3	2	2	2	4, 5, 6, 7, 8, 9, 10, 28	0.777778	1, 2, 3, 7, 9, 11	0.5	1	6.48	4.66	6.77778
874512	14	2021-05-31	35-49	Female	Non-Hispanic White	7	Scientific and technical services	06041	MARIN	CA	West	262321	1	Metro - Counties in metro areas of 1 million population or more	1.93	0.06	No	NA	1	2	1	2	1	1	1	1	2	1	1	1	0	2	1	1	1	1	2	3	2	2	2	3, 4, 5, 6, 7, 8, 9, 10	0.888889	1, 2, 3, 7, 9, 11	0.5	1	4.49	4.66	6.88889
874512	8	2021-06-28	35-49	Female	Non-Hispanic White	7	Scientific and technical services	06041	MARIN	CA	West	262321	1	Metro - Counties in metro areas of 1 million population or more	1.71	0.06	No	NA	1	0	0	0	0	0	0	0	0	0	1	0	0	2	1	1	1	1	2	3	2	1	0	3, 4, 5, 6, 7, 8, 9, 10	0.888889	1, 2, 3, 7, 9, 11	0.5	1	0.66	4.66	5.38889
874512	9	2021-09-28	35-49	Female	Non-Hispanic White	7	Scientific and technical services	06041	MARIN	CA	West	262321	1	Metro - Counties in metro areas of 1 million population or more	7.29	0	No	NA	1	0	0	0	0	0	0	0	0	0	1	0	0	2	1	1	1	1	2	3	2	2	0	3, 4, 5, 6, 7, 8, 9, 10	0.888889	1, 2, 3, 7, 9, 11	0.5	1	0.66	4.66	5.88889
874512	5	2021-12-21	35-49	Female	Non-Hispanic White	7	Scientific and technical services	06041	MARIN	CA	West	262321	1	Metro - Counties in metro areas of 1 million population or more	16.5	0	No	NA	1	0	0	0	0	0	0	0	0	0	1	0	0	2	1	1	1	1	2	3	2	1	0	2, 3, 4, 5, 6, 7, 8, 9, 10	1	1, 2, 3, 7, 9, 11	0.5	1	0.66	4.66	5.5
422608	4	2021-04-28	50-64	Female	Non-Hispanic White	8	Education	06075	SAN FRANCISCO	CA	West	873965	1	Metro - Counties in metro areas of 1 million population or more	3.91	0.06	No	100	1	1	2	2	1	2	2	1	1	1	1	1	0	2	1	1	1	1	2	3	2	2	2	4, 5, 6, 7, 8, 9, 10, 28	0.777778	1, 2, 3, 5, 7, 10, 11	0.583333	1	4.87	4.66	6.86111
422608	2	2021-05-26	50-64	Female	Non-Hispanic White	8	Education	06075	SAN FRANCISCO	CA	West	873965	1	Metro - Counties in metro areas of 1 million population or more	1.96	0.02	No	100	1	1	1	2	0	2	1	1	1	1	1	1	0	2	1	1	1	1	2	3	2	2	1	3, 4, 5, 6, 7, 8, 9, 10	0.888889	1, 2, 3, 5, 7, 10, 11	0.583333	1	3.79	4.66	6.47222
366629	0	2021-06-27	≥65	Male	Non-Hispanic White	7	Other or not stated	06087	SANTA CRUZ	CA	West	270861	2	Metro - Counties in metro areas of 250,000 to 1 million population	1.57	0.05	No	NA	3	0	0	1	0	0	0	0	0	0	1	0	0	3	1	1	1	1	2	3	2	2	2	3, 4, 5, 6, 7, 8, 9, 10	0.888889	1, 2, 3, 5, 6, 7, 9	0.583333	1	1.58	5	6.97222
366629	1	2021-08-03	≥65	Male	Non-Hispanic White	7	Other or not stated	06087	SANTA CRUZ	CA	West	270861	2	Metro - Counties in metro areas of 250,000 to 1 million population	13.33	0	No	NA	0	0	0	1	0	0	0	0	0	0	1	0	0	3	1	1	1	1	2	3	2	2	2	3, 4, 5, 6, 7, 8, 9, 10	0.888889	1, 2, 3, 5, 6, 7, 9	0.583333	1	0.58	5	6.97222
366629	0	2021-08-31	≥65	Male	Non-Hispanic White	7	Other or not stated	06087	SANTA CRUZ	CA	West	270861	2	Metro - Counties in metro areas of 250,000 to 1 million population	25.15	0.05	No	NA	0	0	0	1	0	0	0	0	0	0	1	0	0	3	1	1	1	1	2	3	2	2	0	3, 4, 5, 6, 7, 8, 9, 10	0.888889	1, 2, 3, 5, 6, 7, 9	0.583333	1	0.58	5	5.97222
366629	5	2021-10-26	≥65	Male	Non-Hispanic White	7	Other or not stated	06087	SANTA CRUZ	CA	West	270861	2	Metro - Counties in metro areas of 250,000 to 1 million population	9.25	0.16	No	NA	0	0	0	1	0	0	0	0	0	0	1	0	0	3	1	1	1	1	2	3	2	2	0	3, 4, 5, 6, 7, 8, 9, 10	0.888889	1, 2, 3, 5, 6, 7, 9	0.583333	1	0.58	5	5.97222
366629	5	2021-11-23	≥65	Male	Non-Hispanic White	7	Other or not stated	06087	SANTA CRUZ	CA	West	270861	2	Metro - Counties in metro areas of 250,000 to 1 million population	13.96	0.04	No	NA	0	0	0	1	0	0	0	0	0	0	1	0	0	3	1	1	1	1	2	3	2	2	0	2, 3, 4, 5, 6, 7, 8, 9, 10	1	1, 2, 3, 5, 6, 7, 9	0.583333	1	0.58	5	6.08333
366629	3	2021-12-21	≥65	Male	Non-Hispanic White	7	Other or not stated	06087	SANTA CRUZ	CA	West	270861	2	Metro - Counties in metro areas of 250,000 to 1 million population	15.63	0.07	No	NA	0	0	0	1	0	0	0	0	0	0	1	0	0	3	1	1	1	1	2	3	2	2	0	2, 3, 4, 5, 6, 7, 8, 9, 10	1	1, 2, 3, 5, 6, 7, 9	0.583333	1	0.58	5	6.08333
258867	0	2021-10-18	≥65	Female	Non-Hispanic White	5	Other or not stated	06081	SAN MATEO	CA	West	764442	1	Metro - Counties in metro areas of 1 million population or more	5.61	0.07	No	NA	0	0	0	0	1	0	0	0	0	0	1	0	0	2	1	0	1	1	2	3	2	2	0	3, 4, 5, 6, 7, 8, 9, 10	0.888889	3, 4, 5, 7, 9, 10, 11	0.583333	1	0.83	3.66	5.97222
258867	0	2021-12-13	≥65	Female	Non-Hispanic White	5	Other or not stated	06081	SAN MATEO	CA	West	764442	1	Metro - Counties in metro areas of 1 million population or more	10.29	0.04	No	NA	0	0	0	0	1	0	0	0	0	0	1	0	0	2	1	0	1	1	2	3	2	2	0	2, 3, 4, 5, 6, 7, 8, 9, 10	1	3, 4, 5, 7, 9, 10, 11	0.583333	1	0.83	3.66	6.08333
308007	2	2020-04-27	35-49	Male	Non-Hispanic White	8	Scientific and technical services	06001	ALAMEDA	CA	West	1682353	1	Metro - Counties in metro areas of 1 million population or more	2.62	0.1	No	NA	3	2	4	4	2	3	3	4	5	3	2	3	0	3	1	1	1	1	2	2	2	1	1	0	0	0	0	0	11.12	5	3.66
308007	6	2020-06-21	35-49	Male	Non-Hispanic White	8	Scientific and technical services	06001	ALAMEDA	CA	West	1682353	1	Metro - Counties in metro areas of 1 million population or more	4.41	0.06	No	NA	2	2	3	3	2	2	2	3	5	3	1	2	0	3	1	1	1	1	2	3	2	2	2	0	0	0	0	0	8.73	5	5
308007	8	2020-07-19	35-49	Male	Non-Hispanic White	8	Scientific and technical services	06001	ALAMEDA	CA	West	1682353	1	Metro - Counties in metro areas of 1 million population or more	11.9	0.12	No	NA	2	2	3	3	2	2	3	3	4	3	1	2	0	3	1	1	1	1	2	3	2	2	2	0	0	0	0	0	8.87	5	5
308007	6	2020-08-16	35-49	Male	Non-Hispanic White	8	Scientific and technical services	06001	ALAMEDA	CA	West	1682353	1	Metro - Counties in metro areas of 1 million population or more	17.76	0.15	No	NA	2	2	3	3	2	2	3	3	4	3	1	2	0	3	1	1	1	1	2	3	2	2	2	0	0	0	0	0	8.87	5	5
308007	8	2020-09-13	35-49	Male	Non-Hispanic White	8	Scientific and technical services	06001	ALAMEDA	CA	West	1682353	1	Metro - Counties in metro areas of 1 million population or more	6.43	0.25	No	NA	3	3	3	3	2	1	2	3	4	2	1	2	0	3	1	1	1	1	2	3	2	2	2	0	0	0	0	0	8.54	5	5
308007	4	2020-10-12	35-49	Male	Non-Hispanic White	8	Scientific and technical services	06001	ALAMEDA	CA	West	1682353	1	Metro - Counties in metro areas of 1 million population or more	4.02	0.16	No	NA	2	2	3	3	2	1	2	2	4	2	1	2	0	3	1	1	1	1	2	3	2	2	2	0	0	0	0	0	7.66	5	5
308007	8	2020-11-08	35-49	Male	Non-Hispanic White	8	Scientific and technical services	06001	ALAMEDA	CA	West	1682353	1	Metro - Counties in metro areas of 1 million population or more	7.33	0.1	No	NA	2	1	2	3	2	1	2	2	3	2	1	2	0	3	1	1	1	1	2	3	2	2	2	0	0	0	0	0	6.88	5	5
308007	6	2020-12-06	35-49	Male	Non-Hispanic White	8	Scientific and technical services	06001	ALAMEDA	CA	West	1682353	1	Metro - Counties in metro areas of 1 million population or more	28.25	0.15	No	NA	3	2	4	3	2	2	2	3	4	3	1	2	1	3	1	1	1	1	2	3	2	2	2	0	0	0	0	0	10.12	5	5
308007	3	2021-01-04	35-49	Male	Non-Hispanic White	8	Scientific and technical services	06001	ALAMEDA	CA	West	1682353	1	Metro - Counties in metro areas of 1 million population or more	45.11	0.32	No	NA	3	2	4	3	2	2	2	3	4	3	1	2	1	3	1	1	1	1	2	3	2	2	2	17	0.0555556	2	0.0833333	0	10.12	5	5.13889
308007	6	2021-02-01	35-49	Male	Non-Hispanic White	8	Scientific and technical services	06001	ALAMEDA	CA	West	1682353	1	Metro - Counties in metro areas of 1 million population or more	27.9	0.74	No	NA	2	2	4	3	2	2	2	3	5	3	1	2	0	3	1	1	1	1	2	3	2	2	2	13, 17, 19	0.166667	2, 3, 7	0.25	0	8.98	5	5.41667
308007	1	2021-03-01	35-49	Male	Non-Hispanic White	8	Scientific and technical services	06001	ALAMEDA	CA	West	1682353	1	Metro - Counties in metro areas of 1 million population or more	9.64	0.36	No	NA	2	2	4	3	2	2	2	3	5	3	1	2	0	3	1	1	1	1	2	3	2	2	2	8, 9, 10, 11, 13, 17, 18, 19, 20, 23	0.388889	1, 2, 3, 7, 11	0.416667	0	8.98	5	5.80556
308007	7	2021-03-29	35-49	Male	Non-Hispanic White	8	Scientific and technical services	06001	ALAMEDA	CA	West	1682353	1	Metro - Counties in metro areas of 1 million population or more	4.78	0.22	No	NA	1	1	2	3	1	1	2	1	3	1	1	1	0	3	1	1	1	1	2	3	2	2	1	8, 9, 10, 11, 13, 17, 18, 19, 23	0.333333	1, 2, 3, 7, 11	0.416667	0	5.19	5	5.25
308007	3	2021-04-26	35-49	Male	Non-Hispanic White	8	Scientific and technical services	06001	ALAMEDA	CA	West	1682353	1	Metro - Counties in metro areas of 1 million population or more	5.82	0.07	No	NA	1	1	2	3	1	1	2	1	3	1	1	1	0	3	1	1	1	1	2	3	2	2	1	4, 5, 6, 7, 8, 9, 10, 11, 12, 13, 14, 17, 18, 19, 20, 21, 22, 23, 28	0.777778	1, 2, 3, 7, 11	0.416667	1	5.19	5	6.19444
308007	6	2021-05-24	35-49	Male	Non-Hispanic White	8	Scientific and technical services	06001	ALAMEDA	CA	West	1682353	1	Metro - Counties in metro areas of 1 million population or more	3.39	0.11	No	NA	1	1	2	3	1	1	2	1	3	1	1	1	0	3	1	1	1	1	2	3	2	2	1	3, 4, 5, 6, 7, 8, 9, 10, 11, 12, 13, 14, 17, 18, 19, 20, 21, 22, 23, 24	0.888889	1, 2, 3, 5, 6, 11	0.5	1	5.19	5	6.38889
308007	5	2021-06-21	35-49	Male	Non-Hispanic White	8	Scientific and technical services	06001	ALAMEDA	CA	West	1682353	1	Metro - Counties in metro areas of 1 million population or more	1.74	0.15	No	NA	1	0	0	0	1	1	0	0	0	0	1	0	0	3	1	1	1	1	2	3	2	1	1	3, 4, 5, 6, 7, 8, 9, 10, 11, 12, 13, 14, 17, 18, 19, 20, 21, 22, 23, 24	0.888889	1, 2, 3, 5, 6, 11	0.5	2	1.49	5	6.38889
308007	3	2021-07-19	35-49	Male	Non-Hispanic White	8	Scientific and technical services	06001	ALAMEDA	CA	West	1682353	1	Metro - Counties in metro areas of 1 million population or more	13.38	0.04	No	NA	1	0	0	0	1	1	0	0	0	0	1	0	0	3	1	1	1	1	2	3	2	1	1	3, 4, 5, 6, 7, 8, 9, 10, 11, 12, 13, 14, 17, 18, 19, 20, 21, 22, 23, 24	0.888889	1, 2, 3, 5, 6, 7, 8, 9, 10, 11	0.833333	2	1.49	5	6.72222
308007	2	2021-08-16	35-49	Male	Non-Hispanic White	8	Scientific and technical services	06001	ALAMEDA	CA	West	1682353	1	Metro - Counties in metro areas of 1 million population or more	21.58	0.08	No	NA	1	0	0	0	1	1	0	0	0	0	1	0	0	3	1	1	1	1	2	3	2	2	0	3, 4, 5, 6, 7, 8, 9, 10, 11, 12, 13, 14, 17, 18, 19, 20, 21, 22, 23, 24	0.888889	1, 2, 3, 5, 6, 7, 8, 9, 10, 11	0.833333	2	1.49	5	6.72222
308007	1	2021-09-13	35-49	Male	Non-Hispanic White	8	Scientific and technical services	06001	ALAMEDA	CA	West	1682353	1	Metro - Counties in metro areas of 1 million population or more	15.62	0.04	No	NA	1	0	0	0	1	1	0	0	0	0	1	0	0	3	1	1	1	1	2	3	2	2	0	3, 4, 5, 6, 7, 8, 9, 10, 11, 12, 13, 14, 17, 18, 19, 20, 21, 22, 23, 24	0.888889	1, 2, 3, 5, 6, 7, 8, 9, 10, 11	0.833333	2	1.49	5	6.72222
308007	1	2021-10-11	35-49	Male	Non-Hispanic White	8	Scientific and technical services	06001	ALAMEDA	CA	West	1682353	1	Metro - Counties in metro areas of 1 million population or more	8.14	0.07	No	NA	1	0	0	0	1	1	0	0	0	0	1	0	0	3	1	1	1	1	2	3	2	2	0	3, 4, 5, 6, 7, 8, 9, 10, 11, 12, 13, 14, 17, 18, 19, 20, 21, 22, 23, 24	0.888889	1, 2, 3, 5, 6, 7, 8, 9, 10, 11	0.833333	2	1.49	5	6.72222
308007	2	2021-11-08	35-49	Male	Non-Hispanic White	8	Scientific and technical services	06001	ALAMEDA	CA	West	1682353	1	Metro - Counties in metro areas of 1 million population or more	7.63	0.28	No	NA	1	0	0	0	1	1	0	0	0	0	1	0	0	3	1	1	1	1	2	3	2	1	0	2, 3, 4, 5, 6, 7, 8, 9, 10	1	1, 2, 3, 5, 6, 8, 9, 10, 11	0.75	2	1.49	5	6.25
308007	1	2021-12-06	35-49	Male	Non-Hispanic White	8	Scientific and technical services	06001	ALAMEDA	CA	West	1682353	1	Metro - Counties in metro areas of 1 million population or more	9.42	0.07	No	NA	1	0	0	0	1	1	0	0	0	0	1	0	0	3	1	1	1	1	2	3	2	1	0	2, 3, 4, 5, 6, 7, 8, 9, 10	1	1, 2, 3, 5, 6, 8, 9, 10, 11	0.75	2	1.49	5	6.25
169778	4	2021-06-07	≥65	Male	Non-Hispanic White	7	Education	06085	SANTA CLARA	CA	West	1936259	1	Metro - Counties in metro areas of 1 million population or more	1.49	0.07	No	NA	1	1	1	2	1	0	1	1	2	1	1	1	0	3	0	1	1	1	2	3	2	2	1	3, 4, 5, 6, 7, 8, 9, 10	0.888889	3, 7, 9, 10, 11	0.416667	1	3.83	4	6.30556
169778	6	2021-07-04	≥65	Male	Non-Hispanic White	7	Education	06085	SANTA CLARA	CA	West	1936259	1	Metro - Counties in metro areas of 1 million population or more	2.13	0.08	No	NA	1	0	0	0	1	0	0	0	0	0	0	0	0	3	0	1	1	1	2	3	2	1	0	3, 4, 5, 6, 7, 8, 9, 10	0.888889	2, 3, 7, 8, 9, 10	0.5	1	0.83	4	5.38889
675702	0	2020-04-27	≥65	Female	Non-Hispanic White	6	Other or not stated	53033	KING	WA	West	2269675	1	Metro - Counties in metro areas of 1 million population or more	4.42	0.36	No	NA	3	3	4	3	1	2	3	4	5	3	0	3	0	3	1	1	1	1	2	1	1	0	0	0	0	0	0	0	9.71	5	1.83
675702	0	2020-05-25	≥65	Female	Non-Hispanic White	6	Other or not stated	53033	KING	WA	West	2269675	1	Metro - Counties in metro areas of 1 million population or more	2.22	0.14	No	NA	3	3	4	3	1	2	3	4	5	3	0	3	0	3	1	1	1	1	2	2	1	2	1	0	0	0	0	0	9.71	5	3.66
675702	0	2020-06-22	≥65	Female	Non-Hispanic White	6	Other or not stated	53033	KING	WA	West	2269675	1	Metro - Counties in metro areas of 1 million population or more	3.02	0.1	No	NA	3	1	4	3	1	1	2	1	5	2	0	2	0	3	1	1	1	1	2	2	1	2	1	0	0	0	0	0	7.09	5	3.66
675702	0	2020-07-20	≥65	Female	Non-Hispanic White	6	Other or not stated	53033	KING	WA	West	2269675	1	Metro - Counties in metro areas of 1 million population or more	7.86	0.13	No	NA	3	1	4	3	1	1	2	1	5	2	0	2	0	3	1	1	1	1	2	2	1	2	1	0	0	0	0	0	7.09	5	3.66
675702	0	2020-08-17	≥65	Female	Non-Hispanic White	6	Other or not stated	53033	KING	WA	West	2269675	1	Metro - Counties in metro areas of 1 million population or more	6.82	0.13	No	NA	3	1	4	3	1	1	2	1	5	2	0	2	0	3	1	1	1	1	2	2	1	2	1	0	0	0	0	0	7.09	5	3.66
675702	0	2020-09-14	≥65	Female	Non-Hispanic White	6	Other or not stated	53033	KING	WA	West	2269675	1	Metro - Counties in metro areas of 1 million population or more	3.87	0.06	No	NA	3	1	4	3	1	1	2	1	5	2	0	2	0	3	1	1	1	1	2	2	2	2	1	0	0	0	0	0	7.09	5	4.16
675702	0	2020-10-12	≥65	Female	Non-Hispanic White	6	Other or not stated	53033	KING	WA	West	2269675	1	Metro - Counties in metro areas of 1 million population or more	6.7	0.11	No	NA	3	1	4	3	1	1	2	1	5	2	0	2	0	3	1	1	1	1	2	2	2	2	1	0	0	0	0	0	7.09	5	4.16
675702	0	2020-11-09	≥65	Female	Non-Hispanic White	6	Other or not stated	53033	KING	WA	West	2269675	1	Metro - Counties in metro areas of 1 million population or more	18.91	0.06	No	NA	3	1	4	3	1	1	2	1	5	2	0	2	0	3	1	1	1	1	2	2	2	2	1	0	0	0	0	0	7.09	5	4.16
675702	0	2020-12-07	≥65	Female	Non-Hispanic White	6	Other or not stated	53033	KING	WA	West	2269675	1	Metro - Counties in metro areas of 1 million population or more	33.82	0.3	No	NA	3	2	4	4	1	1	3	3	5	2	0	2	0	3	0	1	1	1	2	2	2	2	1	0	0	0	0	0	8.41	4	4.16
675702	0	2021-01-04	≥65	Female	Non-Hispanic White	6	Other or not stated	53033	KING	WA	West	2269675	1	Metro - Counties in metro areas of 1 million population or more	28.04	0.34	No	NA	3	2	4	4	1	1	3	3	5	2	0	2	0	3	0	1	1	1	2	2	2	2	1	13, 17, 19	0.166667	2, 3, 4, 5	0.333333	0	8.41	4	4.66
675702	0	2021-02-01	≥65	Female	Non-Hispanic White	6	Other or not stated	53033	KING	WA	West	2269675	1	Metro - Counties in metro areas of 1 million population or more	15.76	0.21	No	NA	3	1	2	4	1	1	2	2	5	2	0	2	0	3	0	1	1	1	2	2	2	2	1	8, 9, 10, 13, 15, 17, 19	0.333333	1, 2, 3, 4, 5, 12	0.5	0	7.04	4	4.99333
675702	0	2021-03-01	≥65	Female	Non-Hispanic White	6	Other or not stated	53033	KING	WA	West	2269675	1	Metro - Counties in metro areas of 1 million population or more	7.44	0.23	No	NA	3	1	2	4	1	1	2	2	5	2	0	2	0	3	0	1	1	1	2	2	2	2	1	8, 9, 10, 13, 15, 17, 19, 20	0.333333	1, 2, 3, 4, 5, 12	0.5	0	7.04	4	4.99333
675702	0	2021-03-29	≥65	Female	Non-Hispanic White	6	Other or not stated	53033	KING	WA	West	2269675	1	Metro - Counties in metro areas of 1 million population or more	13.34	0.06	No	NA	3	1	2	4	1	1	1	1	5	1	0	1	0	3	0	1	1	1	2	2	2	2	1	7, 8, 9, 10, 11, 12, 13, 14, 15, 17, 19, 20, 23, 24	0.555556	1, 2, 3, 4, 5, 8, 12	0.583333	0	5.85	4	5.29889
675702	0	2021-04-26	≥65	Female	Non-Hispanic White	6	Other or not stated	53033	KING	WA	West	2269675	1	Metro - Counties in metro areas of 1 million population or more	19.32	0.04	No	NA	2	1	2	4	1	1	1	1	5	1	0	1	0	3	0	1	1	1	2	2	2	2	1	3, 4, 5, 6, 7, 8, 9, 10, 11, 12, 13, 14, 15, 17, 19, 20, 23, 24	0.888889	1, 2, 3, 4, 5, 8, 12	0.583333	0	5.51	4	5.63222
675702	0	2021-05-24	≥65	Female	Non-Hispanic White	6	Other or not stated	53033	KING	WA	West	2269675	1	Metro - Counties in metro areas of 1 million population or more	7.24	0.1	No	NA	2	1	2	4	1	1	1	1	5	1	0	1	0	3	1	1	1	1	2	2	2	0	0	3, 4, 5, 6, 7, 8, 9, 10, 11, 12, 13, 14, 15, 17, 19, 20, 23, 24	0.888889	1, 2, 3, 4, 5, 8, 12	0.583333	0	5.51	5	4.13222
675702	0	2021-06-21	≥65	Female	Non-Hispanic White	6	Other or not stated	53033	KING	WA	West	2269675	1	Metro - Counties in metro areas of 1 million population or more	3.44	0.07	No	NA	2	1	2	4	1	1	1	1	5	1	0	1	0	3	1	1	1	1	2	2	2	0	0	3, 4, 5, 6, 7, 8, 9, 10, 11, 12, 13, 14, 15, 17, 19, 20, 23, 24	0.888889	1, 2, 3, 4, 5, 8, 12	0.583333	0	5.51	5	4.13222
675702	0	2021-07-19	≥65	Female	Non-Hispanic White	6	Other or not stated	53033	KING	WA	West	2269675	1	Metro - Counties in metro areas of 1 million population or more	6.54	0.08	No	NA	2	0	0	0	0	0	0	0	0	0	0	0	0	3	1	1	0	1	2	3	2	1	0	3, 4, 5, 6, 7, 8, 9, 10, 11, 12, 13, 14, 15, 17, 19, 20, 23, 24	0.888889	1, 2, 3, 4, 5, 8, 9, 11, 12	0.75	0	0.66	4	5.13889
675702	0	2021-08-16	≥65	Female	Non-Hispanic White	6	Other or not stated	53033	KING	WA	West	2269675	1	Metro - Counties in metro areas of 1 million population or more	28.57	0.11	No	NA	2	0	0	0	0	0	0	0	0	0	0	0	0	3	1	1	0	1	2	3	2	2	0	3, 4, 5, 6, 7, 8, 9, 10, 11, 12, 13, 14, 15, 17, 19, 20, 23, 24	0.888889	1, 2, 3, 4, 5, 8, 9, 11, 12	0.75	0	0.66	4	5.63889
675702	0	2021-09-15	≥65	Female	Non-Hispanic White	6	Other or not stated	53033	KING	WA	West	2269675	1	Metro - Counties in metro areas of 1 million population or more	26.19	0.19	No	NA	1	0	0	0	0	0	0	0	0	0	0	0	0	0	1	1	0	1	2	3	2	2	2	3, 4, 5, 6, 7, 8, 9, 10, 11, 12, 13, 14, 15, 17, 19, 20, 23, 24	0.888889	1, 2, 3, 4, 5, 8, 9, 11, 12	0.75	0	0.33	3	6.63889
675702	0	2021-10-13	≥65	Female	Non-Hispanic White	6	Other or not stated	53033	KING	WA	West	2269675	1	Metro - Counties in metro areas of 1 million population or more	20.49	0.1	No	NA	1	0	0	0	0	0	0	0	0	0	0	0	0	0	1	1	0	1	2	3	2	2	2	3, 4, 5, 6, 7, 8, 9, 10, 11, 12, 13, 14, 15, 17, 19, 20, 23, 24	0.888889	1, 2, 3, 4, 5, 8, 9, 11, 12	0.75	0	0.33	3	6.63889
675702	0	2021-12-08	≥65	Female	Non-Hispanic White	6	Other or not stated	53033	KING	WA	West	2269675	1	Metro - Counties in metro areas of 1 million population or more	10.93	0.14	No	NA	1	0	0	0	0	0	0	0	0	0	0	0	0	0	1	1	0	1	2	3	2	2	2	2, 3, 4, 5, 6, 7, 8, 9, 10	1	1, 2, 3, 4, 5, 8, 9, 11, 12	0.75	1	0.33	3	7.25
265706	0	2021-08-18	≥65	Female	Non-Hispanic White	7	Other or not stated	06077	SAN JOAQUIN	CA	West	779233	2	Metro - Counties in metro areas of 250,000 to 1 million population	35.78	0.02	No	NA	1	0	1	1	1	0	0	0	0	0	1	0	0	3	1	1	1	1	2	3	2	1	1	3, 4, 5, 6, 7, 8, 9, 10	0.888889	1, 2, 3, 5, 6, 7, 8, 10, 11	0.75	1	1.66	5	6.13889
265706	3	2021-09-16	≥65	Female	Non-Hispanic White	7	Other or not stated	06077	SAN JOAQUIN	CA	West	779233	2	Metro - Counties in metro areas of 250,000 to 1 million population	35.2	0.93	No	NA	1	0	1	1	1	0	0	0	0	0	1	0	0	3	1	1	1	1	2	3	2	1	1	3, 4, 5, 6, 7, 8, 9, 10	0.888889	1, 2, 3, 5, 6, 7, 8, 10, 11	0.75	1	1.66	5	6.13889
265706	0	2021-11-10	≥65	Female	Non-Hispanic White	7	Other or not stated	06077	SAN JOAQUIN	CA	West	779233	2	Metro - Counties in metro areas of 250,000 to 1 million population	15.84	0.38	No	NA	1	0	1	1	1	0	0	0	0	0	1	0	0	3	1	1	1	1	2	3	2	1	1	2, 3, 4, 5, 6, 7, 8, 9, 10	1	1, 2, 3, 5, 6, 8, 9, 10, 11	0.75	88	1.66	5	5.75
265706	3	2021-12-08	≥65	Female	Non-Hispanic White	7	Other or not stated	06077	SAN JOAQUIN	CA	West	779233	2	Metro - Counties in metro areas of 250,000 to 1 million population	18.48	0.02	No	NA	1	0	1	1	1	0	0	0	0	0	1	0	0	3	1	1	1	1	2	3	2	1	1	2, 3, 4, 5, 6, 7, 8, 9, 10	1	1, 2, 3, 5, 6, 8, 9, 10, 11	0.75	88	1.66	5	5.75
849612	1	2021-06-01	≥65	Female	Hispanic, any race	6	Other or not stated	06075	SAN FRANCISCO	CA	West	873965	1	Metro - Counties in metro areas of 1 million population or more	1.43	0.04	No	100	1	1	1	2	0	2	1	1	1	1	1	1	0	2	1	1	1	1	2	3	2	2	1	3, 4, 5, 6, 7, 8, 9, 10	0.888889	1, 2, 3, 5, 7, 10, 11	0.583333	1	3.79	4.66	6.47222
702298	1	2021-08-11	50-64	Female	Non-Hispanic White	9	Other or not stated	06075	SAN FRANCISCO	CA	West	873965	1	Metro - Counties in metro areas of 1 million population or more	28.99	0.03	No	100	1	0	1	0	0	0	0	0	0	0	1	0	0	2	1	1	1	1	2	3	2	2	1	3, 4, 5, 6, 7, 8, 9, 10	0.888889	1, 2, 3, 5, 7, 10, 11	0.583333	1	0.91	4.66	6.47222
451714	8	2020-05-25	≥65	Male	Non-Hispanic White	6	Healthcare	06013	CONTRA COSTA	CA	West	1165927	1	Metro - Counties in metro areas of 1 million population or more	2.24	0.03	No	NA	3	2	4	4	0	2	3	4	5	3	2	3	0	2	1	1	1	1	2	3	1	2	1	0	0	0	0	0	9.78	4.66	4
451714	1	2020-06-22	≥65	Male	Non-Hispanic White	6	Healthcare	06013	CONTRA COSTA	CA	West	1165927	1	Metro - Counties in metro areas of 1 million population or more	4.78	0.16	No	NA	3	2	4	3	0	2	3	3	5	3	1	2	0	2	1	1	1	1	2	3	1	2	1	0	0	0	0	0	8.66	4.66	4
451714	8	2020-07-20	≥65	Male	Non-Hispanic White	6	Healthcare	06013	CONTRA COSTA	CA	West	1165927	1	Metro - Counties in metro areas of 1 million population or more	10.89	0.1	No	NA	3	2	4	3	0	2	3	3	5	3	1	2	0	2	1	1	1	1	2	3	1	2	1	0	0	0	0	0	8.66	4.66	4
451714	4	2020-08-17	≥65	Male	Non-Hispanic White	6	Healthcare	06013	CONTRA COSTA	CA	West	1165927	1	Metro - Counties in metro areas of 1 million population or more	24.82	0.22	No	NA	2	2	4	3	0	2	3	3	5	3	1	2	0	2	1	1	1	1	2	3	1	2	1	0	0	0	0	0	8.32	4.66	4
451714	4	2020-09-14	≥65	Male	Non-Hispanic White	6	Healthcare	06013	CONTRA COSTA	CA	West	1165927	1	Metro - Counties in metro areas of 1 million population or more	8.82	0.06	No	NA	2	2	4	3	0	2	2	3	5	2	1	2	0	2	1	1	1	1	2	3	1	2	1	0	0	0	0	0	7.64	4.66	4
451714	4	2020-10-12	≥65	Male	Non-Hispanic White	6	Healthcare	06013	CONTRA COSTA	CA	West	1165927	1	Metro - Counties in metro areas of 1 million population or more	4.41	0.22	No	NA	1	2	4	3	0	2	2	2	5	2	1	2	0	2	1	1	1	1	2	3	1	2	1	0	0	0	0	0	7.11	4.66	4
451714	5	2020-11-09	≥65	Male	Non-Hispanic White	6	Healthcare	06013	CONTRA COSTA	CA	West	1165927	1	Metro - Counties in metro areas of 1 million population or more	9.72	0.07	No	NA	1	3	4	3	0	2	2	3	5	2	1	2	0	2	1	1	1	1	2	3	1	2	1	0	0	0	0	0	7.65	4.66	4
451714	5	2020-12-07	≥65	Male	Non-Hispanic White	6	Healthcare	06013	CONTRA COSTA	CA	West	1165927	1	Metro - Counties in metro areas of 1 million population or more	36.91	0.06	No	NA	2	3	4	3	0	2	2	4	5	3	1	2	1	2	1	1	1	1	2	3	1	2	1	0	0	0	0	0	9.52	4.66	4
451714	4	2021-01-04	≥65	Male	Non-Hispanic White	6	Healthcare	06013	CONTRA COSTA	CA	West	1165927	1	Metro - Counties in metro areas of 1 million population or more	44.62	0.32	No	NA	2	3	4	3	0	2	2	4	5	3	1	2	1	2	1	1	1	1	2	3	1	2	1	13, 17	0.111111	2	0.0833333	0	9.52	4.66	4.19444
451714	6	2021-02-01	≥65	Male	Non-Hispanic White	6	Healthcare	06013	CONTRA COSTA	CA	West	1165927	1	Metro - Counties in metro areas of 1 million population or more	28.92	0.51	No	NA	2	3	4	3	0	0	2	3	5	2	1	2	0	2	1	1	1	1	2	3	1	2	1	8, 9, 10, 13, 17	0.333333	1, 2, 3, 5, 12	0.416667	0	7.32	4.66	4.75
451714	6	2021-03-01	≥65	Male	Non-Hispanic White	6	Healthcare	06013	CONTRA COSTA	CA	West	1165927	1	Metro - Counties in metro areas of 1 million population or more	12.09	0.5	No	NA	2	3	4	3	0	0	2	3	5	2	1	2	0	2	1	1	1	1	2	3	1	2	1	8, 9, 10, 13, 17, 19, 20, 23	0.333333	1, 2, 3, 5, 7, 11	0.5	0	7.32	4.66	4.83333
451714	1	2021-03-29	≥65	Male	Non-Hispanic White	6	Healthcare	06013	CONTRA COSTA	CA	West	1165927	1	Metro - Counties in metro areas of 1 million population or more	6.63	0.41	No	NA	1	3	4	3	0	0	2	2	5	2	1	2	0	2	1	1	1	1	2	3	1	0	0	7, 8, 9, 10, 11, 12, 13, 14, 17, 19, 20, 23, 24	0.5	1, 2, 3, 5, 6, 7, 11	0.583333	0	6.79	4.66	3.58333
451714	0	2021-04-26	≥65	Male	Non-Hispanic White	6	Healthcare	06013	CONTRA COSTA	CA	West	1165927	1	Metro - Counties in metro areas of 1 million population or more	7.05	0.08	No	NA	1	1	2	3	0	0	2	1	3	1	1	1	0	2	1	1	1	1	2	3	1	0	0	4, 5, 6, 7, 8, 9, 10, 28	0.777778	1, 2, 3, 5, 6, 7, 11	0.583333	1	4.36	4.66	4.36111
451714	1	2021-05-24	≥65	Male	Non-Hispanic White	6	Healthcare	06013	CONTRA COSTA	CA	West	1165927	1	Metro - Counties in metro areas of 1 million population or more	4.83	0.06	No	NA	1	1	2	3	0	0	2	1	3	1	1	1	0	2	1	1	1	1	2	3	1	0	0	3, 4, 5, 6, 7, 8, 9, 10	0.888889	1, 2, 3, 5, 6, 7, 9, 10, 11, 12	0.833333	1	4.36	4.66	4.72222
451714	5	2021-07-19	≥65	Male	Non-Hispanic White	6	Healthcare	06013	CONTRA COSTA	CA	West	1165927	1	Metro - Counties in metro areas of 1 million population or more	13.68	0.02	No	NA	1	0	0	0	0	0	0	0	0	0	0	0	0	2	1	1	1	1	2	3	1	1	1	3, 4, 5, 6, 7, 8, 9, 10	0.888889	1, 2, 3, 4, 5, 6, 7, 9, 11, 12	0.833333	1	0.33	4.66	5.72222
451714	5	2021-08-16	≥65	Male	Non-Hispanic White	6	Healthcare	06013	CONTRA COSTA	CA	West	1165927	1	Metro - Counties in metro areas of 1 million population or more	28.82	0.08	No	NA	1	0	0	0	0	0	0	0	0	0	0	0	0	2	1	1	1	1	2	3	1	1	1	3, 4, 5, 6, 7, 8, 9, 10	0.888889	1, 2, 3, 4, 5, 6, 7, 9, 11, 12	0.833333	1	0.33	4.66	5.72222
451714	6	2021-09-14	≥65	Male	Non-Hispanic White	6	Healthcare	06013	CONTRA COSTA	CA	West	1165927	1	Metro - Counties in metro areas of 1 million population or more	21.36	0.24	No	NA	1	0	0	0	0	0	0	0	0	0	0	0	0	2	1	1	1	1	2	3	1	1	1	3, 4, 5, 6, 7, 8, 9, 10	0.888889	1, 2, 3, 4, 5, 6, 7, 9, 11, 12	0.833333	1	0.33	4.66	5.72222
451714	5	2021-10-12	≥65	Male	Non-Hispanic White	6	Healthcare	06013	CONTRA COSTA	CA	West	1165927	1	Metro - Counties in metro areas of 1 million population or more	11.37	0.28	No	NA	1	0	0	0	0	0	0	0	0	0	0	0	0	2	1	1	1	1	2	3	1	1	1	3, 4, 5, 6, 7, 8, 9, 10	0.888889	1, 2, 3, 4, 5, 6, 7, 9, 11, 12	0.833333	1	0.33	4.66	5.72222
451714	5	2021-12-07	≥65	Male	Non-Hispanic White	6	Healthcare	06013	CONTRA COSTA	CA	West	1165927	1	Metro - Counties in metro areas of 1 million population or more	11.75	0.15	No	NA	1	0	0	0	0	0	0	0	0	0	0	0	0	2	1	1	1	1	2	3	1	1	1	2, 3, 4, 5, 6, 7, 8, 9, 10	1	1, 2, 3, 4, 5, 6, 7, 9, 11, 12	0.833333	1	0.33	4.66	5.83333
348236	1	2021-07-02	≥65	Female	Non-Hispanic White	7	Other or not stated	06001	ALAMEDA	CA	West	1682353	1	Metro - Counties in metro areas of 1 million population or more	4.31	0.11	No	NA	1	0	0	0	1	1	0	0	0	0	1	0	0	3	1	1	1	1	2	3	2	1	1	3, 4, 5, 6, 7, 8, 9, 10, 11, 12, 13, 14, 17, 18, 19, 20, 21, 22, 23, 24	0.888889	1, 2, 3, 5, 6, 11	0.5	2	1.49	5	6.38889
348236	0	2021-09-28	≥65	Female	Non-Hispanic White	7	Other or not stated	06001	ALAMEDA	CA	West	1682353	1	Metro - Counties in metro areas of 1 million population or more	9.5	0.04	No	NA	1	0	0	0	1	1	0	0	0	0	1	0	0	3	1	1	1	1	2	3	2	2	0	3, 4, 5, 6, 7, 8, 9, 10, 11, 12, 13, 14, 17, 18, 19, 20, 21, 22, 23, 24	0.888889	1, 2, 3, 5, 6, 7, 8, 9, 10, 11	0.833333	2	1.49	5	6.72222
348236	0	2021-10-26	≥65	Female	Non-Hispanic White	7	Other or not stated	06001	ALAMEDA	CA	West	1682353	1	Metro - Counties in metro areas of 1 million population or more	7.09	0.29	No	NA	1	0	0	0	1	1	0	0	0	0	1	0	0	3	1	1	1	1	2	3	2	2	0	3, 4, 5, 6, 7, 8, 9, 10, 11, 12, 13, 14, 17, 18, 19, 20, 21, 22, 23, 24	0.888889	1, 2, 3, 5, 6, 7, 8, 9, 10, 11	0.833333	2	1.49	5	6.72222
348236	4	2021-11-23	≥65	Female	Non-Hispanic White	7	Other or not stated	06001	ALAMEDA	CA	West	1682353	1	Metro - Counties in metro areas of 1 million population or more	7.44	0.09	No	NA	1	0	0	0	1	1	0	0	0	0	1	0	0	3	1	1	1	1	2	3	2	1	0	2, 3, 4, 5, 6, 7, 8, 9, 10	1	1, 2, 3, 5, 6, 8, 9, 10, 11	0.75	2	1.49	5	6.25
690556	0	2020-04-26	≥65	Female	Non-Hispanic Other	8	Healthcare	06081	SAN MATEO	CA	West	764442	1	Metro - Counties in metro areas of 1 million population or more	3.37	0.19	No	NA	3	3	4	4	2	2	3	4	5	3	1	3	0	2	1	0	1	1	2	2	2	2	2	0	0	0	0	0	10.79	3.66	4.66
690556	0	2020-05-24	≥65	Female	Non-Hispanic Other	8	Healthcare	06081	SAN MATEO	CA	West	764442	1	Metro - Counties in metro areas of 1 million population or more	3.91	0.14	No	NA	3	2	4	4	2	2	3	4	5	3	1	3	0	2	1	0	1	1	2	3	2	2	2	0	0	0	0	0	10.45	3.66	5
690556	0	2020-06-21	≥65	Female	Non-Hispanic Other	8	Healthcare	06081	SAN MATEO	CA	West	764442	1	Metro - Counties in metro areas of 1 million population or more	3.29	0.07	No	NA	1	1	2	3	1	0	2	2	2	2	1	2	0	2	1	0	1	1	2	3	2	2	2	0	0	0	0	0	5.52	3.66	5
690556	1	2020-07-19	≥65	Female	Non-Hispanic Other	8	Healthcare	06081	SAN MATEO	CA	West	764442	1	Metro - Counties in metro areas of 1 million population or more	9.91	0.06	No	NA	1	1	2	3	1	0	2	3	5	3	1	2	0	2	1	0	1	1	2	3	2	2	2	0	0	0	0	0	6.66	3.66	5
690556	0	2020-08-16	≥65	Female	Non-Hispanic Other	8	Healthcare	06081	SAN MATEO	CA	West	764442	1	Metro - Counties in metro areas of 1 million population or more	15.69	0.08	No	NA	3	3	2	3	1	0	3	3	5	3	1	3	0	2	1	0	1	1	2	3	2	2	2	0	0	0	0	0	8.68	3.66	5
690556	0	2020-09-14	≥65	Female	Non-Hispanic Other	8	Healthcare	06081	SAN MATEO	CA	West	764442	1	Metro - Counties in metro areas of 1 million population or more	7.96	0.07	No	NA	3	3	2	3	1	0	2	3	5	2	1	3	0	2	1	0	1	1	2	3	1	2	2	0	0	0	0	0	8	3.66	4.5
690556	0	2020-10-12	≥65	Female	Non-Hispanic Other	8	Healthcare	06081	SAN MATEO	CA	West	764442	1	Metro - Counties in metro areas of 1 million population or more	5.65	0.06	No	NA	3	3	2	3	1	0	2	2	5	2	1	2	0	2	1	0	1	1	2	3	2	2	2	0	0	0	0	0	7.46	3.66	5
690556	0	2020-11-09	≥65	Female	Non-Hispanic Other	8	Healthcare	06081	SAN MATEO	CA	West	764442	1	Metro - Counties in metro areas of 1 million population or more	9.06	0.02	No	NA	3	1	2	3	1	0	2	1	3	1	1	1	0	2	1	0	1	1	2	3	2	2	2	0	0	0	0	0	5.53	3.66	5
690556	0	2020-12-07	≥65	Female	Non-Hispanic Other	8	Healthcare	06081	SAN MATEO	CA	West	764442	1	Metro - Counties in metro areas of 1 million population or more	30.62	0.08	No	NA	3	3	2	3	1	0	2	3	5	2	1	2	1	2	1	0	1	1	2	3	2	2	2	0	0	0	0	0	8.66	3.66	5
690556	0	2021-01-04	≥65	Female	Non-Hispanic Other	8	Healthcare	06081	SAN MATEO	CA	West	764442	1	Metro - Counties in metro areas of 1 million population or more	38.87	0.28	No	NA	3	3	4	4	1	2	2	3	5	2	1	2	1	2	1	0	1	1	2	3	2	2	2	13, 17	0.111111	2, 7	0.166667	0	10.07	3.66	5.27778
690556	0	2021-01-31	≥65	Female	Non-Hispanic Other	8	Healthcare	06081	SAN MATEO	CA	West	764442	1	Metro - Counties in metro areas of 1 million population or more	32.33	0.78	No	NA	3	3	2	3	1	0	2	3	5	2	1	2	0	2	1	0	1	1	2	3	2	2	2	8, 9, 10, 13, 17	0.333333	7	0.0833333	0	7.66	3.66	5.41667
690556	0	2021-02-28	≥65	Female	Non-Hispanic Other	8	Healthcare	06081	SAN MATEO	CA	West	764442	1	Metro - Counties in metro areas of 1 million population or more	11.68	0.49	No	NA	3	3	2	3	1	0	2	2	5	2	1	2	0	2	1	0	1	1	2	3	2	2	2	8, 9, 10, 13, 17, 19, 20, 23	0.333333	3, 7, 10, 11	0.333333	0	7.46	3.66	5.66667
690556	0	2021-03-29	≥65	Female	Non-Hispanic Other	8	Healthcare	06081	SAN MATEO	CA	West	764442	1	Metro - Counties in metro areas of 1 million population or more	5.91	0.07	No	NA	2	1	2	3	1	0	2	1	3	1	1	1	0	2	1	0	1	1	2	3	2	2	2	7, 8, 9, 10, 11, 12, 13, 14, 17, 19, 20, 23, 24	0.5	3, 4, 5, 7, 11	0.416667	0	5.19	3.66	5.91667
690556	0	2021-04-26	≥65	Female	Non-Hispanic Other	8	Healthcare	06081	SAN MATEO	CA	West	764442	1	Metro - Counties in metro areas of 1 million population or more	4.92	0.07	No	NA	2	1	2	3	1	0	2	1	3	1	1	1	0	2	1	0	1	1	2	3	2	2	2	4, 5, 6, 7, 8, 9, 10, 28	0.777778	3, 4, 5, 7, 10, 11	0.5	1	5.19	3.66	6.77778
690556	0	2021-05-24	≥65	Female	Non-Hispanic Other	8	Healthcare	06081	SAN MATEO	CA	West	764442	1	Metro - Counties in metro areas of 1 million population or more	3.45	0.06	No	NA	2	1	2	3	1	0	1	1	2	1	1	1	0	2	1	0	1	1	2	3	2	1	1	3, 4, 5, 6, 7, 8, 9, 10	0.888889	3, 4, 5, 7, 9, 10, 11	0.583333	1	4.66	3.66	5.97222
690556	0	2021-07-19	≥65	Female	Non-Hispanic Other	8	Healthcare	06081	SAN MATEO	CA	West	764442	1	Metro - Counties in metro areas of 1 million population or more	7.44	0.02	No	NA	2	0	0	0	1	0	0	0	0	0	1	0	0	2	1	0	1	1	2	3	2	1	1	3, 4, 5, 6, 7, 8, 9, 10	0.888889	3, 4, 5, 7, 9, 10, 11	0.583333	1	1.49	3.66	5.97222
690556	0	2021-09-13	≥65	Female	Non-Hispanic Other	8	Healthcare	06081	SAN MATEO	CA	West	764442	1	Metro - Counties in metro areas of 1 million population or more	13.05	0.06	No	NA	0	0	0	0	1	0	0	0	0	0	1	0	0	2	1	0	1	1	2	3	2	2	0	3, 4, 5, 6, 7, 8, 9, 10	0.888889	3, 4, 5, 7, 9, 10, 11	0.583333	1	0.83	3.66	5.97222
690556	3	2021-10-11	≥65	Female	Non-Hispanic Other	8	Healthcare	06081	SAN MATEO	CA	West	764442	1	Metro - Counties in metro areas of 1 million population or more	7.58	0.06	No	NA	0	0	0	0	1	0	0	0	0	0	1	0	0	2	1	0	1	1	2	3	2	2	0	3, 4, 5, 6, 7, 8, 9, 10	0.888889	3, 4, 5, 7, 9, 10, 11	0.583333	1	0.83	3.66	5.97222
690556	0	2021-12-06	≥65	Female	Non-Hispanic Other	8	Healthcare	06081	SAN MATEO	CA	West	764442	1	Metro - Counties in metro areas of 1 million population or more	11.11	0.04	No	NA	0	0	0	0	1	0	0	0	0	0	1	0	0	2	1	0	1	1	2	3	2	2	0	2, 3, 4, 5, 6, 7, 8, 9, 10	1	3, 4, 5, 7, 9, 10, 11	0.583333	1	0.83	3.66	6.08333
870793	14	2020-04-27	50-64	Female	Non-Hispanic White	10	Other or not stated	48121	DENTON	TX	South	906422	1	Metro - Counties in metro areas of 1 million population or more	2.04	0.06	No	NA	3	2	4	4	0	1	3	2	4	2	1	2	0	1	1	1	0	1	2	2	1	0	0	0	0	0	0	0	7.84	3.33	2.16
870793	5	2020-05-24	50-64	Female	Non-Hispanic White	10	Other or not stated	48121	DENTON	TX	South	906422	1	Metro - Counties in metro areas of 1 million population or more	2.5	0.03	No	NA	3	2	4	3	0	1	2	1	2	1	1	1	0	1	1	1	0	1	2	2	1	0	0	0	0	0	0	0	5.99	3.33	2.16
870793	21	2020-06-21	50-64	Female	Non-Hispanic White	10	Other or not stated	48121	DENTON	TX	South	906422	1	Metro - Counties in metro areas of 1 million population or more	6.88	0.05	No	NA	3	1	2	3	0	1	1	1	1	1	1	1	0	1	1	1	0	1	2	2	1	0	0	0	0	0	0	0	4.63	3.33	2.16
870793	13	2020-07-19	50-64	Female	Non-Hispanic White	10	Other or not stated	48121	DENTON	TX	South	906422	1	Metro - Counties in metro areas of 1 million population or more	14.8	0.05	No	NA	3	1	4	4	0	1	1	1	4	1	1	1	0	1	1	1	0	1	2	2	2	2	1	0	0	0	0	0	5.98	3.33	4.16
870793	10	2020-08-17	50-64	Female	Non-Hispanic White	10	Other or not stated	48121	DENTON	TX	South	906422	1	Metro - Counties in metro areas of 1 million population or more	10.98	0.27	No	NA	1	1	4	4	0	1	1	1	4	1	1	1	0	1	1	1	0	1	2	2	2	2	1	0	0	0	0	0	5.31	3.33	4.16
870793	15	2020-11-09	50-64	Female	Non-Hispanic White	10	Other or not stated	48121	DENTON	TX	South	906422	1	Metro - Counties in metro areas of 1 million population or more	18.92	0.09	No	NA	1	1	3	4	0	1	1	1	1	1	1	1	0	1	1	1	0	1	2	3	2	2	1	0	0	0	0	0	4.46	3.33	4.5
870793	7	2021-01-04	50-64	Female	Non-Hispanic White	10	Other or not stated	48121	DENTON	TX	South	906422	1	Metro - Counties in metro areas of 1 million population or more	47.34	0.55	No	NA	1	1	3	4	0	1	1	1	1	1	1	1	0	1	1	1	0	1	2	3	2	2	1	8, 9, 10, 11, 12, 13, 14, 17, 19	0.333333	11	0.0833333	0	4.46	3.33	4.91667
870793	7	2021-03-01	50-64	Female	Non-Hispanic White	10	Other or not stated	48121	DENTON	TX	South	906422	1	Metro - Counties in metro areas of 1 million population or more	57.02	0.72	No	NA	1	1	3	4	0	1	1	1	1	1	1	1	0	1	1	1	0	1	2	3	2	2	1	8, 9, 10, 11, 12, 13, 14, 17, 19, 20	0.388889	7, 11	0.166667	0	4.46	3.33	5.05556
870793	19	2021-03-29	50-64	Female	Non-Hispanic White	10	Other or not stated	48121	DENTON	TX	South	906422	1	Metro - Counties in metro areas of 1 million population or more	9.56	0.2	No	NA	1	0	0	0	0	0	0	0	0	0	0	0	0	1	1	1	0	1	2	3	2	0	0	4, 5, 6, 7, 8, 9, 10, 25, 26, 28	0.777778	7, 11	0.166667	0	0.33	3.33	3.94444
870793	13	2021-04-26	50-64	Female	Non-Hispanic White	10	Other or not stated	48121	DENTON	TX	South	906422	1	Metro - Counties in metro areas of 1 million population or more	8.07	0.08	No	NA	1	0	0	0	0	0	0	0	0	0	0	0	0	1	1	1	0	1	2	3	2	0	0	4, 5, 6, 7, 8, 9, 10, 25, 26, 28	0.777778	7, 11	0.166667	88	0.33	3.33	3.94444
870793	6	2021-06-21	50-64	Female	Non-Hispanic White	10	Other or not stated	48121	DENTON	TX	South	906422	1	Metro - Counties in metro areas of 1 million population or more	3.45	0.08	No	NA	1	0	0	0	0	0	0	0	0	0	0	0	0	0	1	1	0	1	2	3	2	0	88	3, 4, 5, 6, 7, 8, 9, 10, 25, 26	0.888889	2, 3, 5, 7, 8, 9, 11	0.583333	88	0.33	3	4.47222
870793	18	2021-10-11	50-64	Female	Non-Hispanic White	10	Other or not stated	48121	DENTON	TX	South	906422	1	Metro - Counties in metro areas of 1 million population or more	31.8	0.4	No	NA	0	0	0	0	0	0	0	0	0	0	0	0	0	0	1	1	0	1	2	3	2	0	88	3, 4, 5, 6, 7, 8, 9, 10, 25, 26	0.888889	2, 3, 5, 7, 8, 9, 11	0.583333	88	0	3	4.47222
870793	14	2021-11-08	50-64	Female	Non-Hispanic White	10	Other or not stated	48121	DENTON	TX	South	906422	1	Metro - Counties in metro areas of 1 million population or more	10.76	0.14	No	NA	0	0	0	0	0	0	0	0	0	0	0	0	0	0	1	1	0	1	2	3	2	0	88	2, 3, 4, 5, 6, 7, 8, 9, 10	1	2, 3, 5, 7, 8, 9, 11	0.583333	88	0	3	4.58333
870793	18	2021-12-06	50-64	Female	Non-Hispanic White	10	Other or not stated	48121	DENTON	TX	South	906422	1	Metro - Counties in metro areas of 1 million population or more	16.1	0.16	No	NA	0	0	0	0	0	0	0	0	0	0	0	0	0	0	1	1	0	1	2	3	2	0	88	2, 3, 4, 5, 6, 7, 8, 9, 10	1	2, 3, 5, 7, 8, 9, 11	0.583333	88	0	3	4.58333
264206	4	2021-04-06	≥65	Female	Non-Hispanic White	6	Healthcare	06001	ALAMEDA	CA	West	1682353	1	Metro - Counties in metro areas of 1 million population or more	5.72	0.26	No	NA	1	1	2	3	1	1	2	1	3	1	1	1	0	3	1	1	1	1	2	3	2	2	1	8, 9, 10, 11, 13, 17, 18, 19, 23	0.333333	1, 2, 3, 7, 11	0.416667	0	5.19	5	5.25
264206	4	2021-05-04	≥65	Female	Non-Hispanic White	6	Healthcare	06001	ALAMEDA	CA	West	1682353	1	Metro - Counties in metro areas of 1 million population or more	5.32	0.39	No	NA	1	1	2	3	1	1	2	1	3	1	1	1	0	3	1	1	1	1	2	3	2	2	1	4, 5, 6, 7, 8, 9, 10, 11, 12, 13, 14, 17, 18, 19, 20, 21, 22, 23, 28	0.777778	1, 2, 3, 5, 6, 11	0.5	1	5.19	5	6.27778
264206	8	2021-06-01	≥65	Female	Non-Hispanic White	6	Healthcare	06001	ALAMEDA	CA	West	1682353	1	Metro - Counties in metro areas of 1 million population or more	2.48	0.12	No	NA	1	1	2	3	1	1	2	1	3	1	1	1	0	3	1	1	1	1	2	3	2	2	1	3, 4, 5, 6, 7, 8, 9, 10, 11, 12, 13, 14, 17, 18, 19, 20, 21, 22, 23, 24	0.888889	1, 2, 3, 5, 6, 11	0.5	1	5.19	5	6.38889
264206	7	2021-06-29	≥65	Female	Non-Hispanic White	6	Healthcare	06001	ALAMEDA	CA	West	1682353	1	Metro - Counties in metro areas of 1 million population or more	3.89	0.11	No	NA	1	0	0	0	1	1	0	0	0	0	1	0	0	3	1	1	1	1	2	3	2	1	1	3, 4, 5, 6, 7, 8, 9, 10, 11, 12, 13, 14, 17, 18, 19, 20, 21, 22, 23, 24	0.888889	1, 2, 3, 5, 6, 11	0.5	2	1.49	5	6.38889
264206	4	2021-08-04	≥65	Female	Non-Hispanic White	6	Healthcare	06001	ALAMEDA	CA	West	1682353	1	Metro - Counties in metro areas of 1 million population or more	22.63	0.12	No	NA	1	0	0	0	1	1	0	0	0	0	1	0	0	3	1	1	1	1	2	3	2	2	0	3, 4, 5, 6, 7, 8, 9, 10, 11, 12, 13, 14, 17, 18, 19, 20, 21, 22, 23, 24	0.888889	1, 2, 3, 5, 6, 7, 8, 9, 10, 11	0.833333	2	1.49	5	6.72222
264206	7	2021-08-31	≥65	Female	Non-Hispanic White	6	Healthcare	06001	ALAMEDA	CA	West	1682353	1	Metro - Counties in metro areas of 1 million population or more	24.83	0.03	No	NA	1	0	0	0	1	1	0	0	0	0	1	0	0	3	1	1	1	1	2	3	2	2	0	3, 4, 5, 6, 7, 8, 9, 10, 11, 12, 13, 14, 17, 18, 19, 20, 21, 22, 23, 24	0.888889	1, 2, 3, 5, 6, 7, 8, 9, 10, 11	0.833333	2	1.49	5	6.72222
264206	6	2021-09-28	≥65	Female	Non-Hispanic White	6	Healthcare	06001	ALAMEDA	CA	West	1682353	1	Metro - Counties in metro areas of 1 million population or more	9.5	0.04	No	NA	1	0	0	0	1	1	0	0	0	0	1	0	0	3	1	1	1	1	2	3	2	2	0	3, 4, 5, 6, 7, 8, 9, 10, 11, 12, 13, 14, 17, 18, 19, 20, 21, 22, 23, 24	0.888889	1, 2, 3, 5, 6, 7, 8, 9, 10, 11	0.833333	2	1.49	5	6.72222
264206	5	2021-10-26	≥65	Female	Non-Hispanic White	6	Healthcare	06001	ALAMEDA	CA	West	1682353	1	Metro - Counties in metro areas of 1 million population or more	7.09	0.29	No	NA	1	0	0	0	1	1	0	0	0	0	1	0	0	3	1	1	1	1	2	3	2	2	0	3, 4, 5, 6, 7, 8, 9, 10, 11, 12, 13, 14, 17, 18, 19, 20, 21, 22, 23, 24	0.888889	1, 2, 3, 5, 6, 7, 8, 9, 10, 11	0.833333	2	1.49	5	6.72222
264206	8	2021-11-23	≥65	Female	Non-Hispanic White	6	Healthcare	06001	ALAMEDA	CA	West	1682353	1	Metro - Counties in metro areas of 1 million population or more	7.44	0.09	No	NA	1	0	0	0	1	1	0	0	0	0	1	0	0	3	1	1	1	1	2	3	2	1	0	2, 3, 4, 5, 6, 7, 8, 9, 10	1	1, 2, 3, 5, 6, 8, 9, 10, 11	0.75	2	1.49	5	6.25
264206	7	2021-12-21	≥65	Female	Non-Hispanic White	6	Healthcare	06001	ALAMEDA	CA	West	1682353	1	Metro - Counties in metro areas of 1 million population or more	13.98	0.1	No	NA	1	0	0	0	1	1	0	0	0	0	1	0	0	3	1	1	1	1	2	3	2	1	0	2, 3, 4, 5, 6, 7, 8, 9, 10	1	1, 2, 3, 5, 6, 8, 9, 10, 11	0.75	2	1.49	5	6.25
180970	0	2021-07-05	≥65	Male	Non-Hispanic White	6	Other or not stated	06013	CONTRA COSTA	CA	West	1165927	1	Metro - Counties in metro areas of 1 million population or more	5.8	0.04	No	NA	1	0	0	0	0	0	0	0	0	0	0	0	0	2	1	1	1	1	2	3	1	1	1	3, 4, 5, 6, 7, 8, 9, 10	0.888889	1, 2, 3, 4, 5, 6, 7, 9, 11, 12	0.833333	1	0.33	4.66	5.72222
180970	0	2021-08-04	≥65	Male	Non-Hispanic White	6	Other or not stated	06013	CONTRA COSTA	CA	West	1165927	1	Metro - Counties in metro areas of 1 million population or more	31.69	0.06	No	NA	1	0	0	0	0	0	0	0	0	0	0	0	0	2	1	1	1	1	2	3	1	1	1	3, 4, 5, 6, 7, 8, 9, 10	0.888889	1, 2, 3, 4, 5, 6, 7, 9, 11, 12	0.833333	1	0.33	4.66	5.72222
796908	0	2020-04-26	≥65	Male	Non-Hispanic White	9	Other or not stated	06001	ALAMEDA	CA	West	1682353	1	Metro - Counties in metro areas of 1 million population or more	2.6	0.09	No	NA	3	3	4	4	2	3	3	4	5	3	2	3	0	3	1	1	1	1	2	2	2	1	1	0	0	0	0	0	11.46	5	3.66
796908	0	2020-05-24	≥65	Male	Non-Hispanic White	9	Other or not stated	06001	ALAMEDA	CA	West	1682353	1	Metro - Counties in metro areas of 1 million population or more	3.89	0.06	No	NA	3	2	2	4	2	2	3	4	5	3	2	3	0	3	1	1	1	1	2	2	2	2	1	0	0	0	0	0	10.28	5	4.16
796908	0	2020-06-21	≥65	Male	Non-Hispanic White	9	Other or not stated	06001	ALAMEDA	CA	West	1682353	1	Metro - Counties in metro areas of 1 million population or more	4.41	0.06	No	NA	2	2	3	3	2	2	2	3	5	3	1	2	0	3	1	1	1	1	2	3	2	2	2	0	0	0	0	0	8.73	5	5
796908	0	2020-07-19	≥65	Male	Non-Hispanic White	9	Other or not stated	06001	ALAMEDA	CA	West	1682353	1	Metro - Counties in metro areas of 1 million population or more	11.9	0.12	No	NA	2	2	3	3	2	2	3	3	4	3	1	2	0	3	1	1	1	1	2	3	2	2	2	0	0	0	0	0	8.87	5	5
796908	0	2020-08-17	≥65	Male	Non-Hispanic White	9	Other or not stated	06001	ALAMEDA	CA	West	1682353	1	Metro - Counties in metro areas of 1 million population or more	17.92	0.15	No	NA	3	2	3	3	2	2	3	3	4	3	1	2	0	3	1	1	1	1	2	3	2	2	2	0	0	0	0	0	9.21	5	5
796908	0	2020-09-13	≥65	Male	Non-Hispanic White	9	Other or not stated	06001	ALAMEDA	CA	West	1682353	1	Metro - Counties in metro areas of 1 million population or more	6.43	0.25	No	NA	3	3	3	3	2	1	2	3	4	2	1	2	0	3	1	1	1	1	2	3	2	2	2	0	0	0	0	0	8.54	5	5
796908	0	2020-10-11	≥65	Male	Non-Hispanic White	9	Other or not stated	06001	ALAMEDA	CA	West	1682353	1	Metro - Counties in metro areas of 1 million population or more	3.77	0.16	No	NA	2	2	3	3	2	1	2	2	4	2	1	2	0	3	1	1	1	1	2	3	2	2	2	0	0	0	0	0	7.66	5	5
796908	4	2020-11-09	≥65	Male	Non-Hispanic White	9	Other or not stated	06001	ALAMEDA	CA	West	1682353	1	Metro - Counties in metro areas of 1 million population or more	7.74	0.1	No	NA	1	1	2	3	2	1	2	2	3	2	1	2	0	3	1	1	1	1	2	3	2	2	2	0	0	0	0	0	6.55	5	5
796908	0	2020-12-07	≥65	Male	Non-Hispanic White	9	Other or not stated	06001	ALAMEDA	CA	West	1682353	1	Metro - Counties in metro areas of 1 million population or more	30.42	0.15	No	NA	3	2	4	3	2	2	2	3	4	3	1	2	1	3	1	1	1	1	2	3	2	2	2	0	0	0	0	0	10.12	5	5
796908	0	2021-01-04	≥65	Male	Non-Hispanic White	9	Other or not stated	06001	ALAMEDA	CA	West	1682353	1	Metro - Counties in metro areas of 1 million population or more	45.11	0.32	No	NA	3	2	4	3	2	2	2	3	4	3	1	2	1	3	1	1	1	1	2	3	2	2	2	17	0.0555556	2	0.0833333	0	10.12	5	5.13889
796908	0	2021-01-31	≥65	Male	Non-Hispanic White	9	Other or not stated	06001	ALAMEDA	CA	West	1682353	1	Metro - Counties in metro areas of 1 million population or more	29.38	0.74	No	NA	2	2	4	3	2	2	2	3	5	3	1	2	0	3	1	1	1	1	2	3	2	2	2	13, 17, 19	0.166667	2	0.0833333	0	8.98	5	5.25
796908	0	2021-03-01	≥65	Male	Non-Hispanic White	9	Other or not stated	06001	ALAMEDA	CA	West	1682353	1	Metro - Counties in metro areas of 1 million population or more	9.64	0.36	No	NA	2	2	4	3	2	2	2	3	5	3	1	2	0	3	1	1	1	1	2	3	2	2	2	8, 9, 10, 11, 13, 17, 18, 19, 20, 23	0.388889	1, 2, 3, 7, 11	0.416667	0	8.98	5	5.80556
796908	0	2021-03-29	≥65	Male	Non-Hispanic White	9	Other or not stated	06001	ALAMEDA	CA	West	1682353	1	Metro - Counties in metro areas of 1 million population or more	4.78	0.22	No	NA	1	1	2	3	1	1	2	1	3	1	1	1	0	3	1	1	1	1	2	3	2	2	1	8, 9, 10, 11, 13, 17, 18, 19, 23	0.333333	1, 2, 3, 7, 11	0.416667	0	5.19	5	5.25
796908	0	2021-04-26	≥65	Male	Non-Hispanic White	9	Other or not stated	06001	ALAMEDA	CA	West	1682353	1	Metro - Counties in metro areas of 1 million population or more	5.82	0.07	No	NA	1	1	2	3	1	1	2	1	3	1	1	1	0	3	1	1	1	1	2	3	2	2	1	4, 5, 6, 7, 8, 9, 10, 11, 12, 13, 14, 17, 18, 19, 20, 21, 22, 23, 28	0.777778	1, 2, 3, 7, 11	0.416667	1	5.19	5	6.19444
796908	0	2021-05-24	≥65	Male	Non-Hispanic White	9	Other or not stated	06001	ALAMEDA	CA	West	1682353	1	Metro - Counties in metro areas of 1 million population or more	3.39	0.11	No	NA	1	1	2	3	1	1	2	1	3	1	1	1	0	3	1	1	1	1	2	3	2	2	1	3, 4, 5, 6, 7, 8, 9, 10, 11, 12, 13, 14, 17, 18, 19, 20, 21, 22, 23, 24	0.888889	1, 2, 3, 5, 6, 11	0.5	1	5.19	5	6.38889
796908	0	2021-06-21	≥65	Male	Non-Hispanic White	9	Other or not stated	06001	ALAMEDA	CA	West	1682353	1	Metro - Counties in metro areas of 1 million population or more	1.74	0.15	No	NA	1	0	0	0	1	1	0	0	0	0	1	0	0	3	1	1	1	1	2	3	2	1	1	3, 4, 5, 6, 7, 8, 9, 10, 11, 12, 13, 14, 17, 18, 19, 20, 21, 22, 23, 24	0.888889	1, 2, 3, 5, 6, 11	0.5	2	1.49	5	6.38889
796908	0	2021-07-19	≥65	Male	Non-Hispanic White	9	Other or not stated	06001	ALAMEDA	CA	West	1682353	1	Metro - Counties in metro areas of 1 million population or more	13.38	0.04	No	NA	1	0	0	0	1	1	0	0	0	0	1	0	0	3	1	1	1	1	2	3	2	1	1	3, 4, 5, 6, 7, 8, 9, 10, 11, 12, 13, 14, 17, 18, 19, 20, 21, 22, 23, 24	0.888889	1, 2, 3, 5, 6, 7, 8, 9, 10, 11	0.833333	2	1.49	5	6.72222
796908	0	2021-08-16	≥65	Male	Non-Hispanic White	9	Other or not stated	06001	ALAMEDA	CA	West	1682353	1	Metro - Counties in metro areas of 1 million population or more	21.58	0.08	No	NA	1	0	0	0	1	1	0	0	0	0	1	0	0	3	1	1	1	1	2	3	2	2	0	3, 4, 5, 6, 7, 8, 9, 10, 11, 12, 13, 14, 17, 18, 19, 20, 21, 22, 23, 24	0.888889	1, 2, 3, 5, 6, 7, 8, 9, 10, 11	0.833333	2	1.49	5	6.72222
796908	0	2021-09-13	≥65	Male	Non-Hispanic White	9	Other or not stated	06001	ALAMEDA	CA	West	1682353	1	Metro - Counties in metro areas of 1 million population or more	15.62	0.04	No	NA	1	0	0	0	1	1	0	0	0	0	1	0	0	3	1	1	1	1	2	3	2	2	0	3, 4, 5, 6, 7, 8, 9, 10, 11, 12, 13, 14, 17, 18, 19, 20, 21, 22, 23, 24	0.888889	1, 2, 3, 5, 6, 7, 8, 9, 10, 11	0.833333	2	1.49	5	6.72222
796908	0	2021-10-11	≥65	Male	Non-Hispanic White	9	Other or not stated	06001	ALAMEDA	CA	West	1682353	1	Metro - Counties in metro areas of 1 million population or more	8.14	0.07	No	NA	1	0	0	0	1	1	0	0	0	0	1	0	0	3	1	1	1	1	2	3	2	2	0	3, 4, 5, 6, 7, 8, 9, 10, 11, 12, 13, 14, 17, 18, 19, 20, 21, 22, 23, 24	0.888889	1, 2, 3, 5, 6, 7, 8, 9, 10, 11	0.833333	2	1.49	5	6.72222
796908	0	2021-11-08	≥65	Male	Non-Hispanic White	9	Other or not stated	06001	ALAMEDA	CA	West	1682353	1	Metro - Counties in metro areas of 1 million population or more	7.63	0.28	No	NA	1	0	0	0	1	1	0	0	0	0	1	0	0	3	1	1	1	1	2	3	2	1	0	2, 3, 4, 5, 6, 7, 8, 9, 10	1	1, 2, 3, 5, 6, 8, 9, 10, 11	0.75	2	1.49	5	6.25
796908	0	2021-12-06	≥65	Male	Non-Hispanic White	9	Other or not stated	06001	ALAMEDA	CA	West	1682353	1	Metro - Counties in metro areas of 1 million population or more	9.42	0.07	No	NA	1	0	0	0	1	1	0	0	0	0	1	0	0	3	1	1	1	1	2	3	2	1	0	2, 3, 4, 5, 6, 7, 8, 9, 10	1	1, 2, 3, 5, 6, 8, 9, 10, 11	0.75	2	1.49	5	6.25
869998	0	2021-09-15	≥65	Female	Hispanic, any race	8	Healthcare	06067	SACRAMENTO	CA	West	1585055	1	Metro - Counties in metro areas of 1 million population or more	26.77	0.57	No	NA	1	0	0	0	0	0	0	0	0	0	1	0	0	3	1	1	0	1	2	3	2	2	1	3, 4, 5, 6, 7, 8, 10, 11, 12, 13, 14, 17, 18, 19, 20, 21, 22, 23, 24, 25, 26	0.777778	1, 2, 3, 5, 6, 8, 9, 10, 11	0.75	2	0.66	4	7.02778
869998	0	2021-10-12	≥65	Female	Hispanic, any race	8	Healthcare	06067	SACRAMENTO	CA	West	1585055	1	Metro - Counties in metro areas of 1 million population or more	17.66	0.4	No	NA	1	0	0	0	0	0	0	0	0	0	1	0	0	3	1	1	0	1	2	3	2	2	1	3, 4, 5, 6, 7, 8, 10, 11, 12, 13, 14, 17, 18, 19, 20, 21, 22, 23, 24, 25, 26	0.777778	1, 2, 3, 5, 6, 8, 9, 10, 11	0.75	2	0.66	4	7.02778
869998	0	2021-12-07	≥65	Female	Hispanic, any race	8	Healthcare	06067	SACRAMENTO	CA	West	1585055	1	Metro - Counties in metro areas of 1 million population or more	16.26	0.17	No	NA	1	0	0	0	0	0	0	0	0	0	1	0	0	3	1	1	0	1	2	3	2	2	1	2, 3, 4, 5, 6, 7, 8, 9, 10	1	1, 2, 3, 5, 6, 8, 9, 10, 11	0.75	2	0.66	4	7.25
607827	0	2020-05-24	35-49	Female	Non-Hispanic White	9	Scientific and technical services	06085	SANTA CLARA	CA	West	1936259	1	Metro - Counties in metro areas of 1 million population or more	1.22	0.04	No	NA	3	3	4	4	1	2	3	4	5	3	3	3	0	3	1	1	1	1	2	2	1	1	1	0	0	0	0	0	10.96	5	3.16
607827	19	2020-11-07	35-49	Female	Non-Hispanic White	9	Scientific and technical services	06085	SANTA CLARA	CA	West	1936259	1	Metro - Counties in metro areas of 1 million population or more	8.53	0.18	No	NA	2	1	4	4	1	1	2	2	3	2	1	2	0	3	1	1	1	1	2	3	2	2	1	0	0	0	0	0	7.13	5	4.5
607827	1	2021-01-02	35-49	Female	Non-Hispanic White	9	Scientific and technical services	06085	SANTA CLARA	CA	West	1936259	1	Metro - Counties in metro areas of 1 million population or more	75.52	0.67	No	NA	2	3	4	4	1	2	2	3	4	3	1	2	1	3	1	1	1	1	2	3	2	2	1	11, 13, 17	0.166667	2, 3, 4	0.25	0	9.87	5	4.91667
887621	0	2020-11-22	35-49	Female	Non-Hispanic Asian	8	Arts, entertainment, and recreation	06075	SAN FRANCISCO	CA	West	873965	1	Metro - Counties in metro areas of 1 million population or more	12.64	0.05	No	100	2	2	4	3	1	1	2	3	3	2	1	2	1	2	1	1	1	1	2	3	2	2	2	0	0	0	0	0	8.41	4.66	5
751323	0	2020-04-27	50-64	Female	Non-Hispanic White	9	Hospitality and food services	55025	DANE	WI	Midwest	561504	2	Metro - Counties in metro areas of 250,000 to 1 million population	1.25	0.13	No	NA	3	2	4	4	1	2	3	4	4	3	1	2	0	2	1	1	0	0	2	2	1	0	0	0	0	0	0	0	9.41	2.66	2.16
751323	0	2020-05-25	50-64	Female	Non-Hispanic White	9	Hospitality and food services	55025	DANE	WI	Midwest	561504	2	Metro - Counties in metro areas of 250,000 to 1 million population	2.01	0.04	No	NA	3	2	2	4	1	1	2	2	2	2	1	2	0	2	1	1	0	0	2	3	1	1	0	0	0	0	0	0	7.1	2.66	3
751323	0	2020-06-22	50-64	Female	Non-Hispanic White	9	Hospitality and food services	55025	DANE	WI	Midwest	561504	2	Metro - Counties in metro areas of 250,000 to 1 million population	4.52	0.08	No	NA	3	2	2	4	1	2	1	1	1	1	1	1	0	2	1	1	0	1	2	3	1	1	0	0	0	0	0	0	6.04	3.66	3
751323	0	2020-07-20	50-64	Female	Non-Hispanic White	9	Hospitality and food services	55025	DANE	WI	Midwest	561504	2	Metro - Counties in metro areas of 250,000 to 1 million population	12.49	0.02	No	NA	1	1	4	4	1	1	1	2	4	1	1	1	0	2	1	1	0	1	2	3	1	2	1	0	0	0	0	0	6.01	3.66	4
751323	0	2020-08-17	50-64	Female	Non-Hispanic White	9	Hospitality and food services	55025	DANE	WI	Midwest	561504	2	Metro - Counties in metro areas of 250,000 to 1 million population	8.36	0.05	No	NA	1	1	4	4	1	1	1	2	4	1	1	1	0	2	1	1	0	1	2	3	1	2	1	0	0	0	0	0	6.01	3.66	4
751323	0	2020-09-14	50-64	Female	Non-Hispanic White	9	Hospitality and food services	55025	DANE	WI	Midwest	561504	2	Metro - Counties in metro areas of 250,000 to 1 million population	44.03	0.02	No	NA	2	1	4	4	1	1	1	2	4	1	1	1	0	2	1	0	0	1	2	3	1	2	1	0	0	0	0	0	6.34	2.66	4
751323	0	2020-10-12	50-64	Female	Non-Hispanic White	9	Hospitality and food services	55025	DANE	WI	Midwest	561504	2	Metro - Counties in metro areas of 250,000 to 1 million population	28.43	0.02	No	NA	2	1	4	4	1	1	1	2	4	1	1	1	0	2	1	1	0	1	2	3	1	2	1	0	0	0	0	0	6.34	3.66	4
751323	0	2020-11-09	50-64	Female	Non-Hispanic White	9	Hospitality and food services	55025	DANE	WI	Midwest	561504	2	Metro - Counties in metro areas of 250,000 to 1 million population	68.65	0.21	No	NA	2	1	4	4	1	1	1	2	4	1	1	1	0	2	1	1	0	1	2	3	1	2	1	0	0	0	0	0	6.34	3.66	4
751323	0	2020-12-07	50-64	Female	Non-Hispanic White	9	Hospitality and food services	55025	DANE	WI	Midwest	561504	2	Metro - Counties in metro areas of 250,000 to 1 million population	51.84	0.49	No	NA	2	1	4	4	1	1	1	2	4	1	1	1	0	2	1	1	0	1	2	3	1	2	1	0	0	0	0	0	6.34	3.66	4
751323	0	2021-01-04	50-64	Female	Non-Hispanic White	9	Hospitality and food services	55025	DANE	WI	Midwest	561504	2	Metro - Counties in metro areas of 250,000 to 1 million population	34.41	0.47	No	NA	1	1	4	4	1	1	1	2	4	1	1	1	0	2	1	1	0	1	2	3	1	2	1	13, 17	0.111111	2, 3, 7	0.25	0	6.01	3.66	4.36111
751323	0	2021-02-01	50-64	Female	Non-Hispanic White	9	Hospitality and food services	55025	DANE	WI	Midwest	561504	2	Metro - Counties in metro areas of 250,000 to 1 million population	19.55	0.53	No	NA	1	1	4	4	1	1	1	2	4	1	1	1	0	2	1	1	0	1	2	3	1	2	1	8, 9, 10, 13, 17, 19	0.333333	2, 3, 7	0.25	0	6.01	3.66	4.58333
751323	0	2021-03-01	50-64	Female	Non-Hispanic White	9	Hospitality and food services	55025	DANE	WI	Midwest	561504	2	Metro - Counties in metro areas of 250,000 to 1 million population	15.7	0.21	No	NA	1	1	2	3	1	1	1	2	4	1	1	1	0	2	1	1	0	1	2	3	1	2	1	8, 9, 10, 13, 17, 19, 20	0.333333	2, 3, 7	0.25	0	5.26	3.66	4.58333
751323	0	2021-03-29	50-64	Female	Non-Hispanic White	9	Hospitality and food services	55025	DANE	WI	Midwest	561504	2	Metro - Counties in metro areas of 250,000 to 1 million population	8.6	0.16	No	NA	1	1	2	2	1	1	1	1	2	1	1	1	0	2	1	1	0	1	2	3	1	1	1	8, 9, 10, 11, 12, 13, 14, 17, 19, 20	0.388889	1, 2, 3, 5, 7	0.416667	0	4.41	3.66	4.30556
751323	0	2021-04-26	50-64	Female	Non-Hispanic White	9	Hospitality and food services	55025	DANE	WI	Midwest	561504	2	Metro - Counties in metro areas of 250,000 to 1 million population	10.9	0.08	No	NA	1	1	2	2	1	1	1	1	2	1	1	1	0	2	1	1	0	1	2	3	1	1	1	3, 4, 5, 6, 7, 8, 9, 10, 11, 12, 13, 14, 17, 19, 20	0.888889	1, 2, 3, 5, 7	0.416667	0	4.41	3.66	4.80556
751323	0	2021-05-24	50-64	Female	Non-Hispanic White	9	Hospitality and food services	55025	DANE	WI	Midwest	561504	2	Metro - Counties in metro areas of 250,000 to 1 million population	4.89	0.04	No	NA	1	1	1	2	1	1	1	1	1	1	1	1	0	2	1	1	0	1	2	3	1	1	1	3, 4, 5, 6, 7, 8, 9, 10, 11, 12, 13, 14, 17, 19, 20	0.888889	1, 2, 3, 5, 7	0.416667	0	3.96	3.66	4.80556
751323	0	2021-06-21	50-64	Female	Non-Hispanic White	9	Hospitality and food services	55025	DANE	WI	Midwest	561504	2	Metro - Counties in metro areas of 250,000 to 1 million population	1.4	0.02	No	NA	1	0	0	0	0	0	0	0	0	0	1	0	0	2	1	1	0	1	2	3	1	0	0	3, 4, 5, 6, 7, 8, 9, 10, 11, 12, 13, 14, 17, 19, 20	0.888889	1, 2, 3, 5, 7, 11	0.5	0	0.66	3.66	3.88889
751323	0	2021-07-19	50-64	Female	Non-Hispanic White	9	Hospitality and food services	55025	DANE	WI	Midwest	561504	2	Metro - Counties in metro areas of 250,000 to 1 million population	3.01	0	No	NA	1	0	0	0	0	0	0	0	0	0	1	0	0	2	1	1	0	1	2	3	1	0	0	3, 4, 5, 6, 7, 8, 9, 10, 11, 12, 13, 14, 17, 19, 20	0.888889	1, 2, 3, 5, 7, 11	0.5	0	0.66	3.66	3.88889
751323	0	2021-08-16	50-64	Female	Non-Hispanic White	9	Hospitality and food services	55025	DANE	WI	Midwest	561504	2	Metro - Counties in metro areas of 250,000 to 1 million population	17.01	0.03	No	NA	1	0	0	0	0	0	0	0	0	0	1	0	0	2	1	1	0	1	2	3	1	0	0	3, 4, 5, 6, 7, 8, 9, 10, 11, 12, 13, 14, 17, 19, 20	0.888889	1, 2, 3, 5, 7, 11	0.5	0	0.66	3.66	3.88889
751323	0	2021-09-14	50-64	Female	Non-Hispanic White	9	Hospitality and food services	55025	DANE	WI	Midwest	561504	2	Metro - Counties in metro areas of 250,000 to 1 million population	16.83	0.04	No	NA	1	0	0	0	0	0	0	0	0	0	1	0	0	2	1	1	0	1	2	3	1	0	0	3, 4, 5, 6, 7, 8, 9, 10, 11, 12, 13, 14, 17, 19, 20	0.888889	1, 2, 3, 5, 7, 11	0.5	0	0.66	3.66	3.88889
751323	0	2021-10-12	50-64	Female	Non-Hispanic White	9	Hospitality and food services	55025	DANE	WI	Midwest	561504	2	Metro - Counties in metro areas of 250,000 to 1 million population	25.63	0.1	No	NA	1	0	0	0	0	0	0	0	0	0	1	0	0	2	1	1	0	1	2	3	1	0	0	3, 4, 5, 6, 7, 8, 9, 10, 11, 12, 13, 14, 17, 19, 20	0.888889	1, 2, 3, 5, 7, 11	0.5	0	0.66	3.66	3.88889
751323	0	2021-11-09	50-64	Female	Non-Hispanic White	9	Hospitality and food services	55025	DANE	WI	Midwest	561504	2	Metro - Counties in metro areas of 250,000 to 1 million population	23.41	0.16	No	NA	1	0	0	0	0	0	0	0	0	0	1	0	0	2	1	1	0	1	2	3	1	0	0	2, 3, 4, 5, 6, 7, 8, 9, 10	1	1, 2, 3, 5, 7, 11	0.5	0	0.66	3.66	4
751323	0	2021-12-07	50-64	Female	Non-Hispanic White	9	Hospitality and food services	55025	DANE	WI	Midwest	561504	2	Metro - Counties in metro areas of 250,000 to 1 million population	40.79	0.04	No	NA	1	0	0	0	0	0	0	0	0	0	1	0	0	2	1	1	0	1	2	3	1	0	0	2, 3, 4, 5, 6, 7, 8, 9, 10	1	1, 2, 3, 5, 7, 11	0.5	0	0.66	3.66	4
326279	0	2021-02-03	≥65	Male	Non-Hispanic Other	7	Arts, entertainment, and recreation	06075	SAN FRANCISCO	CA	West	873965	1	Metro - Counties in metro areas of 1 million population or more	14.81	0.5	No	100	1	2	4	3	1	2	3	3	3	3	1	3	1	2	1	1	1	1	2	3	2	2	2	8, 9, 10, 13, 17	0.333333	1, 2, 3, 5, 7, 10, 11	0.583333	0	9.43	4.66	5.91667
326279	0	2021-03-03	≥65	Male	Non-Hispanic Other	7	Arts, entertainment, and recreation	06075	SAN FRANCISCO	CA	West	873965	1	Metro - Counties in metro areas of 1 million population or more	6.37	0.4	No	100	1	2	4	3	1	2	2	2	2	2	1	2	0	2	1	1	1	1	2	3	2	2	2	8, 9, 10, 13, 17, 19, 20, 23	0.333333	1, 2, 3, 5, 7, 10, 11	0.583333	0	7.01	4.66	5.91667
326279	0	2021-04-28	≥65	Male	Non-Hispanic Other	7	Arts, entertainment, and recreation	06075	SAN FRANCISCO	CA	West	873965	1	Metro - Counties in metro areas of 1 million population or more	3.91	0.06	No	100	1	1	2	2	1	2	2	1	1	1	1	1	0	2	1	1	1	1	2	3	2	2	2	4, 5, 6, 7, 8, 9, 10, 28	0.777778	1, 2, 3, 5, 7, 10, 11	0.583333	1	4.87	4.66	6.86111
326279	0	2021-06-23	≥65	Male	Non-Hispanic Other	7	Arts, entertainment, and recreation	06075	SAN FRANCISCO	CA	West	873965	1	Metro - Counties in metro areas of 1 million population or more	1.25	0.04	No	100	1	0	1	0	0	0	0	0	0	0	1	0	0	2	1	1	1	1	2	3	2	1	1	3, 4, 5, 6, 7, 8, 9, 10	0.888889	1, 2, 3, 5, 7, 10, 11	0.583333	1	0.91	4.66	5.97222
326279	0	2021-08-03	≥65	Male	Non-Hispanic Other	7	Arts, entertainment, and recreation	06075	SAN FRANCISCO	CA	West	873965	1	Metro - Counties in metro areas of 1 million population or more	29.88	0.02	No	100	1	0	1	0	0	0	0	0	0	0	1	0	0	2	1	1	1	1	2	3	2	2	1	3, 4, 5, 6, 7, 8, 9, 10	0.888889	1, 2, 3, 5, 7, 10, 11	0.583333	1	0.91	4.66	6.47222
326279	0	2021-08-31	≥65	Male	Non-Hispanic Other	7	Arts, entertainment, and recreation	06075	SAN FRANCISCO	CA	West	873965	1	Metro - Counties in metro areas of 1 million population or more	17.94	0.16	No	100	1	0	1	0	0	0	0	0	0	0	1	0	0	2	1	1	1	1	2	3	2	2	1	3, 4, 5, 6, 7, 8, 9, 10	0.888889	1, 2, 3, 5, 7, 10, 11	0.583333	1	0.91	4.66	6.47222
326279	0	2021-09-28	≥65	Male	Non-Hispanic Other	7	Arts, entertainment, and recreation	06075	SAN FRANCISCO	CA	West	873965	1	Metro - Counties in metro areas of 1 million population or more	10.32	0.18	No	100	1	0	1	0	0	0	0	0	0	0	1	0	0	2	1	1	1	1	2	3	2	2	1	3, 4, 5, 6, 7, 8, 9, 10	0.888889	1, 2, 3, 5, 7, 9, 10, 11	0.666667	1	0.91	4.66	6.55556
326279	0	2021-10-26	≥65	Male	Non-Hispanic Other	7	Arts, entertainment, and recreation	06075	SAN FRANCISCO	CA	West	873965	1	Metro - Counties in metro areas of 1 million population or more	6.4	0.1	No	100	1	0	1	0	0	0	0	0	0	0	1	0	0	2	1	1	1	1	2	3	2	2	1	3, 4, 5, 6, 7, 8, 9, 10	0.888889	1, 2, 3, 5, 7, 9, 10, 11	0.666667	1	0.91	4.66	6.55556
326279	0	2021-11-23	≥65	Male	Non-Hispanic Other	7	Arts, entertainment, and recreation	06075	SAN FRANCISCO	CA	West	873965	1	Metro - Counties in metro areas of 1 million population or more	6.92	0.02	No	100	1	0	1	0	0	0	0	0	0	0	1	0	0	2	1	1	1	1	2	3	2	2	1	2, 3, 4, 5, 6, 7, 8, 9, 10	1	1, 2, 3, 5, 6, 7, 8, 9, 10, 11	0.833333	1	0.91	4.66	6.83333
326279	0	2021-12-21	≥65	Male	Non-Hispanic Other	7	Arts, entertainment, and recreation	06075	SAN FRANCISCO	CA	West	873965	1	Metro - Counties in metro areas of 1 million population or more	23.47	0.03	No	100	1	0	1	0	0	0	0	0	0	0	1	0	0	2	1	1	1	1	2	3	2	2	1	2, 3, 4, 5, 6, 7, 8, 9, 10	1	1, 2, 3, 5, 6, 7, 8, 9, 10, 11	0.833333	1	0.91	4.66	6.83333
436444	5	2020-09-22	≥65	Female	Non-Hispanic White	8	Scientific and technical services	06001	ALAMEDA	CA	West	1682353	1	Metro - Counties in metro areas of 1 million population or more	5.56	0.29	No	NA	3	2	3	3	2	1	2	2	4	2	1	2	0	3	1	1	1	1	2	3	2	2	2	0	0	0	0	0	8	5	5
436444	3	2020-10-20	≥65	Female	Non-Hispanic White	8	Scientific and technical services	06001	ALAMEDA	CA	West	1682353	1	Metro - Counties in metro areas of 1 million population or more	4.51	0.13	No	NA	2	2	2	3	2	1	2	2	4	2	1	2	0	3	1	1	1	1	2	3	2	2	2	0	0	0	0	0	7.41	5	5
436444	4	2020-12-15	≥65	Female	Non-Hispanic White	8	Scientific and technical services	06001	ALAMEDA	CA	West	1682353	1	Metro - Counties in metro areas of 1 million population or more	45.86	0.28	No	NA	3	2	4	3	2	2	2	3	4	3	1	2	1	3	1	1	1	1	2	3	2	2	2	17	0.0555556	2	0.0833333	0	10.12	5	5.13889
436444	3	2021-01-12	≥65	Female	Non-Hispanic White	8	Scientific and technical services	06001	ALAMEDA	CA	West	1682353	1	Metro - Counties in metro areas of 1 million population or more	52.54	0.7	No	NA	3	2	4	3	2	2	2	3	4	3	1	2	1	3	1	1	1	1	2	3	2	2	2	13, 17, 19	0.166667	2	0.0833333	0	10.12	5	5.25
436444	4	2021-02-09	≥65	Female	Non-Hispanic White	8	Scientific and technical services	06001	ALAMEDA	CA	West	1682353	1	Metro - Counties in metro areas of 1 million population or more	20.92	0.51	No	NA	2	2	4	3	2	2	2	3	5	3	1	2	0	3	1	1	1	1	2	3	2	2	2	8, 9, 10, 11, 17, 18, 19, 20, 23	0.333333	1, 2, 3	0.25	0	8.98	5	5.58333
436444	2	2021-03-09	≥65	Female	Non-Hispanic White	8	Scientific and technical services	06001	ALAMEDA	CA	West	1682353	1	Metro - Counties in metro areas of 1 million population or more	5.98	0.49	No	NA	1	2	4	3	2	1	2	2	5	2	1	2	0	3	1	1	1	1	2	3	2	2	2	8, 9, 10, 11, 13, 17, 18, 19, 20, 23	0.388889	1, 2, 3, 7, 11	0.416667	0	7.78	5	5.80556
436444	5	2021-05-04	≥65	Female	Non-Hispanic White	8	Scientific and technical services	06001	ALAMEDA	CA	West	1682353	1	Metro - Counties in metro areas of 1 million population or more	5.32	0.39	No	NA	1	1	2	3	1	1	2	1	3	1	1	1	0	3	1	1	1	1	2	3	2	2	1	4, 5, 6, 7, 8, 9, 10, 11, 12, 13, 14, 17, 18, 19, 20, 21, 22, 23, 28	0.777778	1, 2, 3, 5, 6, 11	0.5	1	5.19	5	6.27778
436444	4	2021-06-02	≥65	Female	Non-Hispanic White	8	Scientific and technical services	06001	ALAMEDA	CA	West	1682353	1	Metro - Counties in metro areas of 1 million population or more	2.25	0.12	No	NA	1	1	2	3	1	1	2	1	3	1	1	1	0	3	1	1	1	1	2	3	2	2	1	3, 4, 5, 6, 7, 8, 9, 10, 11, 12, 13, 14, 17, 18, 19, 20, 21, 22, 23, 24	0.888889	1, 2, 3, 5, 6, 11	0.5	1	5.19	5	6.38889
436444	2	2021-06-30	≥65	Female	Non-Hispanic White	8	Scientific and technical services	06001	ALAMEDA	CA	West	1682353	1	Metro - Counties in metro areas of 1 million population or more	3.89	0.11	No	NA	1	0	0	0	1	1	0	0	0	0	1	0	0	3	1	1	1	1	2	3	2	1	1	3, 4, 5, 6, 7, 8, 9, 10, 11, 12, 13, 14, 17, 18, 19, 20, 21, 22, 23, 24	0.888889	1, 2, 3, 5, 6, 11	0.5	2	1.49	5	6.38889
436444	4	2021-08-04	≥65	Female	Non-Hispanic White	8	Scientific and technical services	06001	ALAMEDA	CA	West	1682353	1	Metro - Counties in metro areas of 1 million population or more	22.63	0.12	No	NA	1	0	0	0	1	1	0	0	0	0	1	0	0	3	1	1	1	1	2	3	2	2	0	3, 4, 5, 6, 7, 8, 9, 10, 11, 12, 13, 14, 17, 18, 19, 20, 21, 22, 23, 24	0.888889	1, 2, 3, 5, 6, 7, 8, 9, 10, 11	0.833333	2	1.49	5	6.72222
436444	2	2021-08-31	≥65	Female	Non-Hispanic White	8	Scientific and technical services	06001	ALAMEDA	CA	West	1682353	1	Metro - Counties in metro areas of 1 million population or more	24.83	0.03	No	NA	1	0	0	0	1	1	0	0	0	0	1	0	0	3	1	1	1	1	2	3	2	2	0	3, 4, 5, 6, 7, 8, 9, 10, 11, 12, 13, 14, 17, 18, 19, 20, 21, 22, 23, 24	0.888889	1, 2, 3, 5, 6, 7, 8, 9, 10, 11	0.833333	2	1.49	5	6.72222
436444	2	2021-09-28	≥65	Female	Non-Hispanic White	8	Scientific and technical services	06001	ALAMEDA	CA	West	1682353	1	Metro - Counties in metro areas of 1 million population or more	9.5	0.04	No	NA	1	0	0	0	1	1	0	0	0	0	1	0	0	3	1	1	1	1	2	3	2	2	0	3, 4, 5, 6, 7, 8, 9, 10, 11, 12, 13, 14, 17, 18, 19, 20, 21, 22, 23, 24	0.888889	1, 2, 3, 5, 6, 7, 8, 9, 10, 11	0.833333	2	1.49	5	6.72222
436444	4	2021-10-26	≥65	Female	Non-Hispanic White	8	Scientific and technical services	06001	ALAMEDA	CA	West	1682353	1	Metro - Counties in metro areas of 1 million population or more	7.09	0.29	No	NA	1	0	0	0	1	1	0	0	0	0	1	0	0	3	1	1	1	1	2	3	2	2	0	3, 4, 5, 6, 7, 8, 9, 10, 11, 12, 13, 14, 17, 18, 19, 20, 21, 22, 23, 24	0.888889	1, 2, 3, 5, 6, 7, 8, 9, 10, 11	0.833333	2	1.49	5	6.72222
436444	0	2021-11-23	≥65	Female	Non-Hispanic White	8	Scientific and technical services	06001	ALAMEDA	CA	West	1682353	1	Metro - Counties in metro areas of 1 million population or more	7.44	0.09	No	NA	1	0	0	0	1	1	0	0	0	0	1	0	0	3	1	1	1	1	2	3	2	1	0	2, 3, 4, 5, 6, 7, 8, 9, 10	1	1, 2, 3, 5, 6, 8, 9, 10, 11	0.75	2	1.49	5	6.25
436444	2	2021-12-21	≥65	Female	Non-Hispanic White	8	Scientific and technical services	06001	ALAMEDA	CA	West	1682353	1	Metro - Counties in metro areas of 1 million population or more	13.98	0.1	No	NA	1	0	0	0	1	1	0	0	0	0	1	0	0	3	1	1	1	1	2	3	2	1	0	2, 3, 4, 5, 6, 7, 8, 9, 10	1	1, 2, 3, 5, 6, 8, 9, 10, 11	0.75	2	1.49	5	6.25
518332	1	2020-07-23	35-49	Male	Non-Hispanic Asian	9	Scientific and technical services	06073	SAN DIEGO	CA	West	3298634	1	Metro - Counties in metro areas of 1 million population or more	16.06	0.2	No	NA	2	3	4	3	1	2	2	3	5	2	1	2	1	3	1	1	1	1	2	1	2	2	2	0	0	0	0	0	9.48	5	4.33
888106	5	2020-04-26	18-34	Female	Non-Hispanic White	8	Other or not stated	53033	KING	WA	West	2269675	1	Metro - Counties in metro areas of 1 million population or more	4.69	0.39	No	NA	3	3	4	3	1	2	3	4	5	3	0	3	0	3	1	1	1	1	2	1	1	0	0	0	0	0	0	0	9.71	5	1.83
888106	3	2020-05-25	18-34	Female	Non-Hispanic White	8	Other or not stated	53033	KING	WA	West	2269675	1	Metro - Counties in metro areas of 1 million population or more	2.22	0.14	No	NA	3	3	4	3	1	2	3	4	5	3	0	3	0	3	1	1	1	1	2	2	1	2	1	0	0	0	0	0	9.71	5	3.66
888106	3	2020-06-22	18-34	Female	Non-Hispanic White	8	Other or not stated	53033	KING	WA	West	2269675	1	Metro - Counties in metro areas of 1 million population or more	3.02	0.1	No	NA	3	1	4	3	1	1	2	1	5	2	0	2	0	3	1	1	1	1	2	2	1	2	1	0	0	0	0	0	7.09	5	3.66
888106	2	2020-07-20	18-34	Female	Non-Hispanic White	8	Other or not stated	53033	KING	WA	West	2269675	1	Metro - Counties in metro areas of 1 million population or more	7.86	0.13	No	NA	3	1	4	3	1	1	2	1	5	2	0	2	0	3	1	1	1	1	2	2	1	2	1	0	0	0	0	0	7.09	5	3.66
888106	4	2020-08-17	18-34	Female	Non-Hispanic White	8	Other or not stated	53033	KING	WA	West	2269675	1	Metro - Counties in metro areas of 1 million population or more	6.82	0.13	No	NA	3	1	4	3	1	1	2	1	5	2	0	2	0	3	1	1	1	1	2	2	1	2	1	0	0	0	0	0	7.09	5	3.66
888106	1	2020-09-14	18-34	Female	Non-Hispanic White	8	Other or not stated	53033	KING	WA	West	2269675	1	Metro - Counties in metro areas of 1 million population or more	3.87	0.06	No	NA	3	1	4	3	1	1	2	1	5	2	0	2	0	3	1	1	1	1	2	2	2	2	1	0	0	0	0	0	7.09	5	4.16
888106	1	2020-10-11	18-34	Female	Non-Hispanic White	8	Other or not stated	53033	KING	WA	West	2269675	1	Metro - Counties in metro areas of 1 million population or more	6.53	0.11	No	NA	3	1	4	3	1	1	2	1	5	2	0	2	0	3	1	1	1	1	2	2	2	2	1	0	0	0	0	0	7.09	5	4.16
888106	4	2020-11-08	18-34	Female	Non-Hispanic White	8	Other or not stated	53033	KING	WA	West	2269675	1	Metro - Counties in metro areas of 1 million population or more	18.38	0.05	No	NA	3	1	4	3	1	1	2	1	5	2	0	2	0	3	1	1	1	1	2	2	2	2	1	0	0	0	0	0	7.09	5	4.16
888106	3	2020-12-07	18-34	Female	Non-Hispanic White	8	Other or not stated	53033	KING	WA	West	2269675	1	Metro - Counties in metro areas of 1 million population or more	33.82	0.3	No	NA	3	2	4	4	1	1	3	3	5	2	0	2	0	3	0	1	1	1	2	2	2	2	1	0	0	0	0	0	8.41	4	4.16
888106	1	2021-01-04	18-34	Female	Non-Hispanic White	8	Other or not stated	53033	KING	WA	West	2269675	1	Metro - Counties in metro areas of 1 million population or more	28.04	0.34	No	NA	3	2	4	4	1	1	3	3	5	2	0	2	0	3	0	1	1	1	2	2	2	2	1	13, 17, 19	0.166667	2, 3, 4, 5	0.333333	0	8.41	4	4.66
888106	2	2021-01-31	18-34	Female	Non-Hispanic White	8	Other or not stated	53033	KING	WA	West	2269675	1	Metro - Counties in metro areas of 1 million population or more	16.34	0.25	No	NA	3	1	4	4	1	1	2	3	5	3	0	2	0	3	0	1	1	1	2	2	2	2	1	8, 9, 10, 13, 15, 17, 19	0.333333	1, 2, 3, 4, 5, 12	0.5	0	8.08	4	4.99333
888106	1	2021-03-01	18-34	Female	Non-Hispanic White	8	Other or not stated	53033	KING	WA	West	2269675	1	Metro - Counties in metro areas of 1 million population or more	7.44	0.23	No	NA	3	1	2	4	1	1	2	2	5	2	0	2	0	3	0	1	1	1	2	2	2	2	1	8, 9, 10, 13, 15, 17, 19, 20	0.333333	1, 2, 3, 4, 5, 12	0.5	0	7.04	4	4.99333
888106	6	2021-03-29	18-34	Female	Non-Hispanic White	8	Other or not stated	53033	KING	WA	West	2269675	1	Metro - Counties in metro areas of 1 million population or more	13.34	0.06	No	NA	3	1	2	4	1	1	1	1	5	1	0	1	0	3	0	1	1	1	2	2	2	2	1	7, 8, 9, 10, 11, 12, 13, 14, 15, 17, 19, 20, 23, 24	0.555556	1, 2, 3, 4, 5, 8, 12	0.583333	0	5.85	4	5.29889
888106	4	2021-04-26	18-34	Female	Non-Hispanic White	8	Other or not stated	53033	KING	WA	West	2269675	1	Metro - Counties in metro areas of 1 million population or more	19.32	0.04	No	NA	2	1	2	4	1	1	1	1	5	1	0	1	0	3	0	1	1	1	2	2	2	2	1	3, 4, 5, 6, 7, 8, 9, 10, 11, 12, 13, 14, 15, 17, 19, 20, 23, 24	0.888889	1, 2, 3, 4, 5, 8, 12	0.583333	0	5.51	4	5.63222
888106	6	2021-05-24	18-34	Female	Non-Hispanic White	8	Other or not stated	53033	KING	WA	West	2269675	1	Metro - Counties in metro areas of 1 million population or more	7.24	0.1	No	NA	2	1	2	4	1	1	1	1	5	1	0	1	0	3	1	1	1	1	2	2	2	0	0	3, 4, 5, 6, 7, 8, 9, 10, 11, 12, 13, 14, 15, 17, 19, 20, 23, 24	0.888889	1, 2, 3, 4, 5, 8, 12	0.583333	0	5.51	5	4.13222
888106	6	2021-08-16	18-34	Female	Non-Hispanic White	8	Other or not stated	53033	KING	WA	West	2269675	1	Metro - Counties in metro areas of 1 million population or more	28.57	0.11	No	NA	2	0	0	0	0	0	0	0	0	0	0	0	0	3	1	1	0	1	2	3	2	2	0	3, 4, 5, 6, 7, 8, 9, 10, 11, 12, 13, 14, 15, 17, 19, 20, 23, 24	0.888889	1, 2, 3, 4, 5, 8, 9, 11, 12	0.75	0	0.66	4	5.63889
888106	5	2021-10-11	18-34	Female	Non-Hispanic White	8	Other or not stated	53033	KING	WA	West	2269675	1	Metro - Counties in metro areas of 1 million population or more	20.09	0.16	No	NA	1	0	0	0	0	0	0	0	0	0	0	0	0	0	1	1	0	1	2	3	2	2	2	3, 4, 5, 6, 7, 8, 9, 10, 11, 12, 13, 14, 15, 17, 19, 20, 23, 24	0.888889	1, 2, 3, 4, 5, 8, 9, 11, 12	0.75	0	0.33	3	6.63889
888106	5	2021-11-08	18-34	Female	Non-Hispanic White	8	Other or not stated	53033	KING	WA	West	2269675	1	Metro - Counties in metro areas of 1 million population or more	15.69	0.2	No	NA	1	0	0	0	0	0	0	0	0	0	0	0	0	0	1	1	0	1	2	3	2	2	2	2, 3, 4, 5, 6, 7, 8, 9, 10	1	1, 2, 3, 4, 5, 8, 9, 11, 12	0.75	1	0.33	3	7.25
888106	3	2021-12-06	18-34	Female	Non-Hispanic White	8	Other or not stated	53033	KING	WA	West	2269675	1	Metro - Counties in metro areas of 1 million population or more	13.32	0.18	No	NA	1	0	0	0	0	0	0	0	0	0	0	0	0	0	1	1	0	1	2	3	2	2	2	2, 3, 4, 5, 6, 7, 8, 9, 10	1	1, 2, 3, 4, 5, 8, 9, 11, 12	0.75	1	0.33	3	7.25
769810	7	2021-11-24	50-64	Male	Non-Hispanic White	8	Education	49035	SALT LAKE	UT	West	1185238	1	Metro - Counties in metro areas of 1 million population or more	43.9	0.31	No	NA	1	0	0	0	1	0	0	0	0	0	1	0	0	0	1	1	0	1	2	3	2	0	0	2, 3, 4, 5, 6, 7, 8, 9, 10	1	1, 2, 3, 4, 5, 6, 7, 9, 11	0.75	0	1.16	3	4.75
233204	5	2021-05-02	≥65	Female	Non-Hispanic White	8	Other or not stated	06075	SAN FRANCISCO	CA	West	873965	1	Metro - Counties in metro areas of 1 million population or more	3.42	0.11	No	100	1	1	2	2	1	2	2	1	1	1	1	1	0	2	1	1	1	1	2	3	2	2	2	4, 5, 6, 7, 8, 9, 10, 28	0.777778	1, 2, 3, 5, 7, 10, 11	0.583333	1	4.87	4.66	6.86111
233204	4	2021-05-30	≥65	Female	Non-Hispanic White	8	Other or not stated	06075	SAN FRANCISCO	CA	West	873965	1	Metro - Counties in metro areas of 1 million population or more	1.65	0.04	No	100	1	1	1	2	0	2	1	1	1	1	1	1	0	2	1	1	1	1	2	3	2	2	1	3, 4, 5, 6, 7, 8, 9, 10	0.888889	1, 2, 3, 5, 7, 10, 11	0.583333	1	3.79	4.66	6.47222
233204	2	2021-06-27	≥65	Female	Non-Hispanic White	8	Other or not stated	06075	SAN FRANCISCO	CA	West	873965	1	Metro - Counties in metro areas of 1 million population or more	1.49	0.04	No	100	1	0	1	0	0	0	0	0	0	0	1	0	0	2	1	1	1	1	2	3	2	1	1	3, 4, 5, 6, 7, 8, 9, 10	0.888889	1, 2, 3, 5, 7, 10, 11	0.583333	1	0.91	4.66	5.97222
233204	4	2021-08-31	≥65	Female	Non-Hispanic White	8	Other or not stated	06075	SAN FRANCISCO	CA	West	873965	1	Metro - Counties in metro areas of 1 million population or more	17.94	0.16	No	100	1	0	1	0	0	0	0	0	0	0	1	0	0	2	1	1	1	1	2	3	2	2	1	3, 4, 5, 6, 7, 8, 9, 10	0.888889	1, 2, 3, 5, 7, 10, 11	0.583333	1	0.91	4.66	6.47222
233204	7	2021-09-28	≥65	Female	Non-Hispanic White	8	Other or not stated	06075	SAN FRANCISCO	CA	West	873965	1	Metro - Counties in metro areas of 1 million population or more	10.32	0.18	No	100	1	0	1	0	0	0	0	0	0	0	1	0	0	2	1	1	1	1	2	3	2	2	1	3, 4, 5, 6, 7, 8, 9, 10	0.888889	1, 2, 3, 5, 7, 9, 10, 11	0.666667	1	0.91	4.66	6.55556
233204	6	2021-10-26	≥65	Female	Non-Hispanic White	8	Other or not stated	06075	SAN FRANCISCO	CA	West	873965	1	Metro - Counties in metro areas of 1 million population or more	6.4	0.1	No	100	1	0	1	0	0	0	0	0	0	0	1	0	0	2	1	1	1	1	2	3	2	2	1	3, 4, 5, 6, 7, 8, 9, 10	0.888889	1, 2, 3, 5, 7, 9, 10, 11	0.666667	1	0.91	4.66	6.55556
233204	5	2021-11-23	≥65	Female	Non-Hispanic White	8	Other or not stated	06075	SAN FRANCISCO	CA	West	873965	1	Metro - Counties in metro areas of 1 million population or more	6.92	0.02	No	100	1	0	1	0	0	0	0	0	0	0	1	0	0	2	1	1	1	1	2	3	2	2	1	2, 3, 4, 5, 6, 7, 8, 9, 10	1	1, 2, 3, 5, 6, 7, 8, 9, 10, 11	0.833333	1	0.91	4.66	6.83333
233204	4	2021-12-21	≥65	Female	Non-Hispanic White	8	Other or not stated	06075	SAN FRANCISCO	CA	West	873965	1	Metro - Counties in metro areas of 1 million population or more	23.47	0.03	No	100	1	0	1	0	0	0	0	0	0	0	1	0	0	2	1	1	1	1	2	3	2	2	1	2, 3, 4, 5, 6, 7, 8, 9, 10	1	1, 2, 3, 5, 6, 7, 8, 9, 10, 11	0.833333	1	0.91	4.66	6.83333
201489	3	2020-08-23	≥65	Female	Non-Hispanic White	6	Other or not stated	06001	ALAMEDA	CA	West	1682353	1	Metro - Counties in metro areas of 1 million population or more	13.32	0.13	No	NA	3	2	3	3	2	2	3	3	4	3	1	2	0	3	1	1	1	1	2	3	2	2	2	0	0	0	0	0	9.21	5	5
201489	1	2020-10-19	≥65	Female	Non-Hispanic White	6	Other or not stated	06001	ALAMEDA	CA	West	1682353	1	Metro - Counties in metro areas of 1 million population or more	4.46	0.13	No	NA	2	2	2	3	2	1	2	2	4	2	1	2	0	3	1	1	1	1	2	3	2	2	2	0	0	0	0	0	7.41	5	5
201489	3	2020-11-16	≥65	Female	Non-Hispanic White	6	Other or not stated	06001	ALAMEDA	CA	West	1682353	1	Metro - Counties in metro areas of 1 million population or more	8.94	0.11	No	NA	3	2	4	3	2	2	2	3	4	3	1	2	1	3	1	1	1	1	2	3	2	2	2	0	0	0	0	0	10.12	5	5
201489	4	2021-01-10	≥65	Female	Non-Hispanic White	6	Other or not stated	06001	ALAMEDA	CA	West	1682353	1	Metro - Counties in metro areas of 1 million population or more	47.93	0.57	No	NA	3	2	4	3	2	2	2	3	4	3	1	2	1	3	1	1	1	1	2	3	2	2	2	17	0.0555556	2	0.0833333	0	10.12	5	5.13889
201489	0	2021-03-08	≥65	Female	Non-Hispanic White	6	Other or not stated	06001	ALAMEDA	CA	West	1682353	1	Metro - Counties in metro areas of 1 million population or more	5.61	0.38	No	NA	1	2	4	3	2	1	2	2	5	2	1	2	0	3	1	1	1	1	2	3	2	2	2	8, 9, 10, 11, 13, 17, 18, 19, 20, 23	0.388889	1, 2, 3, 7, 11	0.416667	0	7.78	5	5.80556
201489	0	2021-04-04	≥65	Female	Non-Hispanic White	6	Other or not stated	06001	ALAMEDA	CA	West	1682353	1	Metro - Counties in metro areas of 1 million population or more	5.91	0.21	No	NA	1	1	2	3	1	1	2	1	3	1	1	1	0	3	1	1	1	1	2	3	2	2	1	8, 9, 10, 11, 13, 17, 18, 19, 23	0.333333	1, 2, 3, 7, 11	0.416667	0	5.19	5	5.25
201489	2	2021-05-03	≥65	Female	Non-Hispanic White	6	Other or not stated	06001	ALAMEDA	CA	West	1682353	1	Metro - Counties in metro areas of 1 million population or more	5.32	0.29	No	NA	1	1	2	3	1	1	2	1	3	1	1	1	0	3	1	1	1	1	2	3	2	2	1	4, 5, 6, 7, 8, 9, 10, 11, 12, 13, 14, 17, 18, 19, 20, 21, 22, 23, 28	0.777778	1, 2, 3, 5, 6, 11	0.5	1	5.19	5	6.27778
201489	3	2021-09-28	≥65	Female	Non-Hispanic White	6	Other or not stated	06001	ALAMEDA	CA	West	1682353	1	Metro - Counties in metro areas of 1 million population or more	9.5	0.04	No	NA	1	0	0	0	1	1	0	0	0	0	1	0	0	3	1	1	1	1	2	3	2	2	0	3, 4, 5, 6, 7, 8, 9, 10, 11, 12, 13, 14, 17, 18, 19, 20, 21, 22, 23, 24	0.888889	1, 2, 3, 5, 6, 7, 8, 9, 10, 11	0.833333	2	1.49	5	6.72222
350950	9	2020-05-05	35-49	Male	Non-Hispanic White	8	Healthcare	25017	MIDDLESEX	MA	Northeast	1632002	1	Metro - Counties in metro areas of 1 million population or more	22.72	2.63	Yes	7.25	3	3	4	4	1	2	3	4	4	3	2	3	0	2	1	0	0	1	2	3	1	2	2	0	0	0	0	0	10.42	2.66	4.5
350950	0	2020-06-02	35-49	Male	Non-Hispanic White	8	Healthcare	25017	MIDDLESEX	MA	Northeast	1632002	1	Metro - Counties in metro areas of 1 million population or more	15.02	1.13	Yes	7.25	3	3	4	4	1	2	3	4	4	3	2	2	0	2	1	0	0	1	2	3	2	2	2	0	0	0	0	0	10.08	2.66	5
350950	0	2020-06-30	35-49	Male	Non-Hispanic White	8	Healthcare	25017	MIDDLESEX	MA	Northeast	1632002	1	Metro - Counties in metro areas of 1 million population or more	2.79	0.47	Yes	7.25	3	1	4	4	0	1	2	2	4	3	1	2	0	2	1	0	0	1	2	3	2	2	2	0	0	0	0	0	7.51	2.66	5
350950	8	2020-07-29	35-49	Male	Non-Hispanic White	8	Healthcare	25017	MIDDLESEX	MA	Northeast	1632002	1	Metro - Counties in metro areas of 1 million population or more	4	0.18	Yes	7.25	3	1	2	3	0	1	2	2	4	2	1	2	0	2	1	0	0	1	2	3	2	2	2	0	0	0	0	0	6.42	2.66	5
350950	8	2020-10-21	35-49	Male	Non-Hispanic White	8	Healthcare	25017	MIDDLESEX	MA	Northeast	1632002	1	Metro - Counties in metro areas of 1 million population or more	9.24	0.28	Yes	7.25	3	1	2	3	0	1	2	2	4	2	1	2	0	2	1	0	0	1	2	3	2	2	2	0	0	0	0	0	6.42	2.66	5
350950	5	2020-12-15	35-49	Male	Non-Hispanic White	8	Healthcare	25017	MIDDLESEX	MA	Northeast	1632002	1	Metro - Counties in metro areas of 1 million population or more	62.96	0.51	Yes	7.25	3	2	4	4	0	2	2	2	4	2	1	2	1	2	1	0	0	1	2	3	2	2	2	17	0.0555556	2	0.0833333	0	8.83	2.66	5.13889
350950	9	2021-01-12	35-49	Male	Non-Hispanic White	8	Healthcare	25017	MIDDLESEX	MA	Northeast	1632002	1	Metro - Counties in metro areas of 1 million population or more	74.09	0.84	Yes	7.25	3	2	4	4	0	2	2	2	4	3	1	2	1	2	1	0	0	1	2	3	2	2	2	13, 17, 18, 19	0.222222	1, 2, 7	0.25	0	9.17	2.66	5.47222
350950	8	2021-02-10	35-49	Male	Non-Hispanic White	8	Healthcare	25017	MIDDLESEX	MA	Northeast	1632002	1	Metro - Counties in metro areas of 1 million population or more	26.14	0.9	Yes	7.25	3	1	4	4	0	1	2	2	4	2	1	2	0	2	1	1	0	1	2	3	2	2	2	9, 10, 13, 15, 17, 19	0.222222	1, 2, 3, 5, 6, 7	0.5	0	7.17	3.66	5.72222
350950	5	2021-03-09	35-49	Male	Non-Hispanic White	8	Healthcare	25017	MIDDLESEX	MA	Northeast	1632002	1	Metro - Counties in metro areas of 1 million population or more	17.04	0.42	Yes	7.25	2	1	4	4	0	1	1	1	4	1	1	1	0	2	1	1	0	1	2	3	2	2	2	8, 9, 10, 11, 12, 13, 14, 15, 17, 19, 20	0.444444	1, 2, 3, 5, 6, 7	0.5	0	5.64	3.66	5.94444
350950	6	2021-04-07	35-49	Male	Non-Hispanic White	8	Healthcare	25017	MIDDLESEX	MA	Northeast	1632002	1	Metro - Counties in metro areas of 1 million population or more	25.7	0.33	Yes	7.25	2	1	2	4	0	1	1	1	4	1	1	1	0	2	1	1	0	1	2	3	2	2	2	8, 9, 10, 11, 12, 13, 14, 15, 17, 19, 20, 28	0.5	1, 2, 3, 4, 5, 6, 7, 11	0.666667	0	5.14	3.66	6.16667
350950	8	2021-05-05	35-49	Male	Non-Hispanic White	8	Healthcare	25017	MIDDLESEX	MA	Northeast	1632002	1	Metro - Counties in metro areas of 1 million population or more	10.67	0.12	Yes	7.25	1	1	2	3	0	1	0	1	1	1	1	1	0	2	1	1	0	1	2	3	2	2	1	4, 5, 6, 7, 8, 9, 10, 28	0.777778	1, 2, 3, 4, 5, 6, 7, 11	0.666667	0	3.63	3.66	5.94444
350950	6	2021-06-02	35-49	Male	Non-Hispanic White	8	Healthcare	25017	MIDDLESEX	MA	Northeast	1632002	1	Metro - Counties in metro areas of 1 million population or more	1.76	0.06	Yes	7.25	1	0	0	0	0	0	0	0	0	0	1	0	0	2	1	1	1	1	2	3	2	1	1	3, 4, 5, 6, 7, 8, 9, 10	0.888889	1, 2, 3, 4, 5, 6, 7, 8, 11	0.75	0	0.66	4.66	5.63889
350950	6	2021-06-29	35-49	Male	Non-Hispanic White	8	Healthcare	25017	MIDDLESEX	MA	Northeast	1632002	1	Metro - Counties in metro areas of 1 million population or more	0.91	0.04	Yes	7.25	1	0	0	0	0	0	0	0	0	0	1	0	0	0	0	0	1	1	2	3	2	1	1	3, 4, 5, 6, 7, 8, 9, 10	0.888889	1, 2, 3, 4, 5, 6, 7, 8, 11	0.75	0	0.66	2	5.63889
350950	11	2021-08-31	35-49	Male	Non-Hispanic White	8	Healthcare	25017	MIDDLESEX	MA	Northeast	1632002	1	Metro - Counties in metro areas of 1 million population or more	17.31	0.05	Yes	7.25	1	0	0	0	0	0	0	0	0	0	1	0	0	0	0	0	1	1	2	3	2	2	1	3, 4, 5, 6, 7, 8, 9, 10	0.888889	1, 2, 3, 4, 5, 6, 7, 8, 9, 11	0.833333	0	0.66	2	6.22222
350950	6	2021-09-29	35-49	Male	Non-Hispanic White	8	Healthcare	25017	MIDDLESEX	MA	Northeast	1632002	1	Metro - Counties in metro areas of 1 million population or more	16.09	0.13	Yes	7.25	1	0	0	0	0	0	0	0	0	0	1	0	0	0	0	1	1	1	2	3	2	2	1	3, 4, 5, 6, 7, 8, 9, 10	0.888889	1, 2, 3, 4, 5, 6, 7, 8, 9, 11	0.833333	0	0.66	3	6.22222
350950	4	2021-10-26	35-49	Male	Non-Hispanic White	8	Healthcare	25017	MIDDLESEX	MA	Northeast	1632002	1	Metro - Counties in metro areas of 1 million population or more	15.34	0.11	Yes	7.25	1	0	0	0	0	0	0	0	0	0	1	0	0	0	0	1	1	1	2	3	2	2	1	3, 4, 5, 6, 7, 8, 9, 10	0.888889	1, 2, 3, 4, 5, 6, 7, 8, 9, 11	0.833333	0	0.66	3	6.22222
350950	7	2021-12-21	35-49	Male	Non-Hispanic White	8	Healthcare	25017	MIDDLESEX	MA	Northeast	1632002	1	Metro - Counties in metro areas of 1 million population or more	64.37	0.27	Yes	7.25	1	0	0	0	0	0	0	0	0	0	1	0	0	0	0	1	1	1	2	3	2	2	1	2, 3, 4, 5, 6, 7, 8, 9, 10	1	1, 2, 3, 4, 5, 6, 7, 8, 9, 11	0.833333	0	0.66	3	6.33333
347962	0	2021-03-25	≥65	Female	Non-Hispanic White	9	Other or not stated	06041	MARIN	CA	West	262321	1	Metro - Counties in metro areas of 1 million population or more	5.41	0.12	No	NA	1	2	4	3	1	2	2	1	2	2	1	1	0	2	1	1	1	1	2	3	2	2	2	8, 9, 10, 11, 12, 13, 14, 17, 19, 20, 23, 24	0.5	1, 2, 3, 11	0.333333	0	6.48	4.66	5.83333
347962	0	2021-04-22	≥65	Female	Non-Hispanic White	9	Other or not stated	06041	MARIN	CA	West	262321	1	Metro - Counties in metro areas of 1 million population or more	2.98	0.11	No	NA	1	2	4	3	1	2	2	1	2	2	1	1	0	2	1	1	1	1	2	3	2	2	2	4, 5, 6, 7, 8, 9, 10, 28	0.777778	1, 2, 3, 11	0.333333	1	6.48	4.66	6.61111
347962	0	2021-05-20	≥65	Female	Non-Hispanic White	9	Other or not stated	06041	MARIN	CA	West	262321	1	Metro - Counties in metro areas of 1 million population or more	1.99	0	No	NA	1	2	4	3	1	2	2	1	2	2	1	1	0	2	1	1	1	1	2	3	2	2	2	3, 4, 5, 6, 7, 8, 9, 10	0.888889	1, 2, 3, 7, 9, 11	0.5	1	6.48	4.66	6.88889
347962	0	2021-06-17	≥65	Female	Non-Hispanic White	9	Other or not stated	06041	MARIN	CA	West	262321	1	Metro - Counties in metro areas of 1 million population or more	1.55	0.06	No	NA	1	0	0	0	0	0	0	0	0	0	1	0	0	2	1	1	1	1	2	3	2	1	0	3, 4, 5, 6, 7, 8, 9, 10	0.888889	1, 2, 3, 7, 9, 11	0.5	1	0.66	4.66	5.38889
347962	0	2021-07-15	≥65	Female	Non-Hispanic White	9	Other or not stated	06041	MARIN	CA	West	262321	1	Metro - Counties in metro areas of 1 million population or more	4.75	0.06	No	NA	1	0	0	0	0	0	0	0	0	0	1	0	0	2	1	1	1	1	2	3	2	1	0	3, 4, 5, 6, 7, 8, 9, 10	0.888889	1, 2, 3, 7, 9, 11	0.5	1	0.66	4.66	5.38889
347962	0	2021-08-12	≥65	Female	Non-Hispanic White	9	Other or not stated	06041	MARIN	CA	West	262321	1	Metro - Counties in metro areas of 1 million population or more	15.73	0.17	No	NA	1	0	0	0	0	0	0	0	0	0	1	0	0	2	1	1	1	1	2	3	2	2	0	3, 4, 5, 6, 7, 8, 9, 10	0.888889	1, 2, 3, 7, 9, 11	0.5	1	0.66	4.66	5.88889
347962	0	2021-09-09	≥65	Female	Non-Hispanic White	9	Other or not stated	06041	MARIN	CA	West	262321	1	Metro - Counties in metro areas of 1 million population or more	9.71	0.11	No	NA	1	0	0	0	0	0	0	0	0	0	1	0	0	2	1	1	1	1	2	3	2	2	0	3, 4, 5, 6, 7, 8, 9, 10	0.888889	1, 2, 3, 7, 9, 11	0.5	1	0.66	4.66	5.88889
347962	0	2021-10-07	≥65	Female	Non-Hispanic White	9	Other or not stated	06041	MARIN	CA	West	262321	1	Metro - Counties in metro areas of 1 million population or more	7.34	0	No	NA	1	0	0	0	0	0	0	0	0	0	1	0	0	2	1	1	1	1	2	3	2	2	0	3, 4, 5, 6, 7, 8, 9, 10	0.888889	1, 2, 3, 7, 9, 11	0.5	1	0.66	4.66	5.88889
347962	0	2021-11-04	≥65	Female	Non-Hispanic White	9	Other or not stated	06041	MARIN	CA	West	262321	1	Metro - Counties in metro areas of 1 million population or more	7.62	0.13	No	NA	1	0	0	0	0	0	0	0	0	0	1	0	0	2	1	1	1	1	2	3	2	1	0	2, 3, 4, 5, 6, 7, 8, 9, 10	1	1, 2, 3, 7, 9, 11	0.5	1	0.66	4.66	5.5
347962	1	2021-12-02	≥65	Female	Non-Hispanic White	9	Other or not stated	06041	MARIN	CA	West	262321	1	Metro - Counties in metro areas of 1 million population or more	10.05	0.03	No	NA	1	0	0	0	0	0	0	0	0	0	1	0	0	2	1	1	1	1	2	3	2	1	0	2, 3, 4, 5, 6, 7, 8, 9, 10	1	1, 2, 3, 7, 9, 11	0.5	1	0.66	4.66	5.5
689932	4	2020-04-24	≥65	Female	Non-Hispanic White	8	Other or not stated	06075	SAN FRANCISCO	CA	West	873965	1	Metro - Counties in metro areas of 1 million population or more	4.57	0.03	No	100	3	3	4	4	1	2	3	4	5	3	2	3	0	2	1	1	1	1	2	2	2	1	1	0	0	0	0	0	10.62	4.66	3.66
689932	10	2020-05-23	≥65	Female	Non-Hispanic White	8	Other or not stated	06075	SAN FRANCISCO	CA	West	873965	1	Metro - Counties in metro areas of 1 million population or more	4.67	0.06	No	100	3	2	4	4	1	2	3	4	5	3	1	3	0	2	1	1	1	1	2	2	2	1	1	0	0	0	0	0	9.95	4.66	3.66
689932	9	2020-06-20	≥65	Female	Non-Hispanic White	8	Other or not stated	06075	SAN FRANCISCO	CA	West	873965	1	Metro - Counties in metro areas of 1 million population or more	2.46	0.04	No	100	3	2	4	3	1	2	3	3	3	3	1	3	0	2	1	1	1	1	2	2	2	2	2	0	0	0	0	0	9.1	4.66	4.66
689932	7	2020-07-18	≥65	Female	Non-Hispanic White	8	Other or not stated	06075	SAN FRANCISCO	CA	West	873965	1	Metro - Counties in metro areas of 1 million population or more	11.18	0.03	No	100	3	2	4	3	1	2	3	3	3	3	1	3	0	2	1	1	1	1	2	2	2	2	2	0	0	0	0	0	9.1	4.66	4.66
689932	5	2020-08-15	≥65	Female	Non-Hispanic White	8	Other or not stated	06075	SAN FRANCISCO	CA	West	873965	1	Metro - Counties in metro areas of 1 million population or more	11.75	0.08	No	100	3	2	4	3	1	1	3	3	3	3	1	3	0	2	1	1	1	1	2	2	2	2	2	0	0	0	0	0	8.77	4.66	4.66
689932	11	2020-09-12	≥65	Female	Non-Hispanic White	8	Other or not stated	06075	SAN FRANCISCO	CA	West	873965	1	Metro - Counties in metro areas of 1 million population or more	6.87	0.06	No	100	3	2	4	3	1	1	3	3	3	3	1	3	0	2	1	1	1	1	2	2	2	2	2	0	0	0	0	0	8.77	4.66	4.66
689932	9	2020-10-10	≥65	Female	Non-Hispanic White	8	Other or not stated	06075	SAN FRANCISCO	CA	West	873965	1	Metro - Counties in metro areas of 1 million population or more	3.34	0.23	No	100	3	2	4	3	1	1	3	2	2	2	1	2	0	2	1	1	1	1	2	2	2	2	2	0	0	0	0	0	7.69	4.66	4.66
689932	16	2020-11-07	≥65	Female	Non-Hispanic White	8	Other or not stated	06075	SAN FRANCISCO	CA	West	873965	1	Metro - Counties in metro areas of 1 million population or more	7.47	0.06	No	100	3	1	4	3	1	1	2	2	2	2	1	2	0	2	1	1	1	1	2	3	2	2	2	0	0	0	0	0	7.02	4.66	5
689932	10	2020-12-05	≥65	Female	Non-Hispanic White	8	Other or not stated	06075	SAN FRANCISCO	CA	West	873965	1	Metro - Counties in metro areas of 1 million population or more	18.18	0.05	No	100	2	2	4	3	1	2	3	4	4	3	1	3	1	2	1	1	1	1	2	3	2	2	2	0	0	0	0	0	10.16	4.66	5
689932	12	2021-01-02	≥65	Female	Non-Hispanic White	8	Other or not stated	06075	SAN FRANCISCO	CA	West	873965	1	Metro - Counties in metro areas of 1 million population or more	32.65	0.18	No	100	2	2	4	3	1	2	3	4	4	3	1	3	1	2	1	1	1	1	2	3	2	2	2	13, 17	0.111111	2	0.0833333	0	10.16	4.66	5.19444
689932	11	2021-01-30	≥65	Female	Non-Hispanic White	8	Other or not stated	06075	SAN FRANCISCO	CA	West	873965	1	Metro - Counties in metro areas of 1 million population or more	20.53	0.73	No	100	1	2	4	3	1	2	3	3	3	3	1	3	1	2	1	1	1	1	2	3	2	2	2	8, 9, 10, 13, 17	0.333333	1, 2, 3, 7, 10	0.416667	0	9.43	4.66	5.75
689932	17	2021-02-27	≥65	Female	Non-Hispanic White	8	Other or not stated	06075	SAN FRANCISCO	CA	West	873965	1	Metro - Counties in metro areas of 1 million population or more	7.57	0.29	No	100	1	2	4	3	1	2	3	3	3	3	1	2	1	2	1	1	1	1	2	3	2	2	2	8, 9, 10, 13, 17, 19, 20, 23	0.333333	1, 2, 3, 5, 7, 10, 11	0.583333	0	9.09	4.66	5.91667
689932	15	2021-03-27	≥65	Female	Non-Hispanic White	8	Other or not stated	06075	SAN FRANCISCO	CA	West	873965	1	Metro - Counties in metro areas of 1 million population or more	4.05	0.31	No	100	1	1	4	3	1	2	2	1	1	1	1	1	0	2	1	1	1	1	2	3	2	2	2	8, 9, 10, 11, 12, 13, 14, 17, 19, 20, 23, 24	0.5	1, 2, 3, 5, 7, 10, 11	0.583333	0	5.62	4.66	6.08333
689932	10	2021-04-24	≥65	Female	Non-Hispanic White	8	Other or not stated	06075	SAN FRANCISCO	CA	West	873965	1	Metro - Counties in metro areas of 1 million population or more	4.2	0.24	No	100	1	1	2	2	1	2	2	1	1	1	1	1	0	2	1	1	1	1	2	3	2	2	2	4, 5, 6, 7, 8, 9, 10, 28	0.777778	1, 2, 3, 5, 7, 10, 11	0.583333	1	4.87	4.66	6.86111
689932	14	2021-05-22	≥65	Female	Non-Hispanic White	8	Other or not stated	06075	SAN FRANCISCO	CA	West	873965	1	Metro - Counties in metro areas of 1 million population or more	1.75	0.03	No	100	1	1	1	2	0	2	1	1	1	1	1	1	0	2	1	1	1	1	2	3	2	2	1	3, 4, 5, 6, 7, 8, 9, 10	0.888889	1, 2, 3, 5, 7, 10, 11	0.583333	1	3.79	4.66	6.47222
689932	12	2021-06-19	≥65	Female	Non-Hispanic White	8	Other or not stated	06075	SAN FRANCISCO	CA	West	873965	1	Metro - Counties in metro areas of 1 million population or more	1.12	0.04	No	100	1	0	1	0	0	0	0	0	0	0	1	0	0	2	1	1	1	1	2	3	2	1	1	3, 4, 5, 6, 7, 8, 9, 10	0.888889	1, 2, 3, 5, 7, 10, 11	0.583333	1	0.91	4.66	5.97222
689932	15	2021-07-17	≥65	Female	Non-Hispanic White	8	Other or not stated	06075	SAN FRANCISCO	CA	West	873965	1	Metro - Counties in metro areas of 1 million population or more	10.37	0.02	No	100	1	0	1	0	0	0	0	0	0	0	1	0	0	2	1	1	1	1	2	3	2	1	1	3, 4, 5, 6, 7, 8, 9, 10	0.888889	1, 2, 3, 5, 7, 10, 11	0.583333	1	0.91	4.66	5.97222
689932	13	2021-08-14	≥65	Female	Non-Hispanic White	8	Other or not stated	06075	SAN FRANCISCO	CA	West	873965	1	Metro - Counties in metro areas of 1 million population or more	26.87	0.04	No	100	1	0	1	0	0	0	0	0	0	0	1	0	0	2	1	1	1	1	2	3	2	2	1	3, 4, 5, 6, 7, 8, 9, 10	0.888889	1, 2, 3, 5, 7, 10, 11	0.583333	1	0.91	4.66	6.47222
689932	15	2021-09-11	≥65	Female	Non-Hispanic White	8	Other or not stated	06075	SAN FRANCISCO	CA	West	873965	1	Metro - Counties in metro areas of 1 million population or more	13.13	0.21	No	100	1	0	1	0	0	0	0	0	0	0	1	0	0	2	1	1	1	1	2	3	2	2	1	3, 4, 5, 6, 7, 8, 9, 10	0.888889	1, 2, 3, 5, 7, 10, 11	0.583333	1	0.91	4.66	6.47222
689932	11	2021-10-09	≥65	Female	Non-Hispanic White	8	Other or not stated	06075	SAN FRANCISCO	CA	West	873965	1	Metro - Counties in metro areas of 1 million population or more	9.67	0.15	No	100	1	0	1	0	0	0	0	0	0	0	1	0	0	2	1	1	1	1	2	3	2	2	1	3, 4, 5, 6, 7, 8, 9, 10	0.888889	1, 2, 3, 5, 7, 9, 10, 11	0.666667	1	0.91	4.66	6.55556
689932	2	2021-11-06	≥65	Female	Non-Hispanic White	8	Other or not stated	06075	SAN FRANCISCO	CA	West	873965	1	Metro - Counties in metro areas of 1 million population or more	7.31	0.08	No	100	1	0	1	0	0	0	0	0	0	0	1	0	0	2	1	1	1	1	2	3	2	2	1	2, 3, 4, 5, 6, 7, 8, 9, 10	1	1, 2, 3, 5, 7, 9, 10, 11	0.666667	1	0.91	4.66	6.66667
163940	0	2021-04-10	≥65	Female	Non-Hispanic White	8	Other or not stated	06041	MARIN	CA	West	262321	1	Metro - Counties in metro areas of 1 million population or more	3.97	0.21	No	NA	1	2	4	3	1	2	2	1	2	2	1	1	0	2	1	1	1	1	2	3	2	2	2	7, 8, 9, 10, 11, 12, 13, 14, 17, 19, 20, 23, 24	0.5	1, 2, 3, 11	0.333333	0	6.48	4.66	5.83333
354847	7	2020-06-24	50-64	Female	Non-Hispanic Asian	10	Education	06081	SAN MATEO	CA	West	764442	1	Metro - Counties in metro areas of 1 million population or more	5.39	0.06	No	NA	1	1	2	3	1	0	2	2	2	2	1	2	0	2	1	0	1	1	2	3	1	2	2	0	0	0	0	0	5.52	3.66	4.5
334838	0	2021-12-12	35-49	Female	Non-Hispanic Black	5	Retail	48439	TARRANT	TX	South	2110640	1	Metro - Counties in metro areas of 1 million population or more	19.38	0.17	No	NA	0	0	0	0	0	0	0	0	0	0	0	0	0	0	1	1	0	0	2	3	1	0	0	2, 3, 4, 5, 6, 7, 8, 9, 10	1	1, 3, 5, 10	0.333333	88	0	2	3.83333
578274	17	2021-04-07	35-49	Female	Non-Hispanic Asian	5	Other or not stated	06001	ALAMEDA	CA	West	1682353	1	Metro - Counties in metro areas of 1 million population or more	5.95	0.26	No	NA	1	1	2	3	1	1	2	1	3	1	1	1	0	3	1	1	1	1	2	3	2	2	1	8, 9, 10, 11, 13, 17, 18, 19, 23	0.333333	1, 2, 3, 7, 11	0.416667	0	5.19	5	5.25
578274	15	2021-05-05	35-49	Female	Non-Hispanic Asian	5	Other or not stated	06001	ALAMEDA	CA	West	1682353	1	Metro - Counties in metro areas of 1 million population or more	5.13	0.41	No	NA	1	1	2	3	1	1	2	1	3	1	1	1	0	3	1	1	1	1	2	3	2	2	1	4, 5, 6, 7, 8, 9, 10, 11, 12, 13, 14, 17, 18, 19, 20, 21, 22, 23, 28	0.777778	1, 2, 3, 5, 6, 11	0.5	1	5.19	5	6.27778
578274	18	2021-06-02	35-49	Female	Non-Hispanic Asian	5	Other or not stated	06001	ALAMEDA	CA	West	1682353	1	Metro - Counties in metro areas of 1 million population or more	2.25	0.12	No	NA	1	1	2	3	1	1	2	1	3	1	1	1	0	3	1	1	1	1	2	3	2	2	1	3, 4, 5, 6, 7, 8, 9, 10, 11, 12, 13, 14, 17, 18, 19, 20, 21, 22, 23, 24	0.888889	1, 2, 3, 5, 6, 11	0.5	1	5.19	5	6.38889
578274	10	2021-06-30	35-49	Female	Non-Hispanic Asian	5	Other or not stated	06001	ALAMEDA	CA	West	1682353	1	Metro - Counties in metro areas of 1 million population or more	3.89	0.11	No	NA	1	0	0	0	1	1	0	0	0	0	1	0	0	3	1	1	1	1	2	3	2	1	1	3, 4, 5, 6, 7, 8, 9, 10, 11, 12, 13, 14, 17, 18, 19, 20, 21, 22, 23, 24	0.888889	1, 2, 3, 5, 6, 11	0.5	2	1.49	5	6.38889
578274	10	2021-10-26	35-49	Female	Non-Hispanic Asian	5	Other or not stated	06001	ALAMEDA	CA	West	1682353	1	Metro - Counties in metro areas of 1 million population or more	7.09	0.29	No	NA	1	0	0	0	1	1	0	0	0	0	1	0	0	3	1	1	1	1	2	3	2	2	0	3, 4, 5, 6, 7, 8, 9, 10, 11, 12, 13, 14, 17, 18, 19, 20, 21, 22, 23, 24	0.888889	1, 2, 3, 5, 6, 7, 8, 9, 10, 11	0.833333	2	1.49	5	6.72222
578274	11	2021-11-23	35-49	Female	Non-Hispanic Asian	5	Other or not stated	06001	ALAMEDA	CA	West	1682353	1	Metro - Counties in metro areas of 1 million population or more	7.44	0.09	No	NA	1	0	0	0	1	1	0	0	0	0	1	0	0	3	1	1	1	1	2	3	2	1	0	2, 3, 4, 5, 6, 7, 8, 9, 10	1	1, 2, 3, 5, 6, 8, 9, 10, 11	0.75	2	1.49	5	6.25
578274	11	2021-12-21	35-49	Female	Non-Hispanic Asian	5	Other or not stated	06001	ALAMEDA	CA	West	1682353	1	Metro - Counties in metro areas of 1 million population or more	13.98	0.1	No	NA	1	0	0	0	1	1	0	0	0	0	1	0	0	3	1	1	1	1	2	3	2	1	0	2, 3, 4, 5, 6, 7, 8, 9, 10	1	1, 2, 3, 5, 6, 8, 9, 10, 11	0.75	2	1.49	5	6.25
516365	20	2020-04-26	18-34	Female	Hispanic, any race	7	Scientific and technical services	53033	KING	WA	West	2269675	1	Metro - Counties in metro areas of 1 million population or more	4.69	0.39	No	NA	3	3	4	3	1	2	3	4	5	3	0	3	0	3	1	1	1	1	2	1	1	0	0	0	0	0	0	0	9.71	5	1.83
516365	14	2020-05-25	18-34	Female	Hispanic, any race	7	Scientific and technical services	53033	KING	WA	West	2269675	1	Metro - Counties in metro areas of 1 million population or more	2.22	0.14	No	NA	3	3	4	3	1	2	3	4	5	3	0	3	0	3	1	1	1	1	2	2	1	2	1	0	0	0	0	0	9.71	5	3.66
516365	20	2020-06-22	18-34	Female	Hispanic, any race	7	Scientific and technical services	53033	KING	WA	West	2269675	1	Metro - Counties in metro areas of 1 million population or more	3.02	0.1	No	NA	3	1	4	3	1	1	2	1	5	2	0	2	0	3	1	1	1	1	2	2	1	2	1	0	0	0	0	0	7.09	5	3.66
516365	19	2020-07-20	18-34	Female	Hispanic, any race	7	Scientific and technical services	53033	KING	WA	West	2269675	1	Metro - Counties in metro areas of 1 million population or more	7.86	0.13	No	NA	3	1	4	3	1	1	2	1	5	2	0	2	0	3	1	1	1	1	2	2	1	2	1	0	0	0	0	0	7.09	5	3.66
516365	12	2020-10-12	18-34	Female	Hispanic, any race	7	Scientific and technical services	53033	KING	WA	West	2269675	1	Metro - Counties in metro areas of 1 million population or more	6.7	0.11	No	NA	3	1	4	3	1	1	2	1	5	2	0	2	0	3	1	1	1	1	2	2	2	2	1	0	0	0	0	0	7.09	5	4.16
516365	14	2020-12-07	18-34	Female	Hispanic, any race	7	Scientific and technical services	53033	KING	WA	West	2269675	1	Metro - Counties in metro areas of 1 million population or more	33.82	0.3	No	NA	3	2	4	4	1	1	3	3	5	2	0	2	0	3	0	1	1	1	2	2	2	2	1	0	0	0	0	0	8.41	4	4.16
516365	8	2021-02-01	18-34	Female	Hispanic, any race	7	Scientific and technical services	53033	KING	WA	West	2269675	1	Metro - Counties in metro areas of 1 million population or more	15.76	0.21	No	NA	3	1	2	4	1	1	2	2	5	2	0	2	0	3	0	1	1	1	2	2	2	2	1	8, 9, 10, 13, 15, 17, 19	0.333333	1, 2, 3, 4, 5, 12	0.5	0	7.04	4	4.99333
516365	3	2021-03-29	18-34	Female	Hispanic, any race	7	Scientific and technical services	53033	KING	WA	West	2269675	1	Metro - Counties in metro areas of 1 million population or more	13.34	0.06	No	NA	3	1	2	4	1	1	1	1	5	1	0	1	0	3	0	1	1	1	2	2	2	2	1	7, 8, 9, 10, 11, 12, 13, 14, 15, 17, 19, 20, 23, 24	0.555556	1, 2, 3, 4, 5, 8, 12	0.583333	0	5.85	4	5.29889
516365	4	2021-04-26	18-34	Female	Hispanic, any race	7	Scientific and technical services	53033	KING	WA	West	2269675	1	Metro - Counties in metro areas of 1 million population or more	19.32	0.04	No	NA	2	1	2	4	1	1	1	1	5	1	0	1	0	3	0	1	1	1	2	2	2	2	1	3, 4, 5, 6, 7, 8, 9, 10, 11, 12, 13, 14, 15, 17, 19, 20, 23, 24	0.888889	1, 2, 3, 4, 5, 8, 12	0.583333	0	5.51	4	5.63222
516365	7	2021-05-24	18-34	Female	Hispanic, any race	7	Scientific and technical services	53033	KING	WA	West	2269675	1	Metro - Counties in metro areas of 1 million population or more	7.24	0.1	No	NA	2	1	2	4	1	1	1	1	5	1	0	1	0	3	1	1	1	1	2	2	2	0	0	3, 4, 5, 6, 7, 8, 9, 10, 11, 12, 13, 14, 15, 17, 19, 20, 23, 24	0.888889	1, 2, 3, 4, 5, 8, 12	0.583333	0	5.51	5	4.13222
516365	7	2021-07-19	18-34	Female	Hispanic, any race	7	Scientific and technical services	53033	KING	WA	West	2269675	1	Metro - Counties in metro areas of 1 million population or more	6.54	0.08	No	NA	2	0	0	0	0	0	0	0	0	0	0	0	0	3	1	1	0	1	2	3	2	1	0	3, 4, 5, 6, 7, 8, 9, 10, 11, 12, 13, 14, 15, 17, 19, 20, 23, 24	0.888889	1, 2, 3, 4, 5, 8, 9, 11, 12	0.75	0	0.66	4	5.13889
516365	10	2021-08-16	18-34	Female	Hispanic, any race	7	Scientific and technical services	53033	KING	WA	West	2269675	1	Metro - Counties in metro areas of 1 million population or more	28.57	0.11	No	NA	2	0	0	0	0	0	0	0	0	0	0	0	0	3	1	1	0	1	2	3	2	2	0	3, 4, 5, 6, 7, 8, 9, 10, 11, 12, 13, 14, 15, 17, 19, 20, 23, 24	0.888889	1, 2, 3, 4, 5, 8, 9, 11, 12	0.75	0	0.66	4	5.63889
352754	1	2021-04-29	50-64	Male	Non-Hispanic White	7	Other or not stated	06073	SAN DIEGO	CA	West	3298634	1	Metro - Counties in metro areas of 1 million population or more	5.43	0.07	No	NA	1	1	2	2	1	1	2	1	3	1	1	1	1	3	1	1	1	1	2	3	2	2	1	4, 5, 6, 7, 8, 9, 10, 11, 12, 13, 14, 17, 18, 19, 20, 21, 22, 23, 24, 28	0.777778	1, 2, 3, 4, 5, 7, 8, 11	0.666667	1	5.94	5	6.44444
352754	0	2021-08-31	50-64	Male	Non-Hispanic White	7	Other or not stated	06073	SAN DIEGO	CA	West	3298634	1	Metro - Counties in metro areas of 1 million population or more	36.27	0.12	No	NA	1	0	0	0	0	0	0	0	0	0	1	0	0	3	1	1	1	1	2	3	2	1	1	3, 4, 5, 6, 7, 8, 9, 10, 11, 12, 13, 14, 17, 18, 19, 20, 21, 22, 23, 24, 26	0.888889	1, 2, 3, 4, 5, 6, 11	0.583333	1	0.66	5	5.97222
746632	2	2021-03-17	≥65	Female	Non-Hispanic White	10	Education	06075	SAN FRANCISCO	CA	West	873965	1	Metro - Counties in metro areas of 1 million population or more	2.9	0.28	No	100	1	2	4	3	1	2	2	2	2	2	1	2	0	2	1	1	1	1	2	3	2	2	2	8, 9, 10, 11, 12, 13, 14, 17, 19, 20, 23, 24	0.5	1, 2, 3, 5, 7, 10, 11	0.583333	0	7.01	4.66	6.08333
746632	0	2021-04-14	≥65	Female	Non-Hispanic White	10	Education	06075	SAN FRANCISCO	CA	West	873965	1	Metro - Counties in metro areas of 1 million population or more	4.81	0.24	No	100	1	1	2	2	1	2	2	1	1	1	1	1	0	2	1	1	1	1	2	3	2	2	2	4, 5, 6, 7, 8, 9, 10, 28	0.777778	1, 2, 3, 5, 7, 10, 11	0.583333	1	4.87	4.66	6.86111
746632	1	2021-05-12	≥65	Female	Non-Hispanic White	10	Education	06075	SAN FRANCISCO	CA	West	873965	1	Metro - Counties in metro areas of 1 million population or more	2.54	0.15	No	100	1	1	1	2	0	2	1	1	1	1	1	1	0	2	1	1	1	1	2	3	2	2	1	3, 4, 5, 6, 7, 8, 9, 10	0.888889	1, 2, 3, 5, 7, 10, 11	0.583333	1	3.79	4.66	6.47222
746632	0	2021-07-07	≥65	Female	Non-Hispanic White	10	Education	06075	SAN FRANCISCO	CA	West	873965	1	Metro - Counties in metro areas of 1 million population or more	3.4	0.04	No	100	1	0	1	0	0	0	0	0	0	0	1	0	0	2	1	1	1	1	2	3	2	1	1	3, 4, 5, 6, 7, 8, 9, 10	0.888889	1, 2, 3, 5, 7, 10, 11	0.583333	1	0.91	4.66	5.97222
746632	0	2021-08-04	≥65	Female	Non-Hispanic White	10	Education	06075	SAN FRANCISCO	CA	West	873965	1	Metro - Counties in metro areas of 1 million population or more	30.95	0.02	No	100	1	0	1	0	0	0	0	0	0	0	1	0	0	2	1	1	1	1	2	3	2	2	1	3, 4, 5, 6, 7, 8, 9, 10	0.888889	1, 2, 3, 5, 7, 10, 11	0.583333	1	0.91	4.66	6.47222
746632	0	2021-09-01	≥65	Female	Non-Hispanic White	10	Education	06075	SAN FRANCISCO	CA	West	873965	1	Metro - Counties in metro areas of 1 million population or more	24.57	0.16	No	100	1	0	1	0	0	0	0	0	0	0	1	0	0	2	1	1	1	1	2	3	2	2	1	3, 4, 5, 6, 7, 8, 9, 10	0.888889	1, 2, 3, 5, 7, 10, 11	0.583333	1	0.91	4.66	6.47222
746632	0	2021-09-29	≥65	Female	Non-Hispanic White	10	Education	06075	SAN FRANCISCO	CA	West	873965	1	Metro - Counties in metro areas of 1 million population or more	10.05	0.29	No	100	1	0	1	0	0	0	0	0	0	0	1	0	0	2	1	1	1	1	2	3	2	2	1	3, 4, 5, 6, 7, 8, 9, 10	0.888889	1, 2, 3, 5, 7, 9, 10, 11	0.666667	1	0.91	4.66	6.55556
746632	0	2021-10-27	≥65	Female	Non-Hispanic White	10	Education	06075	SAN FRANCISCO	CA	West	873965	1	Metro - Counties in metro areas of 1 million population or more	6.22	0.16	No	100	1	0	1	0	0	0	0	0	0	0	1	0	0	2	1	1	1	1	2	3	2	2	1	3, 4, 5, 6, 7, 8, 9, 10	0.888889	1, 2, 3, 5, 7, 9, 10, 11	0.666667	1	0.91	4.66	6.55556
746632	0	2021-11-24	≥65	Female	Non-Hispanic White	10	Education	06075	SAN FRANCISCO	CA	West	873965	1	Metro - Counties in metro areas of 1 million population or more	7.1	0.02	No	100	1	0	1	0	0	0	0	0	0	0	1	0	0	2	1	1	1	1	2	3	2	2	1	2, 3, 4, 5, 6, 7, 8, 9, 10	1	1, 2, 3, 5, 6, 7, 8, 9, 10, 11	0.833333	1	0.91	4.66	6.83333
746632	0	2021-12-22	≥65	Female	Non-Hispanic White	10	Education	06075	SAN FRANCISCO	CA	West	873965	1	Metro - Counties in metro areas of 1 million population or more	27.61	0.03	No	100	1	0	1	0	0	0	0	0	0	0	1	0	0	2	1	1	1	1	2	3	2	2	1	2, 3, 4, 5, 6, 7, 8, 9, 10	1	1, 2, 3, 5, 6, 7, 8, 9, 10, 11	0.833333	1	0.91	4.66	6.83333
261875	4	2020-05-02	≥65	Female	Non-Hispanic White	5	Healthcare	06075	SAN FRANCISCO	CA	West	873965	1	Metro - Counties in metro areas of 1 million population or more	3.16	0.1	No	100	3	2	4	4	1	2	3	4	5	3	1	3	0	2	1	1	1	1	2	2	2	1	1	0	0	0	0	0	9.95	4.66	3.66
261875	0	2020-05-30	≥65	Female	Non-Hispanic White	5	Healthcare	06075	SAN FRANCISCO	CA	West	873965	1	Metro - Counties in metro areas of 1 million population or more	2.95	0.02	No	100	3	2	4	4	1	2	3	4	5	3	1	3	0	2	1	1	1	1	2	2	2	2	2	0	0	0	0	0	9.95	4.66	4.66
261875	2	2020-06-27	≥65	Female	Non-Hispanic White	5	Healthcare	06075	SAN FRANCISCO	CA	West	873965	1	Metro - Counties in metro areas of 1 million population or more	6.64	0.02	No	100	3	2	4	3	1	2	3	3	3	3	1	3	0	2	1	1	1	1	2	2	2	2	2	0	0	0	0	0	9.1	4.66	4.66
261875	1	2020-07-25	≥65	Female	Non-Hispanic White	5	Healthcare	06075	SAN FRANCISCO	CA	West	873965	1	Metro - Counties in metro areas of 1 million population or more	10.87	0.06	No	100	3	2	4	3	1	2	3	3	3	3	1	3	0	2	1	1	1	1	2	2	2	2	2	0	0	0	0	0	9.1	4.66	4.66
261875	3	2020-08-22	≥65	Female	Non-Hispanic White	5	Healthcare	06075	SAN FRANCISCO	CA	West	873965	1	Metro - Counties in metro areas of 1 million population or more	10.27	0.07	No	100	3	2	4	3	1	1	3	3	3	3	1	3	0	2	1	1	1	1	2	2	2	2	2	0	0	0	0	0	8.77	4.66	4.66
261875	2	2020-09-19	≥65	Female	Non-Hispanic White	5	Healthcare	06075	SAN FRANCISCO	CA	West	873965	1	Metro - Counties in metro areas of 1 million population or more	7.02	0.11	No	100	3	2	4	3	1	1	3	3	3	3	1	2	0	2	1	1	1	1	2	2	2	2	2	0	0	0	0	0	8.43	4.66	4.66
261875	2	2020-10-17	≥65	Female	Non-Hispanic White	5	Healthcare	06075	SAN FRANCISCO	CA	West	873965	1	Metro - Counties in metro areas of 1 million population or more	3.57	0.16	No	100	3	2	4	3	1	1	3	2	2	2	1	2	0	2	1	1	1	1	2	2	2	2	2	0	0	0	0	0	7.69	4.66	4.66
261875	1	2020-11-14	≥65	Female	Non-Hispanic White	5	Healthcare	06075	SAN FRANCISCO	CA	West	873965	1	Metro - Counties in metro areas of 1 million population or more	10.63	0.06	No	100	2	1	4	3	1	1	2	4	4	2	1	2	0	2	1	1	1	1	2	3	2	2	2	0	0	0	0	0	7.48	4.66	5
261875	1	2020-12-12	≥65	Female	Non-Hispanic White	5	Healthcare	06075	SAN FRANCISCO	CA	West	873965	1	Metro - Counties in metro areas of 1 million population or more	28.31	0.08	No	100	2	2	4	3	1	2	3	4	4	3	1	3	1	2	1	1	1	1	2	3	2	2	2	0	0	0	0	0	10.16	4.66	5
261875	2	2021-01-09	≥65	Female	Non-Hispanic White	5	Healthcare	06075	SAN FRANCISCO	CA	West	873965	1	Metro - Counties in metro areas of 1 million population or more	36.19	0.63	No	100	2	2	4	3	1	2	3	4	4	3	1	3	1	2	1	1	1	1	2	3	2	2	2	13, 17	0.111111	2	0.0833333	0	10.16	4.66	5.19444
261875	0	2021-03-06	≥65	Female	Non-Hispanic White	5	Healthcare	06075	SAN FRANCISCO	CA	West	873965	1	Metro - Counties in metro areas of 1 million population or more	5.07	0.32	No	100	1	2	4	3	1	2	2	2	2	2	1	2	0	2	1	1	1	1	2	3	2	2	2	8, 9, 10, 13, 17, 19, 20, 23	0.333333	1, 2, 3, 5, 7, 10, 11	0.583333	0	7.01	4.66	5.91667
261875	1	2021-04-03	≥65	Female	Non-Hispanic White	5	Healthcare	06075	SAN FRANCISCO	CA	West	873965	1	Metro - Counties in metro areas of 1 million population or more	4.29	0.32	No	100	1	1	4	3	1	2	2	1	1	1	1	1	0	2	1	1	1	1	2	3	2	2	2	7, 8, 9, 10, 11, 12, 13, 14, 17, 19, 20, 23, 24	0.5	1, 2, 3, 5, 7, 10, 11	0.583333	0	5.62	4.66	6.08333
261875	1	2021-05-01	≥65	Female	Non-Hispanic White	5	Healthcare	06075	SAN FRANCISCO	CA	West	873965	1	Metro - Counties in metro areas of 1 million population or more	3.26	0.09	No	100	1	1	2	2	1	2	2	1	1	1	1	1	0	2	1	1	1	1	2	3	2	2	2	4, 5, 6, 7, 8, 9, 10, 28	0.777778	1, 2, 3, 5, 7, 10, 11	0.583333	1	4.87	4.66	6.86111
261875	0	2021-05-29	≥65	Female	Non-Hispanic White	5	Healthcare	06075	SAN FRANCISCO	CA	West	873965	1	Metro - Counties in metro areas of 1 million population or more	1.75	0.02	No	100	1	1	1	2	0	2	1	1	1	1	1	1	0	2	1	1	1	1	2	3	2	2	1	3, 4, 5, 6, 7, 8, 9, 10	0.888889	1, 2, 3, 5, 7, 10, 11	0.583333	1	3.79	4.66	6.47222
261875	0	2021-06-26	≥65	Female	Non-Hispanic White	5	Healthcare	06075	SAN FRANCISCO	CA	West	873965	1	Metro - Counties in metro areas of 1 million population or more	1.49	0.04	No	100	1	0	1	0	0	0	0	0	0	0	1	0	0	2	1	1	1	1	2	3	2	1	1	3, 4, 5, 6, 7, 8, 9, 10	0.888889	1, 2, 3, 5, 7, 10, 11	0.583333	1	0.91	4.66	5.97222
261875	0	2021-08-03	≥65	Female	Non-Hispanic White	5	Healthcare	06075	SAN FRANCISCO	CA	West	873965	1	Metro - Counties in metro areas of 1 million population or more	29.88	0.02	No	100	1	0	1	0	0	0	0	0	0	0	1	0	0	2	1	1	1	1	2	3	2	2	1	3, 4, 5, 6, 7, 8, 9, 10	0.888889	1, 2, 3, 5, 7, 10, 11	0.583333	1	0.91	4.66	6.47222
261875	0	2021-08-31	≥65	Female	Non-Hispanic White	5	Healthcare	06075	SAN FRANCISCO	CA	West	873965	1	Metro - Counties in metro areas of 1 million population or more	17.94	0.16	No	100	1	0	1	0	0	0	0	0	0	0	1	0	0	2	1	1	1	1	2	3	2	2	1	3, 4, 5, 6, 7, 8, 9, 10	0.888889	1, 2, 3, 5, 7, 10, 11	0.583333	1	0.91	4.66	6.47222
261875	0	2021-09-28	≥65	Female	Non-Hispanic White	5	Healthcare	06075	SAN FRANCISCO	CA	West	873965	1	Metro - Counties in metro areas of 1 million population or more	10.32	0.18	No	100	1	0	1	0	0	0	0	0	0	0	1	0	0	2	1	1	1	1	2	3	2	2	1	3, 4, 5, 6, 7, 8, 9, 10	0.888889	1, 2, 3, 5, 7, 9, 10, 11	0.666667	1	0.91	4.66	6.55556
261875	2	2021-10-26	≥65	Female	Non-Hispanic White	5	Healthcare	06075	SAN FRANCISCO	CA	West	873965	1	Metro - Counties in metro areas of 1 million population or more	6.4	0.1	No	100	1	0	1	0	0	0	0	0	0	0	1	0	0	2	1	1	1	1	2	3	2	2	1	3, 4, 5, 6, 7, 8, 9, 10	0.888889	1, 2, 3, 5, 7, 9, 10, 11	0.666667	1	0.91	4.66	6.55556
261875	0	2021-11-23	≥65	Female	Non-Hispanic White	5	Healthcare	06075	SAN FRANCISCO	CA	West	873965	1	Metro - Counties in metro areas of 1 million population or more	6.92	0.02	No	100	1	0	1	0	0	0	0	0	0	0	1	0	0	2	1	1	1	1	2	3	2	2	1	2, 3, 4, 5, 6, 7, 8, 9, 10	1	1, 2, 3, 5, 6, 7, 8, 9, 10, 11	0.833333	1	0.91	4.66	6.83333
261875	1	2021-12-21	≥65	Female	Non-Hispanic White	5	Healthcare	06075	SAN FRANCISCO	CA	West	873965	1	Metro - Counties in metro areas of 1 million population or more	23.47	0.03	No	100	1	0	1	0	0	0	0	0	0	0	1	0	0	2	1	1	1	1	2	3	2	2	1	2, 3, 4, 5, 6, 7, 8, 9, 10	1	1, 2, 3, 5, 6, 7, 8, 9, 10, 11	0.833333	1	0.91	4.66	6.83333
121956	8	2021-05-03	35-49	Female	Non-Hispanic Black	5	Healthcare	06067	SACRAMENTO	CA	West	1585055	1	Metro - Counties in metro areas of 1 million population or more	8.28	0.07	No	NA	1	2	2	3	1	1	2	2	5	2	1	2	1	3	1	1	0	1	2	3	2	2	2	3, 4, 5, 6, 7, 8, 9, 10, 11, 12, 13, 14, 17, 18, 19, 20, 21, 22, 23, 24, 25, 26	0.888889	1, 2, 3, 4, 5, 6, 7, 10, 11	0.75	1	7.78	4	7.13889
121956	17	2021-05-31	35-49	Female	Non-Hispanic Black	5	Healthcare	06067	SACRAMENTO	CA	West	1585055	1	Metro - Counties in metro areas of 1 million population or more	6.08	0.11	No	NA	1	1	2	3	1	1	2	1	3	1	1	1	0	3	1	1	0	1	2	3	2	2	2	3, 4, 5, 6, 7, 8, 10, 11, 12, 13, 14, 17, 18, 19, 20, 21, 22, 23, 24, 25, 26	0.777778	1, 2, 3, 4, 5, 6, 7, 10, 11	0.75	1	5.19	4	7.02778
121956	17	2021-06-29	35-49	Female	Non-Hispanic Black	5	Healthcare	06067	SACRAMENTO	CA	West	1585055	1	Metro - Counties in metro areas of 1 million population or more	5.83	0.05	No	NA	1	0	0	0	0	0	0	0	0	0	1	0	0	3	1	1	0	1	2	3	2	1	1	3, 4, 5, 6, 7, 8, 10, 11, 12, 13, 14, 17, 18, 19, 20, 21, 22, 23, 24, 25, 26	0.777778	1, 2, 3, 4, 5, 6, 7, 10, 11	0.75	2	0.66	4	6.52778
121956	11	2021-08-03	35-49	Female	Non-Hispanic Black	5	Healthcare	06067	SACRAMENTO	CA	West	1585055	1	Metro - Counties in metro areas of 1 million population or more	31.24	0.12	No	NA	1	0	0	0	0	0	0	0	0	0	1	0	0	3	1	1	0	1	2	3	2	2	1	3, 4, 5, 6, 7, 8, 10, 11, 12, 13, 14, 17, 18, 19, 20, 21, 22, 23, 24, 25, 26	0.777778	1, 2, 3, 5, 6, 8, 9, 10, 11	0.75	2	0.66	4	7.02778
121956	12	2021-08-31	35-49	Female	Non-Hispanic Black	5	Healthcare	06067	SACRAMENTO	CA	West	1585055	1	Metro - Counties in metro areas of 1 million population or more	53.33	0.56	No	NA	1	0	0	0	0	0	0	0	0	0	1	0	0	3	1	1	0	1	2	3	2	2	1	3, 4, 5, 6, 7, 8, 10, 11, 12, 13, 14, 17, 18, 19, 20, 21, 22, 23, 24, 25, 26	0.777778	1, 2, 3, 5, 6, 8, 9, 10, 11	0.75	2	0.66	4	7.02778
121956	14	2021-10-26	35-49	Female	Non-Hispanic Black	5	Healthcare	06067	SACRAMENTO	CA	West	1585055	1	Metro - Counties in metro areas of 1 million population or more	20.64	0.26	No	NA	1	0	0	0	0	0	0	0	0	0	1	0	0	3	1	1	0	1	2	3	2	2	1	3, 4, 5, 6, 7, 8, 10, 11, 12, 13, 14, 17, 18, 19, 20, 21, 22, 23, 24, 25, 26	0.777778	1, 2, 3, 5, 6, 8, 9, 10, 11	0.75	2	0.66	4	7.02778
121956	11	2021-11-23	35-49	Female	Non-Hispanic Black	5	Healthcare	06067	SACRAMENTO	CA	West	1585055	1	Metro - Counties in metro areas of 1 million population or more	12.5	0.31	No	NA	1	0	0	0	0	0	0	0	0	0	1	0	0	3	1	1	0	1	2	3	2	2	1	2, 3, 4, 5, 6, 7, 8, 9, 10	1	1, 2, 3, 5, 6, 8, 9, 10, 11	0.75	2	0.66	4	7.25
465837	5	2020-07-26	50-64	Female	Non-Hispanic Asian	6	Hospitality and food services	06001	ALAMEDA	CA	West	1682353	1	Metro - Counties in metro areas of 1 million population or more	9.68	0.15	No	NA	2	2	3	3	2	2	3	3	4	3	1	2	0	3	1	1	1	0	2	3	2	2	2	0	0	0	0	0	8.87	4	5
465837	6	2021-08-03	50-64	Female	Non-Hispanic Asian	6	Hospitality and food services	06001	ALAMEDA	CA	West	1682353	1	Metro - Counties in metro areas of 1 million population or more	21.98	0.06	No	NA	1	0	0	0	1	1	0	0	0	0	1	0	0	3	1	1	1	1	2	3	2	2	0	3, 4, 5, 6, 7, 8, 9, 10, 11, 12, 13, 14, 17, 18, 19, 20, 21, 22, 23, 24	0.888889	1, 2, 3, 5, 6, 7, 8, 9, 10, 11	0.833333	2	1.49	5	6.72222
800802	0	2020-05-01	≥65	Female	Non-Hispanic White	8	Other or not stated	06041	MARIN	CA	West	262321	1	Metro - Counties in metro areas of 1 million population or more	1.55	0.11	No	NA	3	2	4	4	1	2	3	4	5	3	1	3	0	2	1	1	1	1	2	1	1	2	2	0	0	0	0	0	9.95	4.66	3.83
800802	0	2020-05-29	≥65	Female	Non-Hispanic White	8	Other or not stated	06041	MARIN	CA	West	262321	1	Metro - Counties in metro areas of 1 million population or more	4.47	0	No	NA	3	2	4	4	1	2	3	4	5	3	1	3	0	2	1	1	1	1	2	3	2	2	2	0	0	0	0	0	9.95	4.66	5
800802	0	2020-06-26	≥65	Female	Non-Hispanic White	8	Other or not stated	06041	MARIN	CA	West	262321	1	Metro - Counties in metro areas of 1 million population or more	39.68	0.03	No	NA	1	2	4	3	1	2	3	3	3	3	1	2	0	2	1	1	1	1	2	3	2	2	2	0	0	0	0	0	8.09	4.66	5
800802	0	2020-09-18	≥65	Female	Non-Hispanic White	8	Other or not stated	06041	MARIN	CA	West	262321	1	Metro - Counties in metro areas of 1 million population or more	6.9	0.56	No	NA	2	2	4	3	1	2	2	2	5	2	1	2	0	2	1	1	1	1	2	3	2	2	2	0	0	0	0	0	7.94	4.66	5
800802	0	2020-12-12	≥65	Female	Non-Hispanic White	8	Other or not stated	06041	MARIN	CA	West	262321	1	Metro - Counties in metro areas of 1 million population or more	21.58	0.1	No	NA	1	2	4	4	1	2	2	4	5	3	1	2	1	2	1	1	1	1	2	3	2	2	2	0	0	0	0	0	9.6	4.66	5
800802	7	2021-01-08	≥65	Female	Non-Hispanic White	8	Other or not stated	06041	MARIN	CA	West	262321	1	Metro - Counties in metro areas of 1 million population or more	37.86	0.22	No	NA	1	2	4	4	1	2	2	4	5	3	1	2	1	2	1	1	1	1	2	3	2	2	2	13, 17	0.111111	1, 3, 4	0.25	0	9.6	4.66	5.36111
800802	0	2021-04-02	≥65	Female	Non-Hispanic White	8	Other or not stated	06041	MARIN	CA	West	262321	1	Metro - Counties in metro areas of 1 million population or more	5.35	0.24	No	NA	1	2	4	3	1	2	2	1	2	2	1	1	0	2	1	1	1	1	2	3	2	2	2	7, 8, 9, 10, 11, 12, 13, 14, 17, 19, 20, 23, 24	0.5	1, 2, 3, 11	0.333333	0	6.48	4.66	5.83333
800802	0	2021-04-30	≥65	Female	Non-Hispanic White	8	Other or not stated	06041	MARIN	CA	West	262321	1	Metro - Counties in metro areas of 1 million population or more	3.59	0.04	No	NA	1	2	4	3	1	2	2	1	2	2	1	1	0	2	1	1	1	1	2	3	2	2	2	4, 5, 6, 7, 8, 9, 10, 28	0.777778	1, 2, 3, 11	0.333333	1	6.48	4.66	6.61111
189868	2	2020-04-24	50-64	Female	Non-Hispanic White	8	Education	06081	SAN MATEO	CA	West	764442	1	Metro - Counties in metro areas of 1 million population or more	3.58	0.19	No	NA	3	3	4	4	2	2	3	4	5	3	1	3	0	2	1	0	1	1	2	2	2	2	2	0	0	0	0	0	10.79	3.66	4.66
635037	0	2021-02-12	50-64	Female	Non-Hispanic Other	9	Other or not stated	06081	SAN MATEO	CA	West	764442	1	Metro - Counties in metro areas of 1 million population or more	17.69	0.71	No	NA	3	3	2	3	1	0	2	3	5	2	1	2	0	2	1	0	1	1	2	3	2	2	2	8, 9, 10, 13, 17	0.333333	3, 7, 10	0.25	0	7.66	3.66	5.58333
635037	1	2021-03-12	50-64	Female	Non-Hispanic Other	9	Other or not stated	06081	SAN MATEO	CA	West	764442	1	Metro - Counties in metro areas of 1 million population or more	6.8	0.17	No	NA	2	3	2	3	1	0	2	2	5	2	1	2	0	2	1	0	1	1	2	3	2	2	2	8, 9, 10, 13, 16, 17, 19, 20, 23	0.333333	3, 7, 10, 11	0.333333	0	7.12	3.66	5.66667
635037	0	2021-04-09	50-64	Female	Non-Hispanic Other	9	Other or not stated	06081	SAN MATEO	CA	West	764442	1	Metro - Counties in metro areas of 1 million population or more	5.44	0.06	No	NA	2	1	2	3	1	0	2	1	3	1	1	1	0	2	1	0	1	1	2	3	2	2	2	7, 8, 9, 10, 11, 12, 13, 14, 17, 19, 20, 23, 24	0.5	3, 4, 5, 7, 10, 11	0.5	0	5.19	3.66	6
635037	0	2021-05-07	50-64	Female	Non-Hispanic Other	9	Other or not stated	06081	SAN MATEO	CA	West	764442	1	Metro - Counties in metro areas of 1 million population or more	4.92	0.04	No	NA	2	1	2	3	1	0	2	1	3	1	1	1	0	2	1	0	1	1	2	3	2	2	2	4, 5, 6, 7, 8, 9, 10, 28	0.777778	3, 4, 5, 7, 10, 11	0.5	1	5.19	3.66	6.77778
635037	3	2021-06-04	50-64	Female	Non-Hispanic Other	9	Other or not stated	06081	SAN MATEO	CA	West	764442	1	Metro - Counties in metro areas of 1 million population or more	1.27	0.04	No	NA	2	1	2	3	1	0	1	1	2	1	1	1	0	2	1	0	1	1	2	3	2	1	1	3, 4, 5, 6, 7, 8, 9, 10	0.888889	3, 4, 5, 7, 9, 10, 11	0.583333	1	4.66	3.66	5.97222
635037	0	2021-07-03	50-64	Female	Non-Hispanic Other	9	Other or not stated	06081	SAN MATEO	CA	West	764442	1	Metro - Counties in metro areas of 1 million population or more	6	0	No	NA	2	0	0	0	1	0	0	0	0	0	1	0	0	2	1	0	1	1	2	3	2	1	1	3, 4, 5, 6, 7, 8, 9, 10	0.888889	3, 4, 5, 7, 9, 10, 11	0.583333	1	1.49	3.66	5.97222
[truncated: 187,555 more rows]
[truncated: 30 more columns]
