# Supplementary material for: Associations between local COVID-19 policies and anxiety in the USA: a longitudinal digital cohort study
Source: BMJ Public Health. 2025 Jan 16;3(1):e001135. doi: 10.1136/bmjph-2024-001135 (PMC11812870; doi:10.1136/bmjph-2024-001135)
Supplement: online supplemental file 4 [file bmjph-3-1-s004.xlsx]

## Sheet: CCS_anxiety-policyevidence_publ
policy_domain	policy_variable	description	week_start_date	week_end_date	FIPS	county_name	state	source
Containment and Closure	irc1_school	School closing	2020-03-02	2020-03-08	06081	SAN MATEO	CA	no evidence
Containment and Closure	irc2_workplace	Workplace closing	2020-03-02	2020-03-08	06081	SAN MATEO	CA	county
Containment and Closure	irc3_events	Cancel public events	2020-03-02	2020-03-08	06081	SAN MATEO	CA	county
Containment and Closure	irc4_private_gather	Restrictions on private gatherings	2020-03-02	2020-03-08	06081	SAN MATEO	CA	county
Containment and Closure	irc5_public_transpo	Close public transport	2020-03-02	2020-03-08	06081	SAN MATEO	CA	county
Containment and Closure	irc6_stay_home	Stay at home requirements	2020-03-02	2020-03-08	06081	SAN MATEO	CA	no evidence
Containment and Closure	irc9_gym	Gym closing	2020-03-02	2020-03-08	06081	SAN MATEO	CA	no evidence
Containment and Closure	irc10_restaurant	Restaurant closing	2020-03-02	2020-03-08	06081	SAN MATEO	CA	no evidence
Containment and Closure	irc11_bar	Bar closing	2020-03-02	2020-03-08	06081	SAN MATEO	CA	no evidence
Containment and Closure	irc12_movie	Movie theater closing	2020-03-02	2020-03-08	06081	SAN MATEO	CA	no evidence
Containment and Closure	irc13_daycare	Day care closing	2020-03-02	2020-03-08	06081	SAN MATEO	CA	no evidence
Containment and Closure	irc15_religious_gathering	Restrictions on religious gatherings	2020-03-02	2020-03-08	06081	SAN MATEO	CA	no evidence
Containment and Closure	irc17_curfew	Curfew requirement	2020-03-02	2020-03-08	06081	SAN MATEO	CA	no evidence
Economic Support	ire5_income	Income support	2020-03-02	2020-03-08	06081	SAN MATEO	CA	state
Economic Support	ire6_housing	Housing support	2020-03-02	2020-03-08	06081	SAN MATEO	CA	no evidence
Economic Support	ire7_utility	Utility support	2020-03-02	2020-03-08	06081	SAN MATEO	CA	no evidence
Economic Support	ire8_sickleave	Paid sick leave	2020-03-02	2020-03-08	06081	SAN MATEO	CA	state
Economic Support	ire9_nutrition	Nutrition support	2020-03-02	2020-03-08	06081	SAN MATEO	CA	no evidence
Public Health	irh1_campaigns	Public information campaigns	2020-03-02	2020-03-08	06081	SAN MATEO	CA	county
Public Health	irh2_testing	Testing policy	2020-03-02	2020-03-08	06081	SAN MATEO	CA	state
Public Health	irh3_contact_tracing	Contact tracing	2020-03-02	2020-03-08	06081	SAN MATEO	CA	state
Public Health	irh6a_covering_in	Facing coverings (indoors)	2020-03-02	2020-03-08	06081	SAN MATEO	CA	no evidence
Public Health	irh6b_covering_out	Facing coverings (outdoors)	2020-03-02	2020-03-08	06081	SAN MATEO	CA	no evidence
Public Health	irh7_vax_group	Vaccination availability by group	2020-03-02	2020-03-08	06081	SAN MATEO	CA	no evidence
Public Health	irh8_vax_org_loc	Vaccination availability by organization/location	2020-03-02	2020-03-08	06081	SAN MATEO	CA	no evidence
Public Health	irh10_event_access	Space/event access restrictions	2020-03-02	2020-03-08	06081	SAN MATEO	CA	no evidence
Containment and Closure	irc1_school	School closing	2020-03-09	2020-03-15	06081	SAN MATEO	CA	county
Containment and Closure	irc2_workplace	Workplace closing	2020-03-09	2020-03-15	06081	SAN MATEO	CA	county
Containment and Closure	irc3_events	Cancel public events	2020-03-09	2020-03-15	06081	SAN MATEO	CA	county
Containment and Closure	irc4_private_gather	Restrictions on private gatherings	2020-03-09	2020-03-15	06081	SAN MATEO	CA	county
Containment and Closure	irc5_public_transpo	Close public transport	2020-03-09	2020-03-15	06081	SAN MATEO	CA	county
Containment and Closure	irc6_stay_home	Stay at home requirements	2020-03-09	2020-03-15	06081	SAN MATEO	CA	state
Containment and Closure	irc9_gym	Gym closing	2020-03-09	2020-03-15	06081	SAN MATEO	CA	county
Containment and Closure	irc10_restaurant	Restaurant closing	2020-03-09	2020-03-15	06081	SAN MATEO	CA	county
Containment and Closure	irc11_bar	Bar closing	2020-03-09	2020-03-15	06081	SAN MATEO	CA	county
Containment and Closure	irc12_movie	Movie theater closing	2020-03-09	2020-03-15	06081	SAN MATEO	CA	county
Containment and Closure	irc13_daycare	Day care closing	2020-03-09	2020-03-15	06081	SAN MATEO	CA	no evidence
Containment and Closure	irc15_religious_gathering	Restrictions on religious gatherings	2020-03-09	2020-03-15	06081	SAN MATEO	CA	county
Containment and Closure	irc17_curfew	Curfew requirement	2020-03-09	2020-03-15	06081	SAN MATEO	CA	no evidence
Economic Support	ire5_income	Income support	2020-03-09	2020-03-15	06081	SAN MATEO	CA	state
Economic Support	ire6_housing	Housing support	2020-03-09	2020-03-15	06081	SAN MATEO	CA	no evidence
Economic Support	ire7_utility	Utility support	2020-03-09	2020-03-15	06081	SAN MATEO	CA	no evidence
Economic Support	ire8_sickleave	Paid sick leave	2020-03-09	2020-03-15	06081	SAN MATEO	CA	state
Economic Support	ire9_nutrition	Nutrition support	2020-03-09	2020-03-15	06081	SAN MATEO	CA	state
Public Health	irh1_campaigns	Public information campaigns	2020-03-09	2020-03-15	06081	SAN MATEO	CA	county
Public Health	irh2_testing	Testing policy	2020-03-09	2020-03-15	06081	SAN MATEO	CA	state
Public Health	irh3_contact_tracing	Contact tracing	2020-03-09	2020-03-15	06081	SAN MATEO	CA	state
Public Health	irh6a_covering_in	Facing coverings (indoors)	2020-03-09	2020-03-15	06081	SAN MATEO	CA	no evidence
Public Health	irh6b_covering_out	Facing coverings (outdoors)	2020-03-09	2020-03-15	06081	SAN MATEO	CA	no evidence
Public Health	irh7_vax_group	Vaccination availability by group	2020-03-09	2020-03-15	06081	SAN MATEO	CA	no evidence
Public Health	irh8_vax_org_loc	Vaccination availability by organization/location	2020-03-09	2020-03-15	06081	SAN MATEO	CA	no evidence
Public Health	irh10_event_access	Space/event access restrictions	2020-03-09	2020-03-15	06081	SAN MATEO	CA	no evidence
Containment and Closure	irc1_school	School closing	2020-03-16	2020-03-22	06081	SAN MATEO	CA	county
Containment and Closure	irc2_workplace	Workplace closing	2020-03-16	2020-03-22	06081	SAN MATEO	CA	county
Containment and Closure	irc3_events	Cancel public events	2020-03-16	2020-03-22	06081	SAN MATEO	CA	county
Containment and Closure	irc4_private_gather	Restrictions on private gatherings	2020-03-16	2020-03-22	06081	SAN MATEO	CA	county
Containment and Closure	irc5_public_transpo	Close public transport	2020-03-16	2020-03-22	06081	SAN MATEO	CA	county
Containment and Closure	irc6_stay_home	Stay at home requirements	2020-03-16	2020-03-22	06081	SAN MATEO	CA	county
Containment and Closure	irc9_gym	Gym closing	2020-03-16	2020-03-22	06081	SAN MATEO	CA	county
Containment and Closure	irc10_restaurant	Restaurant closing	2020-03-16	2020-03-22	06081	SAN MATEO	CA	county
Containment and Closure	irc11_bar	Bar closing	2020-03-16	2020-03-22	06081	SAN MATEO	CA	county
Containment and Closure	irc12_movie	Movie theater closing	2020-03-16	2020-03-22	06081	SAN MATEO	CA	county
Containment and Closure	irc13_daycare	Day care closing	2020-03-16	2020-03-22	06081	SAN MATEO	CA	county
Containment and Closure	irc15_religious_gathering	Restrictions on religious gatherings	2020-03-16	2020-03-22	06081	SAN MATEO	CA	county
Containment and Closure	irc17_curfew	Curfew requirement	2020-03-16	2020-03-22	06081	SAN MATEO	CA	no evidence
Economic Support	ire5_income	Income support	2020-03-16	2020-03-22	06081	SAN MATEO	CA	state
Economic Support	ire6_housing	Housing support	2020-03-16	2020-03-22	06081	SAN MATEO	CA	state
Economic Support	ire7_utility	Utility support	2020-03-16	2020-03-22	06081	SAN MATEO	CA	state
Economic Support	ire8_sickleave	Paid sick leave	2020-03-16	2020-03-22	06081	SAN MATEO	CA	state
Economic Support	ire9_nutrition	Nutrition support	2020-03-16	2020-03-22	06081	SAN MATEO	CA	county
Public Health	irh1_campaigns	Public information campaigns	2020-03-16	2020-03-22	06081	SAN MATEO	CA	county
Public Health	irh2_testing	Testing policy	2020-03-16	2020-03-22	06081	SAN MATEO	CA	state
Public Health	irh3_contact_tracing	Contact tracing	2020-03-16	2020-03-22	06081	SAN MATEO	CA	state
Public Health	irh6a_covering_in	Facing coverings (indoors)	2020-03-16	2020-03-22	06081	SAN MATEO	CA	no evidence
Public Health	irh6b_covering_out	Facing coverings (outdoors)	2020-03-16	2020-03-22	06081	SAN MATEO	CA	no evidence
Public Health	irh7_vax_group	Vaccination availability by group	2020-03-16	2020-03-22	06081	SAN MATEO	CA	no evidence
Public Health	irh8_vax_org_loc	Vaccination availability by organization/location	2020-03-16	2020-03-22	06081	SAN MATEO	CA	no evidence
Public Health	irh10_event_access	Space/event access restrictions	2020-03-16	2020-03-22	06081	SAN MATEO	CA	no evidence
Containment and Closure	irc1_school	School closing	2020-03-23	2020-03-29	06081	SAN MATEO	CA	county
Containment and Closure	irc2_workplace	Workplace closing	2020-03-23	2020-03-29	06081	SAN MATEO	CA	county
Containment and Closure	irc3_events	Cancel public events	2020-03-23	2020-03-29	06081	SAN MATEO	CA	county
Containment and Closure	irc4_private_gather	Restrictions on private gatherings	2020-03-23	2020-03-29	06081	SAN MATEO	CA	county
Containment and Closure	irc5_public_transpo	Close public transport	2020-03-23	2020-03-29	06081	SAN MATEO	CA	county
Containment and Closure	irc6_stay_home	Stay at home requirements	2020-03-23	2020-03-29	06081	SAN MATEO	CA	county
Containment and Closure	irc9_gym	Gym closing	2020-03-23	2020-03-29	06081	SAN MATEO	CA	county
Containment and Closure	irc10_restaurant	Restaurant closing	2020-03-23	2020-03-29	06081	SAN MATEO	CA	county
Containment and Closure	irc11_bar	Bar closing	2020-03-23	2020-03-29	06081	SAN MATEO	CA	county
Containment and Closure	irc12_movie	Movie theater closing	2020-03-23	2020-03-29	06081	SAN MATEO	CA	county
Containment and Closure	irc13_daycare	Day care closing	2020-03-23	2020-03-29	06081	SAN MATEO	CA	county
Containment and Closure	irc15_religious_gathering	Restrictions on religious gatherings	2020-03-23	2020-03-29	06081	SAN MATEO	CA	county
Containment and Closure	irc17_curfew	Curfew requirement	2020-03-23	2020-03-29	06081	SAN MATEO	CA	no evidence
Economic Support	ire5_income	Income support	2020-03-23	2020-03-29	06081	SAN MATEO	CA	county
Economic Support	ire6_housing	Housing support	2020-03-23	2020-03-29	06081	SAN MATEO	CA	county
Economic Support	ire7_utility	Utility support	2020-03-23	2020-03-29	06081	SAN MATEO	CA	county
Economic Support	ire8_sickleave	Paid sick leave	2020-03-23	2020-03-29	06081	SAN MATEO	CA	state
Economic Support	ire9_nutrition	Nutrition support	2020-03-23	2020-03-29	06081	SAN MATEO	CA	county
Public Health	irh1_campaigns	Public information campaigns	2020-03-23	2020-03-29	06081	SAN MATEO	CA	county
Public Health	irh2_testing	Testing policy	2020-03-23	2020-03-29	06081	SAN MATEO	CA	state
Public Health	irh3_contact_tracing	Contact tracing	2020-03-23	2020-03-29	06081	SAN MATEO	CA	state
Public Health	irh6a_covering_in	Facing coverings (indoors)	2020-03-23	2020-03-29	06081	SAN MATEO	CA	no evidence
Public Health	irh6b_covering_out	Facing coverings (outdoors)	2020-03-23	2020-03-29	06081	SAN MATEO	CA	no evidence
Public Health	irh7_vax_group	Vaccination availability by group	2020-03-23	2020-03-29	06081	SAN MATEO	CA	no evidence
Public Health	irh8_vax_org_loc	Vaccination availability by organization/location	2020-03-23	2020-03-29	06081	SAN MATEO	CA	no evidence
Public Health	irh10_event_access	Space/event access restrictions	2020-03-23	2020-03-29	06081	SAN MATEO	CA	no evidence
Containment and Closure	irc1_school	School closing	2020-03-30	2020-04-05	06081	SAN MATEO	CA	county
Containment and Closure	irc2_workplace	Workplace closing	2020-03-30	2020-04-05	06081	SAN MATEO	CA	county
Containment and Closure	irc3_events	Cancel public events	2020-03-30	2020-04-05	06081	SAN MATEO	CA	county
Containment and Closure	irc4_private_gather	Restrictions on private gatherings	2020-03-30	2020-04-05	06081	SAN MATEO	CA	county
Containment and Closure	irc5_public_transpo	Close public transport	2020-03-30	2020-04-05	06081	SAN MATEO	CA	county
Containment and Closure	irc6_stay_home	Stay at home requirements	2020-03-30	2020-04-05	06081	SAN MATEO	CA	county
Containment and Closure	irc9_gym	Gym closing	2020-03-30	2020-04-05	06081	SAN MATEO	CA	county
Containment and Closure	irc10_restaurant	Restaurant closing	2020-03-30	2020-04-05	06081	SAN MATEO	CA	county
Containment and Closure	irc11_bar	Bar closing	2020-03-30	2020-04-05	06081	SAN MATEO	CA	county
Containment and Closure	irc12_movie	Movie theater closing	2020-03-30	2020-04-05	06081	SAN MATEO	CA	county
Containment and Closure	irc13_daycare	Day care closing	2020-03-30	2020-04-05	06081	SAN MATEO	CA	county
Containment and Closure	irc15_religious_gathering	Restrictions on religious gatherings	2020-03-30	2020-04-05	06081	SAN MATEO	CA	county
Containment and Closure	irc17_curfew	Curfew requirement	2020-03-30	2020-04-05	06081	SAN MATEO	CA	no evidence
Economic Support	ire5_income	Income support	2020-03-30	2020-04-05	06081	SAN MATEO	CA	county
Economic Support	ire6_housing	Housing support	2020-03-30	2020-04-05	06081	SAN MATEO	CA	county
Economic Support	ire7_utility	Utility support	2020-03-30	2020-04-05	06081	SAN MATEO	CA	county
Economic Support	ire8_sickleave	Paid sick leave	2020-03-30	2020-04-05	06081	SAN MATEO	CA	state
Economic Support	ire9_nutrition	Nutrition support	2020-03-30	2020-04-05	06081	SAN MATEO	CA	county
Public Health	irh1_campaigns	Public information campaigns	2020-03-30	2020-04-05	06081	SAN MATEO	CA	county
Public Health	irh2_testing	Testing policy	2020-03-30	2020-04-05	06081	SAN MATEO	CA	state
Public Health	irh3_contact_tracing	Contact tracing	2020-03-30	2020-04-05	06081	SAN MATEO	CA	state
Public Health	irh6a_covering_in	Facing coverings (indoors)	2020-03-30	2020-04-05	06081	SAN MATEO	CA	no evidence
Public Health	irh6b_covering_out	Facing coverings (outdoors)	2020-03-30	2020-04-05	06081	SAN MATEO	CA	no evidence
Public Health	irh7_vax_group	Vaccination availability by group	2020-03-30	2020-04-05	06081	SAN MATEO	CA	no evidence
Public Health	irh8_vax_org_loc	Vaccination availability by organization/location	2020-03-30	2020-04-05	06081	SAN MATEO	CA	no evidence
Public Health	irh10_event_access	Space/event access restrictions	2020-03-30	2020-04-05	06081	SAN MATEO	CA	no evidence
Containment and Closure	irc1_school	School closing	2020-04-06	2020-04-12	06081	SAN MATEO	CA	county
Containment and Closure	irc2_workplace	Workplace closing	2020-04-06	2020-04-12	06081	SAN MATEO	CA	county
Containment and Closure	irc3_events	Cancel public events	2020-04-06	2020-04-12	06081	SAN MATEO	CA	county
Containment and Closure	irc4_private_gather	Restrictions on private gatherings	2020-04-06	2020-04-12	06081	SAN MATEO	CA	county
Containment and Closure	irc5_public_transpo	Close public transport	2020-04-06	2020-04-12	06081	SAN MATEO	CA	county
Containment and Closure	irc6_stay_home	Stay at home requirements	2020-04-06	2020-04-12	06081	SAN MATEO	CA	county
Containment and Closure	irc9_gym	Gym closing	2020-04-06	2020-04-12	06081	SAN MATEO	CA	county
Containment and Closure	irc10_restaurant	Restaurant closing	2020-04-06	2020-04-12	06081	SAN MATEO	CA	county
Containment and Closure	irc11_bar	Bar closing	2020-04-06	2020-04-12	06081	SAN MATEO	CA	county
Containment and Closure	irc12_movie	Movie theater closing	2020-04-06	2020-04-12	06081	SAN MATEO	CA	county
Containment and Closure	irc13_daycare	Day care closing	2020-04-06	2020-04-12	06081	SAN MATEO	CA	county
Containment and Closure	irc15_religious_gathering	Restrictions on religious gatherings	2020-04-06	2020-04-12	06081	SAN MATEO	CA	county
Containment and Closure	irc17_curfew	Curfew requirement	2020-04-06	2020-04-12	06081	SAN MATEO	CA	no evidence
Economic Support	ire5_income	Income support	2020-04-06	2020-04-12	06081	SAN MATEO	CA	county
Economic Support	ire6_housing	Housing support	2020-04-06	2020-04-12	06081	SAN MATEO	CA	county
Economic Support	ire7_utility	Utility support	2020-04-06	2020-04-12	06081	SAN MATEO	CA	county
Economic Support	ire8_sickleave	Paid sick leave	2020-04-06	2020-04-12	06081	SAN MATEO	CA	state
Economic Support	ire9_nutrition	Nutrition support	2020-04-06	2020-04-12	06081	SAN MATEO	CA	county
Public Health	irh1_campaigns	Public information campaigns	2020-04-06	2020-04-12	06081	SAN MATEO	CA	county
Public Health	irh2_testing	Testing policy	2020-04-06	2020-04-12	06081	SAN MATEO	CA	state
Public Health	irh3_contact_tracing	Contact tracing	2020-04-06	2020-04-12	06081	SAN MATEO	CA	state
Public Health	irh6a_covering_in	Facing coverings (indoors)	2020-04-06	2020-04-12	06081	SAN MATEO	CA	no evidence
Public Health	irh6b_covering_out	Facing coverings (outdoors)	2020-04-06	2020-04-12	06081	SAN MATEO	CA	no evidence
Public Health	irh7_vax_group	Vaccination availability by group	2020-04-06	2020-04-12	06081	SAN MATEO	CA	no evidence
Public Health	irh8_vax_org_loc	Vaccination availability by organization/location	2020-04-06	2020-04-12	06081	SAN MATEO	CA	no evidence
Public Health	irh10_event_access	Space/event access restrictions	2020-04-06	2020-04-12	06081	SAN MATEO	CA	no evidence
Containment and Closure	irc1_school	School closing	2020-04-13	2020-04-19	06081	SAN MATEO	CA	county
Containment and Closure	irc2_workplace	Workplace closing	2020-04-13	2020-04-19	06081	SAN MATEO	CA	county
Containment and Closure	irc3_events	Cancel public events	2020-04-13	2020-04-19	06081	SAN MATEO	CA	county
Containment and Closure	irc4_private_gather	Restrictions on private gatherings	2020-04-13	2020-04-19	06081	SAN MATEO	CA	county
Containment and Closure	irc5_public_transpo	Close public transport	2020-04-13	2020-04-19	06081	SAN MATEO	CA	county
Containment and Closure	irc6_stay_home	Stay at home requirements	2020-04-13	2020-04-19	06081	SAN MATEO	CA	county
Containment and Closure	irc9_gym	Gym closing	2020-04-13	2020-04-19	06081	SAN MATEO	CA	county
Containment and Closure	irc10_restaurant	Restaurant closing	2020-04-13	2020-04-19	06081	SAN MATEO	CA	county
Containment and Closure	irc11_bar	Bar closing	2020-04-13	2020-04-19	06081	SAN MATEO	CA	county
Containment and Closure	irc12_movie	Movie theater closing	2020-04-13	2020-04-19	06081	SAN MATEO	CA	county
Containment and Closure	irc13_daycare	Day care closing	2020-04-13	2020-04-19	06081	SAN MATEO	CA	county
Containment and Closure	irc15_religious_gathering	Restrictions on religious gatherings	2020-04-13	2020-04-19	06081	SAN MATEO	CA	county
Containment and Closure	irc17_curfew	Curfew requirement	2020-04-13	2020-04-19	06081	SAN MATEO	CA	no evidence
Economic Support	ire5_income	Income support	2020-04-13	2020-04-19	06081	SAN MATEO	CA	county
Economic Support	ire6_housing	Housing support	2020-04-13	2020-04-19	06081	SAN MATEO	CA	county
Economic Support	ire7_utility	Utility support	2020-04-13	2020-04-19	06081	SAN MATEO	CA	county
Economic Support	ire8_sickleave	Paid sick leave	2020-04-13	2020-04-19	06081	SAN MATEO	CA	state
Economic Support	ire9_nutrition	Nutrition support	2020-04-13	2020-04-19	06081	SAN MATEO	CA	county
Public Health	irh1_campaigns	Public information campaigns	2020-04-13	2020-04-19	06081	SAN MATEO	CA	county
Public Health	irh2_testing	Testing policy	2020-04-13	2020-04-19	06081	SAN MATEO	CA	state
Public Health	irh3_contact_tracing	Contact tracing	2020-04-13	2020-04-19	06081	SAN MATEO	CA	state
Public Health	irh6a_covering_in	Facing coverings (indoors)	2020-04-13	2020-04-19	06081	SAN MATEO	CA	county
Public Health	irh6b_covering_out	Facing coverings (outdoors)	2020-04-13	2020-04-19	06081	SAN MATEO	CA	county
Public Health	irh7_vax_group	Vaccination availability by group	2020-04-13	2020-04-19	06081	SAN MATEO	CA	no evidence
Public Health	irh8_vax_org_loc	Vaccination availability by organization/location	2020-04-13	2020-04-19	06081	SAN MATEO	CA	no evidence
Public Health	irh10_event_access	Space/event access restrictions	2020-04-13	2020-04-19	06081	SAN MATEO	CA	no evidence
Containment and Closure	irc1_school	School closing	2020-04-20	2020-04-26	06081	SAN MATEO	CA	county
Containment and Closure	irc2_workplace	Workplace closing	2020-04-20	2020-04-26	06081	SAN MATEO	CA	county
Containment and Closure	irc3_events	Cancel public events	2020-04-20	2020-04-26	06081	SAN MATEO	CA	county
Containment and Closure	irc4_private_gather	Restrictions on private gatherings	2020-04-20	2020-04-26	06081	SAN MATEO	CA	county
Containment and Closure	irc5_public_transpo	Close public transport	2020-04-20	2020-04-26	06081	SAN MATEO	CA	county
Containment and Closure	irc6_stay_home	Stay at home requirements	2020-04-20	2020-04-26	06081	SAN MATEO	CA	county
Containment and Closure	irc9_gym	Gym closing	2020-04-20	2020-04-26	06081	SAN MATEO	CA	county
Containment and Closure	irc10_restaurant	Restaurant closing	2020-04-20	2020-04-26	06081	SAN MATEO	CA	county
Containment and Closure	irc11_bar	Bar closing	2020-04-20	2020-04-26	06081	SAN MATEO	CA	county
Containment and Closure	irc12_movie	Movie theater closing	2020-04-20	2020-04-26	06081	SAN MATEO	CA	county
Containment and Closure	irc13_daycare	Day care closing	2020-04-20	2020-04-26	06081	SAN MATEO	CA	county
Containment and Closure	irc15_religious_gathering	Restrictions on religious gatherings	2020-04-20	2020-04-26	06081	SAN MATEO	CA	county
Containment and Closure	irc17_curfew	Curfew requirement	2020-04-20	2020-04-26	06081	SAN MATEO	CA	no evidence
Economic Support	ire5_income	Income support	2020-04-20	2020-04-26	06081	SAN MATEO	CA	county
Economic Support	ire6_housing	Housing support	2020-04-20	2020-04-26	06081	SAN MATEO	CA	county
Economic Support	ire7_utility	Utility support	2020-04-20	2020-04-26	06081	SAN MATEO	CA	county
Economic Support	ire8_sickleave	Paid sick leave	2020-04-20	2020-04-26	06081	SAN MATEO	CA	state
Economic Support	ire9_nutrition	Nutrition support	2020-04-20	2020-04-26	06081	SAN MATEO	CA	county
Public Health	irh1_campaigns	Public information campaigns	2020-04-20	2020-04-26	06081	SAN MATEO	CA	county
Public Health	irh2_testing	Testing policy	2020-04-20	2020-04-26	06081	SAN MATEO	CA	state
Public Health	irh3_contact_tracing	Contact tracing	2020-04-20	2020-04-26	06081	SAN MATEO	CA	state
Public Health	irh6a_covering_in	Facing coverings (indoors)	2020-04-20	2020-04-26	06081	SAN MATEO	CA	county
Public Health	irh6b_covering_out	Facing coverings (outdoors)	2020-04-20	2020-04-26	06081	SAN MATEO	CA	county
Public Health	irh7_vax_group	Vaccination availability by group	2020-04-20	2020-04-26	06081	SAN MATEO	CA	no evidence
Public Health	irh8_vax_org_loc	Vaccination availability by organization/location	2020-04-20	2020-04-26	06081	SAN MATEO	CA	no evidence
Public Health	irh10_event_access	Space/event access restrictions	2020-04-20	2020-04-26	06081	SAN MATEO	CA	no evidence
Containment and Closure	irc1_school	School closing	2020-04-27	2020-05-03	06081	SAN MATEO	CA	county
Containment and Closure	irc2_workplace	Workplace closing	2020-04-27	2020-05-03	06081	SAN MATEO	CA	county
Containment and Closure	irc3_events	Cancel public events	2020-04-27	2020-05-03	06081	SAN MATEO	CA	county
Containment and Closure	irc4_private_gather	Restrictions on private gatherings	2020-04-27	2020-05-03	06081	SAN MATEO	CA	county
Containment and Closure	irc5_public_transpo	Close public transport	2020-04-27	2020-05-03	06081	SAN MATEO	CA	county
Containment and Closure	irc6_stay_home	Stay at home requirements	2020-04-27	2020-05-03	06081	SAN MATEO	CA	county
Containment and Closure	irc9_gym	Gym closing	2020-04-27	2020-05-03	06081	SAN MATEO	CA	county
Containment and Closure	irc10_restaurant	Restaurant closing	2020-04-27	2020-05-03	06081	SAN MATEO	CA	county
Containment and Closure	irc11_bar	Bar closing	2020-04-27	2020-05-03	06081	SAN MATEO	CA	county
Containment and Closure	irc12_movie	Movie theater closing	2020-04-27	2020-05-03	06081	SAN MATEO	CA	county
Containment and Closure	irc13_daycare	Day care closing	2020-04-27	2020-05-03	06081	SAN MATEO	CA	county
Containment and Closure	irc15_religious_gathering	Restrictions on religious gatherings	2020-04-27	2020-05-03	06081	SAN MATEO	CA	county
Containment and Closure	irc17_curfew	Curfew requirement	2020-04-27	2020-05-03	06081	SAN MATEO	CA	no evidence
Economic Support	ire5_income	Income support	2020-04-27	2020-05-03	06081	SAN MATEO	CA	county
Economic Support	ire6_housing	Housing support	2020-04-27	2020-05-03	06081	SAN MATEO	CA	county
Economic Support	ire7_utility	Utility support	2020-04-27	2020-05-03	06081	SAN MATEO	CA	county
Economic Support	ire8_sickleave	Paid sick leave	2020-04-27	2020-05-03	06081	SAN MATEO	CA	state
Economic Support	ire9_nutrition	Nutrition support	2020-04-27	2020-05-03	06081	SAN MATEO	CA	county
Public Health	irh1_campaigns	Public information campaigns	2020-04-27	2020-05-03	06081	SAN MATEO	CA	county
Public Health	irh2_testing	Testing policy	2020-04-27	2020-05-03	06081	SAN MATEO	CA	state
Public Health	irh3_contact_tracing	Contact tracing	2020-04-27	2020-05-03	06081	SAN MATEO	CA	state
Public Health	irh6a_covering_in	Facing coverings (indoors)	2020-04-27	2020-05-03	06081	SAN MATEO	CA	county
Public Health	irh6b_covering_out	Facing coverings (outdoors)	2020-04-27	2020-05-03	06081	SAN MATEO	CA	county
Public Health	irh7_vax_group	Vaccination availability by group	2020-04-27	2020-05-03	06081	SAN MATEO	CA	no evidence
Public Health	irh8_vax_org_loc	Vaccination availability by organization/location	2020-04-27	2020-05-03	06081	SAN MATEO	CA	no evidence
Public Health	irh10_event_access	Space/event access restrictions	2020-04-27	2020-05-03	06081	SAN MATEO	CA	no evidence
Containment and Closure	irc1_school	School closing	2020-05-04	2020-05-10	06081	SAN MATEO	CA	county
Containment and Closure	irc2_workplace	Workplace closing	2020-05-04	2020-05-10	06081	SAN MATEO	CA	county
Containment and Closure	irc3_events	Cancel public events	2020-05-04	2020-05-10	06081	SAN MATEO	CA	county
Containment and Closure	irc4_private_gather	Restrictions on private gatherings	2020-05-04	2020-05-10	06081	SAN MATEO	CA	county
Containment and Closure	irc5_public_transpo	Close public transport	2020-05-04	2020-05-10	06081	SAN MATEO	CA	county
Containment and Closure	irc6_stay_home	Stay at home requirements	2020-05-04	2020-05-10	06081	SAN MATEO	CA	county
Containment and Closure	irc9_gym	Gym closing	2020-05-04	2020-05-10	06081	SAN MATEO	CA	county
Containment and Closure	irc10_restaurant	Restaurant closing	2020-05-04	2020-05-10	06081	SAN MATEO	CA	county
Containment and Closure	irc11_bar	Bar closing	2020-05-04	2020-05-10	06081	SAN MATEO	CA	county
Containment and Closure	irc12_movie	Movie theater closing	2020-05-04	2020-05-10	06081	SAN MATEO	CA	county
Containment and Closure	irc13_daycare	Day care closing	2020-05-04	2020-05-10	06081	SAN MATEO	CA	county
Containment and Closure	irc15_religious_gathering	Restrictions on religious gatherings	2020-05-04	2020-05-10	06081	SAN MATEO	CA	county
Containment and Closure	irc17_curfew	Curfew requirement	2020-05-04	2020-05-10	06081	SAN MATEO	CA	no evidence
Economic Support	ire5_income	Income support	2020-05-04	2020-05-10	06081	SAN MATEO	CA	county
Economic Support	ire6_housing	Housing support	2020-05-04	2020-05-10	06081	SAN MATEO	CA	county
Economic Support	ire7_utility	Utility support	2020-05-04	2020-05-10	06081	SAN MATEO	CA	county
Economic Support	ire8_sickleave	Paid sick leave	2020-05-04	2020-05-10	06081	SAN MATEO	CA	state
Economic Support	ire9_nutrition	Nutrition support	2020-05-04	2020-05-10	06081	SAN MATEO	CA	county
Public Health	irh1_campaigns	Public information campaigns	2020-05-04	2020-05-10	06081	SAN MATEO	CA	county
Public Health	irh2_testing	Testing policy	2020-05-04	2020-05-10	06081	SAN MATEO	CA	state
Public Health	irh3_contact_tracing	Contact tracing	2020-05-04	2020-05-10	06081	SAN MATEO	CA	state
Public Health	irh6a_covering_in	Facing coverings (indoors)	2020-05-04	2020-05-10	06081	SAN MATEO	CA	county
Public Health	irh6b_covering_out	Facing coverings (outdoors)	2020-05-04	2020-05-10	06081	SAN MATEO	CA	county
Public Health	irh7_vax_group	Vaccination availability by group	2020-05-04	2020-05-10	06081	SAN MATEO	CA	no evidence
Public Health	irh8_vax_org_loc	Vaccination availability by organization/location	2020-05-04	2020-05-10	06081	SAN MATEO	CA	no evidence
Public Health	irh10_event_access	Space/event access restrictions	2020-05-04	2020-05-10	06081	SAN MATEO	CA	no evidence
Containment and Closure	irc1_school	School closing	2020-05-11	2020-05-17	06081	SAN MATEO	CA	county
Containment and Closure	irc2_workplace	Workplace closing	2020-05-11	2020-05-17	06081	SAN MATEO	CA	county
Containment and Closure	irc3_events	Cancel public events	2020-05-11	2020-05-17	06081	SAN MATEO	CA	county
Containment and Closure	irc4_private_gather	Restrictions on private gatherings	2020-05-11	2020-05-17	06081	SAN MATEO	CA	county
Containment and Closure	irc5_public_transpo	Close public transport	2020-05-11	2020-05-17	06081	SAN MATEO	CA	county
Containment and Closure	irc6_stay_home	Stay at home requirements	2020-05-11	2020-05-17	06081	SAN MATEO	CA	county
Containment and Closure	irc9_gym	Gym closing	2020-05-11	2020-05-17	06081	SAN MATEO	CA	county
Containment and Closure	irc10_restaurant	Restaurant closing	2020-05-11	2020-05-17	06081	SAN MATEO	CA	county
Containment and Closure	irc11_bar	Bar closing	2020-05-11	2020-05-17	06081	SAN MATEO	CA	county
Containment and Closure	irc12_movie	Movie theater closing	2020-05-11	2020-05-17	06081	SAN MATEO	CA	county
Containment and Closure	irc13_daycare	Day care closing	2020-05-11	2020-05-17	06081	SAN MATEO	CA	county
Containment and Closure	irc15_religious_gathering	Restrictions on religious gatherings	2020-05-11	2020-05-17	06081	SAN MATEO	CA	county
Containment and Closure	irc17_curfew	Curfew requirement	2020-05-11	2020-05-17	06081	SAN MATEO	CA	no evidence
Economic Support	ire5_income	Income support	2020-05-11	2020-05-17	06081	SAN MATEO	CA	county
Economic Support	ire6_housing	Housing support	2020-05-11	2020-05-17	06081	SAN MATEO	CA	county
Economic Support	ire7_utility	Utility support	2020-05-11	2020-05-17	06081	SAN MATEO	CA	county
Economic Support	ire8_sickleave	Paid sick leave	2020-05-11	2020-05-17	06081	SAN MATEO	CA	state
Economic Support	ire9_nutrition	Nutrition support	2020-05-11	2020-05-17	06081	SAN MATEO	CA	county
Public Health	irh1_campaigns	Public information campaigns	2020-05-11	2020-05-17	06081	SAN MATEO	CA	county
Public Health	irh2_testing	Testing policy	2020-05-11	2020-05-17	06081	SAN MATEO	CA	county
Public Health	irh3_contact_tracing	Contact tracing	2020-05-11	2020-05-17	06081	SAN MATEO	CA	state
Public Health	irh6a_covering_in	Facing coverings (indoors)	2020-05-11	2020-05-17	06081	SAN MATEO	CA	county
Public Health	irh6b_covering_out	Facing coverings (outdoors)	2020-05-11	2020-05-17	06081	SAN MATEO	CA	county
Public Health	irh7_vax_group	Vaccination availability by group	2020-05-11	2020-05-17	06081	SAN MATEO	CA	no evidence
Public Health	irh8_vax_org_loc	Vaccination availability by organization/location	2020-05-11	2020-05-17	06081	SAN MATEO	CA	no evidence
Public Health	irh10_event_access	Space/event access restrictions	2020-05-11	2020-05-17	06081	SAN MATEO	CA	no evidence
Containment and Closure	irc1_school	School closing	2020-05-18	2020-05-24	06081	SAN MATEO	CA	county
Containment and Closure	irc2_workplace	Workplace closing	2020-05-18	2020-05-24	06081	SAN MATEO	CA	county
Containment and Closure	irc3_events	Cancel public events	2020-05-18	2020-05-24	06081	SAN MATEO	CA	county
Containment and Closure	irc4_private_gather	Restrictions on private gatherings	2020-05-18	2020-05-24	06081	SAN MATEO	CA	county
Containment and Closure	irc5_public_transpo	Close public transport	2020-05-18	2020-05-24	06081	SAN MATEO	CA	county
Containment and Closure	irc6_stay_home	Stay at home requirements	2020-05-18	2020-05-24	06081	SAN MATEO	CA	county
Containment and Closure	irc9_gym	Gym closing	2020-05-18	2020-05-24	06081	SAN MATEO	CA	county
Containment and Closure	irc10_restaurant	Restaurant closing	2020-05-18	2020-05-24	06081	SAN MATEO	CA	county
Containment and Closure	irc11_bar	Bar closing	2020-05-18	2020-05-24	06081	SAN MATEO	CA	county
Containment and Closure	irc12_movie	Movie theater closing	2020-05-18	2020-05-24	06081	SAN MATEO	CA	county
Containment and Closure	irc13_daycare	Day care closing	2020-05-18	2020-05-24	06081	SAN MATEO	CA	county
Containment and Closure	irc15_religious_gathering	Restrictions on religious gatherings	2020-05-18	2020-05-24	06081	SAN MATEO	CA	county
Containment and Closure	irc17_curfew	Curfew requirement	2020-05-18	2020-05-24	06081	SAN MATEO	CA	no evidence
Economic Support	ire5_income	Income support	2020-05-18	2020-05-24	06081	SAN MATEO	CA	county
Economic Support	ire6_housing	Housing support	2020-05-18	2020-05-24	06081	SAN MATEO	CA	county
Economic Support	ire7_utility	Utility support	2020-05-18	2020-05-24	06081	SAN MATEO	CA	county
Economic Support	ire8_sickleave	Paid sick leave	2020-05-18	2020-05-24	06081	SAN MATEO	CA	state
Economic Support	ire9_nutrition	Nutrition support	2020-05-18	2020-05-24	06081	SAN MATEO	CA	county
Public Health	irh1_campaigns	Public information campaigns	2020-05-18	2020-05-24	06081	SAN MATEO	CA	county
Public Health	irh2_testing	Testing policy	2020-05-18	2020-05-24	06081	SAN MATEO	CA	county
Public Health	irh3_contact_tracing	Contact tracing	2020-05-18	2020-05-24	06081	SAN MATEO	CA	state
Public Health	irh6a_covering_in	Facing coverings (indoors)	2020-05-18	2020-05-24	06081	SAN MATEO	CA	county
Public Health	irh6b_covering_out	Facing coverings (outdoors)	2020-05-18	2020-05-24	06081	SAN MATEO	CA	county
Public Health	irh7_vax_group	Vaccination availability by group	2020-05-18	2020-05-24	06081	SAN MATEO	CA	no evidence
Public Health	irh8_vax_org_loc	Vaccination availability by organization/location	2020-05-18	2020-05-24	06081	SAN MATEO	CA	no evidence
Public Health	irh10_event_access	Space/event access restrictions	2020-05-18	2020-05-24	06081	SAN MATEO	CA	no evidence
Containment and Closure	irc1_school	School closing	2020-05-25	2020-05-31	06081	SAN MATEO	CA	county
Containment and Closure	irc2_workplace	Workplace closing	2020-05-25	2020-05-31	06081	SAN MATEO	CA	county
Containment and Closure	irc3_events	Cancel public events	2020-05-25	2020-05-31	06081	SAN MATEO	CA	county
Containment and Closure	irc4_private_gather	Restrictions on private gatherings	2020-05-25	2020-05-31	06081	SAN MATEO	CA	county
Containment and Closure	irc5_public_transpo	Close public transport	2020-05-25	2020-05-31	06081	SAN MATEO	CA	county
Containment and Closure	irc6_stay_home	Stay at home requirements	2020-05-25	2020-05-31	06081	SAN MATEO	CA	county
Containment and Closure	irc9_gym	Gym closing	2020-05-25	2020-05-31	06081	SAN MATEO	CA	county
Containment and Closure	irc10_restaurant	Restaurant closing	2020-05-25	2020-05-31	06081	SAN MATEO	CA	county
Containment and Closure	irc11_bar	Bar closing	2020-05-25	2020-05-31	06081	SAN MATEO	CA	county
Containment and Closure	irc12_movie	Movie theater closing	2020-05-25	2020-05-31	06081	SAN MATEO	CA	county
Containment and Closure	irc13_daycare	Day care closing	2020-05-25	2020-05-31	06081	SAN MATEO	CA	county
Containment and Closure	irc15_religious_gathering	Restrictions on religious gatherings	2020-05-25	2020-05-31	06081	SAN MATEO	CA	county
Containment and Closure	irc17_curfew	Curfew requirement	2020-05-25	2020-05-31	06081	SAN MATEO	CA	no evidence
Economic Support	ire5_income	Income support	2020-05-25	2020-05-31	06081	SAN MATEO	CA	county
Economic Support	ire6_housing	Housing support	2020-05-25	2020-05-31	06081	SAN MATEO	CA	county
Economic Support	ire7_utility	Utility support	2020-05-25	2020-05-31	06081	SAN MATEO	CA	county
Economic Support	ire8_sickleave	Paid sick leave	2020-05-25	2020-05-31	06081	SAN MATEO	CA	state
Economic Support	ire9_nutrition	Nutrition support	2020-05-25	2020-05-31	06081	SAN MATEO	CA	county
Public Health	irh1_campaigns	Public information campaigns	2020-05-25	2020-05-31	06081	SAN MATEO	CA	county
Public Health	irh2_testing	Testing policy	2020-05-25	2020-05-31	06081	SAN MATEO	CA	county
Public Health	irh3_contact_tracing	Contact tracing	2020-05-25	2020-05-31	06081	SAN MATEO	CA	state
Public Health	irh6a_covering_in	Facing coverings (indoors)	2020-05-25	2020-05-31	06081	SAN MATEO	CA	county
Public Health	irh6b_covering_out	Facing coverings (outdoors)	2020-05-25	2020-05-31	06081	SAN MATEO	CA	county
Public Health	irh7_vax_group	Vaccination availability by group	2020-05-25	2020-05-31	06081	SAN MATEO	CA	no evidence
Public Health	irh8_vax_org_loc	Vaccination availability by organization/location	2020-05-25	2020-05-31	06081	SAN MATEO	CA	no evidence
Public Health	irh10_event_access	Space/event access restrictions	2020-05-25	2020-05-31	06081	SAN MATEO	CA	no evidence
Containment and Closure	irc1_school	School closing	2020-06-01	2020-06-07	06081	SAN MATEO	CA	county
Containment and Closure	irc2_workplace	Workplace closing	2020-06-01	2020-06-07	06081	SAN MATEO	CA	county
Containment and Closure	irc3_events	Cancel public events	2020-06-01	2020-06-07	06081	SAN MATEO	CA	county
Containment and Closure	irc4_private_gather	Restrictions on private gatherings	2020-06-01	2020-06-07	06081	SAN MATEO	CA	county
Containment and Closure	irc5_public_transpo	Close public transport	2020-06-01	2020-06-07	06081	SAN MATEO	CA	county
Containment and Closure	irc6_stay_home	Stay at home requirements	2020-06-01	2020-06-07	06081	SAN MATEO	CA	county
Containment and Closure	irc9_gym	Gym closing	2020-06-01	2020-06-07	06081	SAN MATEO	CA	county
Containment and Closure	irc10_restaurant	Restaurant closing	2020-06-01	2020-06-07	06081	SAN MATEO	CA	county
Containment and Closure	irc11_bar	Bar closing	2020-06-01	2020-06-07	06081	SAN MATEO	CA	county
Containment and Closure	irc12_movie	Movie theater closing	2020-06-01	2020-06-07	06081	SAN MATEO	CA	county
Containment and Closure	irc13_daycare	Day care closing	2020-06-01	2020-06-07	06081	SAN MATEO	CA	county
Containment and Closure	irc15_religious_gathering	Restrictions on religious gatherings	2020-06-01	2020-06-07	06081	SAN MATEO	CA	county
Containment and Closure	irc17_curfew	Curfew requirement	2020-06-01	2020-06-07	06081	SAN MATEO	CA	no evidence
Economic Support	ire5_income	Income support	2020-06-01	2020-06-07	06081	SAN MATEO	CA	county
Economic Support	ire6_housing	Housing support	2020-06-01	2020-06-07	06081	SAN MATEO	CA	county
Economic Support	ire7_utility	Utility support	2020-06-01	2020-06-07	06081	SAN MATEO	CA	county
Economic Support	ire8_sickleave	Paid sick leave	2020-06-01	2020-06-07	06081	SAN MATEO	CA	state
Economic Support	ire9_nutrition	Nutrition support	2020-06-01	2020-06-07	06081	SAN MATEO	CA	county
Public Health	irh1_campaigns	Public information campaigns	2020-06-01	2020-06-07	06081	SAN MATEO	CA	county
Public Health	irh2_testing	Testing policy	2020-06-01	2020-06-07	06081	SAN MATEO	CA	county
Public Health	irh3_contact_tracing	Contact tracing	2020-06-01	2020-06-07	06081	SAN MATEO	CA	state
Public Health	irh6a_covering_in	Facing coverings (indoors)	2020-06-01	2020-06-07	06081	SAN MATEO	CA	county
Public Health	irh6b_covering_out	Facing coverings (outdoors)	2020-06-01	2020-06-07	06081	SAN MATEO	CA	county
Public Health	irh7_vax_group	Vaccination availability by group	2020-06-01	2020-06-07	06081	SAN MATEO	CA	no evidence
Public Health	irh8_vax_org_loc	Vaccination availability by organization/location	2020-06-01	2020-06-07	06081	SAN MATEO	CA	no evidence
Public Health	irh10_event_access	Space/event access restrictions	2020-06-01	2020-06-07	06081	SAN MATEO	CA	no evidence
Containment and Closure	irc1_school	School closing	2020-06-08	2020-06-14	06081	SAN MATEO	CA	county
Containment and Closure	irc2_workplace	Workplace closing	2020-06-08	2020-06-14	06081	SAN MATEO	CA	county
Containment and Closure	irc3_events	Cancel public events	2020-06-08	2020-06-14	06081	SAN MATEO	CA	county
Containment and Closure	irc4_private_gather	Restrictions on private gatherings	2020-06-08	2020-06-14	06081	SAN MATEO	CA	county
Containment and Closure	irc5_public_transpo	Close public transport	2020-06-08	2020-06-14	06081	SAN MATEO	CA	county
Containment and Closure	irc6_stay_home	Stay at home requirements	2020-06-08	2020-06-14	06081	SAN MATEO	CA	county
Containment and Closure	irc9_gym	Gym closing	2020-06-08	2020-06-14	06081	SAN MATEO	CA	county
Containment and Closure	irc10_restaurant	Restaurant closing	2020-06-08	2020-06-14	06081	SAN MATEO	CA	county
Containment and Closure	irc11_bar	Bar closing	2020-06-08	2020-06-14	06081	SAN MATEO	CA	county
Containment and Closure	irc12_movie	Movie theater closing	2020-06-08	2020-06-14	06081	SAN MATEO	CA	county
Containment and Closure	irc13_daycare	Day care closing	2020-06-08	2020-06-14	06081	SAN MATEO	CA	county
Containment and Closure	irc15_religious_gathering	Restrictions on religious gatherings	2020-06-08	2020-06-14	06081	SAN MATEO	CA	county
Containment and Closure	irc17_curfew	Curfew requirement	2020-06-08	2020-06-14	06081	SAN MATEO	CA	no evidence
Economic Support	ire5_income	Income support	2020-06-08	2020-06-14	06081	SAN MATEO	CA	county
Economic Support	ire6_housing	Housing support	2020-06-08	2020-06-14	06081	SAN MATEO	CA	county
Economic Support	ire7_utility	Utility support	2020-06-08	2020-06-14	06081	SAN MATEO	CA	county
Economic Support	ire8_sickleave	Paid sick leave	2020-06-08	2020-06-14	06081	SAN MATEO	CA	state
Economic Support	ire9_nutrition	Nutrition support	2020-06-08	2020-06-14	06081	SAN MATEO	CA	county
Public Health	irh1_campaigns	Public information campaigns	2020-06-08	2020-06-14	06081	SAN MATEO	CA	county
Public Health	irh2_testing	Testing policy	2020-06-08	2020-06-14	06081	SAN MATEO	CA	county
Public Health	irh3_contact_tracing	Contact tracing	2020-06-08	2020-06-14	06081	SAN MATEO	CA	state
Public Health	irh6a_covering_in	Facing coverings (indoors)	2020-06-08	2020-06-14	06081	SAN MATEO	CA	county
Public Health	irh6b_covering_out	Facing coverings (outdoors)	2020-06-08	2020-06-14	06081	SAN MATEO	CA	county
Public Health	irh7_vax_group	Vaccination availability by group	2020-06-08	2020-06-14	06081	SAN MATEO	CA	no evidence
Public Health	irh8_vax_org_loc	Vaccination availability by organization/location	2020-06-08	2020-06-14	06081	SAN MATEO	CA	no evidence
Public Health	irh10_event_access	Space/event access restrictions	2020-06-08	2020-06-14	06081	SAN MATEO	CA	no evidence
Containment and Closure	irc1_school	School closing	2020-06-15	2020-06-21	06081	SAN MATEO	CA	county
Containment and Closure	irc2_workplace	Workplace closing	2020-06-15	2020-06-21	06081	SAN MATEO	CA	county
Containment and Closure	irc3_events	Cancel public events	2020-06-15	2020-06-21	06081	SAN MATEO	CA	county
Containment and Closure	irc4_private_gather	Restrictions on private gatherings	2020-06-15	2020-06-21	06081	SAN MATEO	CA	county
Containment and Closure	irc5_public_transpo	Close public transport	2020-06-15	2020-06-21	06081	SAN MATEO	CA	county
Containment and Closure	irc6_stay_home	Stay at home requirements	2020-06-15	2020-06-21	06081	SAN MATEO	CA	county
Containment and Closure	irc9_gym	Gym closing	2020-06-15	2020-06-21	06081	SAN MATEO	CA	county
Containment and Closure	irc10_restaurant	Restaurant closing	2020-06-15	2020-06-21	06081	SAN MATEO	CA	county
Containment and Closure	irc11_bar	Bar closing	2020-06-15	2020-06-21	06081	SAN MATEO	CA	county
Containment and Closure	irc12_movie	Movie theater closing	2020-06-15	2020-06-21	06081	SAN MATEO	CA	county
Containment and Closure	irc13_daycare	Day care closing	2020-06-15	2020-06-21	06081	SAN MATEO	CA	county
Containment and Closure	irc15_religious_gathering	Restrictions on religious gatherings	2020-06-15	2020-06-21	06081	SAN MATEO	CA	county
Containment and Closure	irc17_curfew	Curfew requirement	2020-06-15	2020-06-21	06081	SAN MATEO	CA	no evidence
Economic Support	ire5_income	Income support	2020-06-15	2020-06-21	06081	SAN MATEO	CA	county
Economic Support	ire6_housing	Housing support	2020-06-15	2020-06-21	06081	SAN MATEO	CA	county
Economic Support	ire7_utility	Utility support	2020-06-15	2020-06-21	06081	SAN MATEO	CA	county
Economic Support	ire8_sickleave	Paid sick leave	2020-06-15	2020-06-21	06081	SAN MATEO	CA	state
Economic Support	ire9_nutrition	Nutrition support	2020-06-15	2020-06-21	06081	SAN MATEO	CA	county
Public Health	irh1_campaigns	Public information campaigns	2020-06-15	2020-06-21	06081	SAN MATEO	CA	county
Public Health	irh2_testing	Testing policy	2020-06-15	2020-06-21	06081	SAN MATEO	CA	county
Public Health	irh3_contact_tracing	Contact tracing	2020-06-15	2020-06-21	06081	SAN MATEO	CA	state
Public Health	irh6a_covering_in	Facing coverings (indoors)	2020-06-15	2020-06-21	06081	SAN MATEO	CA	county
Public Health	irh6b_covering_out	Facing coverings (outdoors)	2020-06-15	2020-06-21	06081	SAN MATEO	CA	county
Public Health	irh7_vax_group	Vaccination availability by group	2020-06-15	2020-06-21	06081	SAN MATEO	CA	no evidence
Public Health	irh8_vax_org_loc	Vaccination availability by organization/location	2020-06-15	2020-06-21	06081	SAN MATEO	CA	no evidence
Public Health	irh10_event_access	Space/event access restrictions	2020-06-15	2020-06-21	06081	SAN MATEO	CA	no evidence
Containment and Closure	irc1_school	School closing	2020-06-22	2020-06-28	06081	SAN MATEO	CA	county
Containment and Closure	irc2_workplace	Workplace closing	2020-06-22	2020-06-28	06081	SAN MATEO	CA	county
Containment and Closure	irc3_events	Cancel public events	2020-06-22	2020-06-28	06081	SAN MATEO	CA	county
Containment and Closure	irc4_private_gather	Restrictions on private gatherings	2020-06-22	2020-06-28	06081	SAN MATEO	CA	county
Containment and Closure	irc5_public_transpo	Close public transport	2020-06-22	2020-06-28	06081	SAN MATEO	CA	county
Containment and Closure	irc6_stay_home	Stay at home requirements	2020-06-22	2020-06-28	06081	SAN MATEO	CA	county
Containment and Closure	irc9_gym	Gym closing	2020-06-22	2020-06-28	06081	SAN MATEO	CA	county
Containment and Closure	irc10_restaurant	Restaurant closing	2020-06-22	2020-06-28	06081	SAN MATEO	CA	county
Containment and Closure	irc11_bar	Bar closing	2020-06-22	2020-06-28	06081	SAN MATEO	CA	county
Containment and Closure	irc12_movie	Movie theater closing	2020-06-22	2020-06-28	06081	SAN MATEO	CA	county
Containment and Closure	irc13_daycare	Day care closing	2020-06-22	2020-06-28	06081	SAN MATEO	CA	county
Containment and Closure	irc15_religious_gathering	Restrictions on religious gatherings	2020-06-22	2020-06-28	06081	SAN MATEO	CA	county
Containment and Closure	irc17_curfew	Curfew requirement	2020-06-22	2020-06-28	06081	SAN MATEO	CA	no evidence
Economic Support	ire5_income	Income support	2020-06-22	2020-06-28	06081	SAN MATEO	CA	county
Economic Support	ire6_housing	Housing support	2020-06-22	2020-06-28	06081	SAN MATEO	CA	county
Economic Support	ire7_utility	Utility support	2020-06-22	2020-06-28	06081	SAN MATEO	CA	county
Economic Support	ire8_sickleave	Paid sick leave	2020-06-22	2020-06-28	06081	SAN MATEO	CA	state
Economic Support	ire9_nutrition	Nutrition support	2020-06-22	2020-06-28	06081	SAN MATEO	CA	county
Public Health	irh1_campaigns	Public information campaigns	2020-06-22	2020-06-28	06081	SAN MATEO	CA	county
Public Health	irh2_testing	Testing policy	2020-06-22	2020-06-28	06081	SAN MATEO	CA	county
Public Health	irh3_contact_tracing	Contact tracing	2020-06-22	2020-06-28	06081	SAN MATEO	CA	county
Public Health	irh6a_covering_in	Facing coverings (indoors)	2020-06-22	2020-06-28	06081	SAN MATEO	CA	county
Public Health	irh6b_covering_out	Facing coverings (outdoors)	2020-06-22	2020-06-28	06081	SAN MATEO	CA	county
Public Health	irh7_vax_group	Vaccination availability by group	2020-06-22	2020-06-28	06081	SAN MATEO	CA	no evidence
Public Health	irh8_vax_org_loc	Vaccination availability by organization/location	2020-06-22	2020-06-28	06081	SAN MATEO	CA	no evidence
Public Health	irh10_event_access	Space/event access restrictions	2020-06-22	2020-06-28	06081	SAN MATEO	CA	no evidence
Containment and Closure	irc1_school	School closing	2020-06-29	2020-07-05	06081	SAN MATEO	CA	county
Containment and Closure	irc2_workplace	Workplace closing	2020-06-29	2020-07-05	06081	SAN MATEO	CA	county
Containment and Closure	irc3_events	Cancel public events	2020-06-29	2020-07-05	06081	SAN MATEO	CA	county
Containment and Closure	irc4_private_gather	Restrictions on private gatherings	2020-06-29	2020-07-05	06081	SAN MATEO	CA	county
Containment and Closure	irc5_public_transpo	Close public transport	2020-06-29	2020-07-05	06081	SAN MATEO	CA	county
Containment and Closure	irc6_stay_home	Stay at home requirements	2020-06-29	2020-07-05	06081	SAN MATEO	CA	county
Containment and Closure	irc9_gym	Gym closing	2020-06-29	2020-07-05	06081	SAN MATEO	CA	county
Containment and Closure	irc10_restaurant	Restaurant closing	2020-06-29	2020-07-05	06081	SAN MATEO	CA	county
Containment and Closure	irc11_bar	Bar closing	2020-06-29	2020-07-05	06081	SAN MATEO	CA	county
Containment and Closure	irc12_movie	Movie theater closing	2020-06-29	2020-07-05	06081	SAN MATEO	CA	county
Containment and Closure	irc13_daycare	Day care closing	2020-06-29	2020-07-05	06081	SAN MATEO	CA	county
Containment and Closure	irc15_religious_gathering	Restrictions on religious gatherings	2020-06-29	2020-07-05	06081	SAN MATEO	CA	county
Containment and Closure	irc17_curfew	Curfew requirement	2020-06-29	2020-07-05	06081	SAN MATEO	CA	no evidence
Economic Support	ire5_income	Income support	2020-06-29	2020-07-05	06081	SAN MATEO	CA	county
Economic Support	ire6_housing	Housing support	2020-06-29	2020-07-05	06081	SAN MATEO	CA	county
Economic Support	ire7_utility	Utility support	2020-06-29	2020-07-05	06081	SAN MATEO	CA	county
Economic Support	ire8_sickleave	Paid sick leave	2020-06-29	2020-07-05	06081	SAN MATEO	CA	state
Economic Support	ire9_nutrition	Nutrition support	2020-06-29	2020-07-05	06081	SAN MATEO	CA	county
Public Health	irh1_campaigns	Public information campaigns	2020-06-29	2020-07-05	06081	SAN MATEO	CA	county
Public Health	irh2_testing	Testing policy	2020-06-29	2020-07-05	06081	SAN MATEO	CA	county
Public Health	irh3_contact_tracing	Contact tracing	2020-06-29	2020-07-05	06081	SAN MATEO	CA	county
Public Health	irh6a_covering_in	Facing coverings (indoors)	2020-06-29	2020-07-05	06081	SAN MATEO	CA	county
Public Health	irh6b_covering_out	Facing coverings (outdoors)	2020-06-29	2020-07-05	06081	SAN MATEO	CA	county
Public Health	irh7_vax_group	Vaccination availability by group	2020-06-29	2020-07-05	06081	SAN MATEO	CA	no evidence
Public Health	irh8_vax_org_loc	Vaccination availability by organization/location	2020-06-29	2020-07-05	06081	SAN MATEO	CA	no evidence
Public Health	irh10_event_access	Space/event access restrictions	2020-06-29	2020-07-05	06081	SAN MATEO	CA	no evidence
Containment and Closure	irc1_school	School closing	2020-07-06	2020-07-12	06081	SAN MATEO	CA	county
Containment and Closure	irc2_workplace	Workplace closing	2020-07-06	2020-07-12	06081	SAN MATEO	CA	county
Containment and Closure	irc3_events	Cancel public events	2020-07-06	2020-07-12	06081	SAN MATEO	CA	county
Containment and Closure	irc4_private_gather	Restrictions on private gatherings	2020-07-06	2020-07-12	06081	SAN MATEO	CA	county
Containment and Closure	irc5_public_transpo	Close public transport	2020-07-06	2020-07-12	06081	SAN MATEO	CA	county
Containment and Closure	irc6_stay_home	Stay at home requirements	2020-07-06	2020-07-12	06081	SAN MATEO	CA	county
Containment and Closure	irc9_gym	Gym closing	2020-07-06	2020-07-12	06081	SAN MATEO	CA	county
Containment and Closure	irc10_restaurant	Restaurant closing	2020-07-06	2020-07-12	06081	SAN MATEO	CA	county
Containment and Closure	irc11_bar	Bar closing	2020-07-06	2020-07-12	06081	SAN MATEO	CA	county
Containment and Closure	irc12_movie	Movie theater closing	2020-07-06	2020-07-12	06081	SAN MATEO	CA	county
Containment and Closure	irc13_daycare	Day care closing	2020-07-06	2020-07-12	06081	SAN MATEO	CA	county
Containment and Closure	irc15_religious_gathering	Restrictions on religious gatherings	2020-07-06	2020-07-12	06081	SAN MATEO	CA	county
Containment and Closure	irc17_curfew	Curfew requirement	2020-07-06	2020-07-12	06081	SAN MATEO	CA	no evidence
Economic Support	ire5_income	Income support	2020-07-06	2020-07-12	06081	SAN MATEO	CA	county
Economic Support	ire6_housing	Housing support	2020-07-06	2020-07-12	06081	SAN MATEO	CA	county
Economic Support	ire7_utility	Utility support	2020-07-06	2020-07-12	06081	SAN MATEO	CA	county
Economic Support	ire8_sickleave	Paid sick leave	2020-07-06	2020-07-12	06081	SAN MATEO	CA	county
Economic Support	ire9_nutrition	Nutrition support	2020-07-06	2020-07-12	06081	SAN MATEO	CA	county
Public Health	irh1_campaigns	Public information campaigns	2020-07-06	2020-07-12	06081	SAN MATEO	CA	county
Public Health	irh2_testing	Testing policy	2020-07-06	2020-07-12	06081	SAN MATEO	CA	county
Public Health	irh3_contact_tracing	Contact tracing	2020-07-06	2020-07-12	06081	SAN MATEO	CA	county
Public Health	irh6a_covering_in	Facing coverings (indoors)	2020-07-06	2020-07-12	06081	SAN MATEO	CA	county
Public Health	irh6b_covering_out	Facing coverings (outdoors)	2020-07-06	2020-07-12	06081	SAN MATEO	CA	county
Public Health	irh7_vax_group	Vaccination availability by group	2020-07-06	2020-07-12	06081	SAN MATEO	CA	no evidence
Public Health	irh8_vax_org_loc	Vaccination availability by organization/location	2020-07-06	2020-07-12	06081	SAN MATEO	CA	no evidence
Public Health	irh10_event_access	Space/event access restrictions	2020-07-06	2020-07-12	06081	SAN MATEO	CA	no evidence
Containment and Closure	irc1_school	School closing	2020-07-13	2020-07-19	06081	SAN MATEO	CA	county
Containment and Closure	irc2_workplace	Workplace closing	2020-07-13	2020-07-19	06081	SAN MATEO	CA	county
Containment and Closure	irc3_events	Cancel public events	2020-07-13	2020-07-19	06081	SAN MATEO	CA	county
Containment and Closure	irc4_private_gather	Restrictions on private gatherings	2020-07-13	2020-07-19	06081	SAN MATEO	CA	county
Containment and Closure	irc5_public_transpo	Close public transport	2020-07-13	2020-07-19	06081	SAN MATEO	CA	county
Containment and Closure	irc6_stay_home	Stay at home requirements	2020-07-13	2020-07-19	06081	SAN MATEO	CA	county
Containment and Closure	irc9_gym	Gym closing	2020-07-13	2020-07-19	06081	SAN MATEO	CA	county
Containment and Closure	irc10_restaurant	Restaurant closing	2020-07-13	2020-07-19	06081	SAN MATEO	CA	county
Containment and Closure	irc11_bar	Bar closing	2020-07-13	2020-07-19	06081	SAN MATEO	CA	county
Containment and Closure	irc12_movie	Movie theater closing	2020-07-13	2020-07-19	06081	SAN MATEO	CA	county
Containment and Closure	irc13_daycare	Day care closing	2020-07-13	2020-07-19	06081	SAN MATEO	CA	county
Containment and Closure	irc15_religious_gathering	Restrictions on religious gatherings	2020-07-13	2020-07-19	06081	SAN MATEO	CA	county
Containment and Closure	irc17_curfew	Curfew requirement	2020-07-13	2020-07-19	06081	SAN MATEO	CA	no evidence
Economic Support	ire5_income	Income support	2020-07-13	2020-07-19	06081	SAN MATEO	CA	county
Economic Support	ire6_housing	Housing support	2020-07-13	2020-07-19	06081	SAN MATEO	CA	county
Economic Support	ire7_utility	Utility support	2020-07-13	2020-07-19	06081	SAN MATEO	CA	county
Economic Support	ire8_sickleave	Paid sick leave	2020-07-13	2020-07-19	06081	SAN MATEO	CA	county
Economic Support	ire9_nutrition	Nutrition support	2020-07-13	2020-07-19	06081	SAN MATEO	CA	county
Public Health	irh1_campaigns	Public information campaigns	2020-07-13	2020-07-19	06081	SAN MATEO	CA	county
Public Health	irh2_testing	Testing policy	2020-07-13	2020-07-19	06081	SAN MATEO	CA	county
Public Health	irh3_contact_tracing	Contact tracing	2020-07-13	2020-07-19	06081	SAN MATEO	CA	county
Public Health	irh6a_covering_in	Facing coverings (indoors)	2020-07-13	2020-07-19	06081	SAN MATEO	CA	county
Public Health	irh6b_covering_out	Facing coverings (outdoors)	2020-07-13	2020-07-19	06081	SAN MATEO	CA	county
Public Health	irh7_vax_group	Vaccination availability by group	2020-07-13	2020-07-19	06081	SAN MATEO	CA	no evidence
Public Health	irh8_vax_org_loc	Vaccination availability by organization/location	2020-07-13	2020-07-19	06081	SAN MATEO	CA	no evidence
Public Health	irh10_event_access	Space/event access restrictions	2020-07-13	2020-07-19	06081	SAN MATEO	CA	no evidence
Containment and Closure	irc1_school	School closing	2020-07-20	2020-07-26	06081	SAN MATEO	CA	county
Containment and Closure	irc2_workplace	Workplace closing	2020-07-20	2020-07-26	06081	SAN MATEO	CA	county
Containment and Closure	irc3_events	Cancel public events	2020-07-20	2020-07-26	06081	SAN MATEO	CA	county
Containment and Closure	irc4_private_gather	Restrictions on private gatherings	2020-07-20	2020-07-26	06081	SAN MATEO	CA	county
Containment and Closure	irc5_public_transpo	Close public transport	2020-07-20	2020-07-26	06081	SAN MATEO	CA	county
Containment and Closure	irc6_stay_home	Stay at home requirements	2020-07-20	2020-07-26	06081	SAN MATEO	CA	county
Containment and Closure	irc9_gym	Gym closing	2020-07-20	2020-07-26	06081	SAN MATEO	CA	county
Containment and Closure	irc10_restaurant	Restaurant closing	2020-07-20	2020-07-26	06081	SAN MATEO	CA	county
Containment and Closure	irc11_bar	Bar closing	2020-07-20	2020-07-26	06081	SAN MATEO	CA	county
Containment and Closure	irc12_movie	Movie theater closing	2020-07-20	2020-07-26	06081	SAN MATEO	CA	county
Containment and Closure	irc13_daycare	Day care closing	2020-07-20	2020-07-26	06081	SAN MATEO	CA	county
Containment and Closure	irc15_religious_gathering	Restrictions on religious gatherings	2020-07-20	2020-07-26	06081	SAN MATEO	CA	county
Containment and Closure	irc17_curfew	Curfew requirement	2020-07-20	2020-07-26	06081	SAN MATEO	CA	no evidence
Economic Support	ire5_income	Income support	2020-07-20	2020-07-26	06081	SAN MATEO	CA	county
Economic Support	ire6_housing	Housing support	2020-07-20	2020-07-26	06081	SAN MATEO	CA	county
Economic Support	ire7_utility	Utility support	2020-07-20	2020-07-26	06081	SAN MATEO	CA	county
Economic Support	ire8_sickleave	Paid sick leave	2020-07-20	2020-07-26	06081	SAN MATEO	CA	county
Economic Support	ire9_nutrition	Nutrition support	2020-07-20	2020-07-26	06081	SAN MATEO	CA	county
Public Health	irh1_campaigns	Public information campaigns	2020-07-20	2020-07-26	06081	SAN MATEO	CA	county
Public Health	irh2_testing	Testing policy	2020-07-20	2020-07-26	06081	SAN MATEO	CA	county
Public Health	irh3_contact_tracing	Contact tracing	2020-07-20	2020-07-26	06081	SAN MATEO	CA	county
Public Health	irh6a_covering_in	Facing coverings (indoors)	2020-07-20	2020-07-26	06081	SAN MATEO	CA	county
Public Health	irh6b_covering_out	Facing coverings (outdoors)	2020-07-20	2020-07-26	06081	SAN MATEO	CA	county
Public Health	irh7_vax_group	Vaccination availability by group	2020-07-20	2020-07-26	06081	SAN MATEO	CA	no evidence
Public Health	irh8_vax_org_loc	Vaccination availability by organization/location	2020-07-20	2020-07-26	06081	SAN MATEO	CA	no evidence
Public Health	irh10_event_access	Space/event access restrictions	2020-07-20	2020-07-26	06081	SAN MATEO	CA	no evidence
Containment and Closure	irc1_school	School closing	2020-07-27	2020-08-02	06081	SAN MATEO	CA	county
Containment and Closure	irc2_workplace	Workplace closing	2020-07-27	2020-08-02	06081	SAN MATEO	CA	county
Containment and Closure	irc3_events	Cancel public events	2020-07-27	2020-08-02	06081	SAN MATEO	CA	county
Containment and Closure	irc4_private_gather	Restrictions on private gatherings	2020-07-27	2020-08-02	06081	SAN MATEO	CA	county
Containment and Closure	irc5_public_transpo	Close public transport	2020-07-27	2020-08-02	06081	SAN MATEO	CA	county
Containment and Closure	irc6_stay_home	Stay at home requirements	2020-07-27	2020-08-02	06081	SAN MATEO	CA	county
Containment and Closure	irc9_gym	Gym closing	2020-07-27	2020-08-02	06081	SAN MATEO	CA	county
Containment and Closure	irc10_restaurant	Restaurant closing	2020-07-27	2020-08-02	06081	SAN MATEO	CA	county
Containment and Closure	irc11_bar	Bar closing	2020-07-27	2020-08-02	06081	SAN MATEO	CA	county
Containment and Closure	irc12_movie	Movie theater closing	2020-07-27	2020-08-02	06081	SAN MATEO	CA	county
Containment and Closure	irc13_daycare	Day care closing	2020-07-27	2020-08-02	06081	SAN MATEO	CA	county
Containment and Closure	irc15_religious_gathering	Restrictions on religious gatherings	2020-07-27	2020-08-02	06081	SAN MATEO	CA	county
Containment and Closure	irc17_curfew	Curfew requirement	2020-07-27	2020-08-02	06081	SAN MATEO	CA	no evidence
Economic Support	ire5_income	Income support	2020-07-27	2020-08-02	06081	SAN MATEO	CA	county
Economic Support	ire6_housing	Housing support	2020-07-27	2020-08-02	06081	SAN MATEO	CA	county
Economic Support	ire7_utility	Utility support	2020-07-27	2020-08-02	06081	SAN MATEO	CA	county
Economic Support	ire8_sickleave	Paid sick leave	2020-07-27	2020-08-02	06081	SAN MATEO	CA	county
Economic Support	ire9_nutrition	Nutrition support	2020-07-27	2020-08-02	06081	SAN MATEO	CA	county
Public Health	irh1_campaigns	Public information campaigns	2020-07-27	2020-08-02	06081	SAN MATEO	CA	county
Public Health	irh2_testing	Testing policy	2020-07-27	2020-08-02	06081	SAN MATEO	CA	county
Public Health	irh3_contact_tracing	Contact tracing	2020-07-27	2020-08-02	06081	SAN MATEO	CA	county
Public Health	irh6a_covering_in	Facing coverings (indoors)	2020-07-27	2020-08-02	06081	SAN MATEO	CA	county
Public Health	irh6b_covering_out	Facing coverings (outdoors)	2020-07-27	2020-08-02	06081	SAN MATEO	CA	county
Public Health	irh7_vax_group	Vaccination availability by group	2020-07-27	2020-08-02	06081	SAN MATEO	CA	no evidence
Public Health	irh8_vax_org_loc	Vaccination availability by organization/location	2020-07-27	2020-08-02	06081	SAN MATEO	CA	no evidence
Public Health	irh10_event_access	Space/event access restrictions	2020-07-27	2020-08-02	06081	SAN MATEO	CA	no evidence
Containment and Closure	irc1_school	School closing	2020-08-03	2020-08-09	06081	SAN MATEO	CA	county
Containment and Closure	irc2_workplace	Workplace closing	2020-08-03	2020-08-09	06081	SAN MATEO	CA	county
Containment and Closure	irc3_events	Cancel public events	2020-08-03	2020-08-09	06081	SAN MATEO	CA	county
Containment and Closure	irc4_private_gather	Restrictions on private gatherings	2020-08-03	2020-08-09	06081	SAN MATEO	CA	county
Containment and Closure	irc5_public_transpo	Close public transport	2020-08-03	2020-08-09	06081	SAN MATEO	CA	county
Containment and Closure	irc6_stay_home	Stay at home requirements	2020-08-03	2020-08-09	06081	SAN MATEO	CA	county
Containment and Closure	irc9_gym	Gym closing	2020-08-03	2020-08-09	06081	SAN MATEO	CA	county
Containment and Closure	irc10_restaurant	Restaurant closing	2020-08-03	2020-08-09	06081	SAN MATEO	CA	county
Containment and Closure	irc11_bar	Bar closing	2020-08-03	2020-08-09	06081	SAN MATEO	CA	county
Containment and Closure	irc12_movie	Movie theater closing	2020-08-03	2020-08-09	06081	SAN MATEO	CA	county
Containment and Closure	irc13_daycare	Day care closing	2020-08-03	2020-08-09	06081	SAN MATEO	CA	county
Containment and Closure	irc15_religious_gathering	Restrictions on religious gatherings	2020-08-03	2020-08-09	06081	SAN MATEO	CA	county
Containment and Closure	irc17_curfew	Curfew requirement	2020-08-03	2020-08-09	06081	SAN MATEO	CA	no evidence
Economic Support	ire5_income	Income support	2020-08-03	2020-08-09	06081	SAN MATEO	CA	county
Economic Support	ire6_housing	Housing support	2020-08-03	2020-08-09	06081	SAN MATEO	CA	county
Economic Support	ire7_utility	Utility support	2020-08-03	2020-08-09	06081	SAN MATEO	CA	county
Economic Support	ire8_sickleave	Paid sick leave	2020-08-03	2020-08-09	06081	SAN MATEO	CA	county
Economic Support	ire9_nutrition	Nutrition support	2020-08-03	2020-08-09	06081	SAN MATEO	CA	county
Public Health	irh1_campaigns	Public information campaigns	2020-08-03	2020-08-09	06081	SAN MATEO	CA	county
Public Health	irh2_testing	Testing policy	2020-08-03	2020-08-09	06081	SAN MATEO	CA	county
Public Health	irh3_contact_tracing	Contact tracing	2020-08-03	2020-08-09	06081	SAN MATEO	CA	county
Public Health	irh6a_covering_in	Facing coverings (indoors)	2020-08-03	2020-08-09	06081	SAN MATEO	CA	county
Public Health	irh6b_covering_out	Facing coverings (outdoors)	2020-08-03	2020-08-09	06081	SAN MATEO	CA	county
Public Health	irh7_vax_group	Vaccination availability by group	2020-08-03	2020-08-09	06081	SAN MATEO	CA	no evidence
Public Health	irh8_vax_org_loc	Vaccination availability by organization/location	2020-08-03	2020-08-09	06081	SAN MATEO	CA	no evidence
Public Health	irh10_event_access	Space/event access restrictions	2020-08-03	2020-08-09	06081	SAN MATEO	CA	no evidence
Containment and Closure	irc1_school	School closing	2020-08-10	2020-08-16	06081	SAN MATEO	CA	county
Containment and Closure	irc2_workplace	Workplace closing	2020-08-10	2020-08-16	06081	SAN MATEO	CA	county
Containment and Closure	irc3_events	Cancel public events	2020-08-10	2020-08-16	06081	SAN MATEO	CA	county
Containment and Closure	irc4_private_gather	Restrictions on private gatherings	2020-08-10	2020-08-16	06081	SAN MATEO	CA	county
Containment and Closure	irc5_public_transpo	Close public transport	2020-08-10	2020-08-16	06081	SAN MATEO	CA	county
Containment and Closure	irc6_stay_home	Stay at home requirements	2020-08-10	2020-08-16	06081	SAN MATEO	CA	county
Containment and Closure	irc9_gym	Gym closing	2020-08-10	2020-08-16	06081	SAN MATEO	CA	county
Containment and Closure	irc10_restaurant	Restaurant closing	2020-08-10	2020-08-16	06081	SAN MATEO	CA	county
Containment and Closure	irc11_bar	Bar closing	2020-08-10	2020-08-16	06081	SAN MATEO	CA	county
Containment and Closure	irc12_movie	Movie theater closing	2020-08-10	2020-08-16	06081	SAN MATEO	CA	county
Containment and Closure	irc13_daycare	Day care closing	2020-08-10	2020-08-16	06081	SAN MATEO	CA	county
Containment and Closure	irc15_religious_gathering	Restrictions on religious gatherings	2020-08-10	2020-08-16	06081	SAN MATEO	CA	county
Containment and Closure	irc17_curfew	Curfew requirement	2020-08-10	2020-08-16	06081	SAN MATEO	CA	no evidence
Economic Support	ire5_income	Income support	2020-08-10	2020-08-16	06081	SAN MATEO	CA	county
Economic Support	ire6_housing	Housing support	2020-08-10	2020-08-16	06081	SAN MATEO	CA	county
Economic Support	ire7_utility	Utility support	2020-08-10	2020-08-16	06081	SAN MATEO	CA	county
Economic Support	ire8_sickleave	Paid sick leave	2020-08-10	2020-08-16	06081	SAN MATEO	CA	county
Economic Support	ire9_nutrition	Nutrition support	2020-08-10	2020-08-16	06081	SAN MATEO	CA	county
Public Health	irh1_campaigns	Public information campaigns	2020-08-10	2020-08-16	06081	SAN MATEO	CA	county
Public Health	irh2_testing	Testing policy	2020-08-10	2020-08-16	06081	SAN MATEO	CA	county
Public Health	irh3_contact_tracing	Contact tracing	2020-08-10	2020-08-16	06081	SAN MATEO	CA	county
Public Health	irh6a_covering_in	Facing coverings (indoors)	2020-08-10	2020-08-16	06081	SAN MATEO	CA	county
Public Health	irh6b_covering_out	Facing coverings (outdoors)	2020-08-10	2020-08-16	06081	SAN MATEO	CA	county
Public Health	irh7_vax_group	Vaccination availability by group	2020-08-10	2020-08-16	06081	SAN MATEO	CA	no evidence
Public Health	irh8_vax_org_loc	Vaccination availability by organization/location	2020-08-10	2020-08-16	06081	SAN MATEO	CA	no evidence
Public Health	irh10_event_access	Space/event access restrictions	2020-08-10	2020-08-16	06081	SAN MATEO	CA	no evidence
Containment and Closure	irc1_school	School closing	2020-08-17	2020-08-23	06081	SAN MATEO	CA	county
Containment and Closure	irc2_workplace	Workplace closing	2020-08-17	2020-08-23	06081	SAN MATEO	CA	county
Containment and Closure	irc3_events	Cancel public events	2020-08-17	2020-08-23	06081	SAN MATEO	CA	county
Containment and Closure	irc4_private_gather	Restrictions on private gatherings	2020-08-17	2020-08-23	06081	SAN MATEO	CA	county
Containment and Closure	irc5_public_transpo	Close public transport	2020-08-17	2020-08-23	06081	SAN MATEO	CA	county
Containment and Closure	irc6_stay_home	Stay at home requirements	2020-08-17	2020-08-23	06081	SAN MATEO	CA	county
Containment and Closure	irc9_gym	Gym closing	2020-08-17	2020-08-23	06081	SAN MATEO	CA	county
Containment and Closure	irc10_restaurant	Restaurant closing	2020-08-17	2020-08-23	06081	SAN MATEO	CA	county
Containment and Closure	irc11_bar	Bar closing	2020-08-17	2020-08-23	06081	SAN MATEO	CA	county
Containment and Closure	irc12_movie	Movie theater closing	2020-08-17	2020-08-23	06081	SAN MATEO	CA	county
Containment and Closure	irc13_daycare	Day care closing	2020-08-17	2020-08-23	06081	SAN MATEO	CA	county
Containment and Closure	irc15_religious_gathering	Restrictions on religious gatherings	2020-08-17	2020-08-23	06081	SAN MATEO	CA	county
Containment and Closure	irc17_curfew	Curfew requirement	2020-08-17	2020-08-23	06081	SAN MATEO	CA	no evidence
Economic Support	ire5_income	Income support	2020-08-17	2020-08-23	06081	SAN MATEO	CA	county
Economic Support	ire6_housing	Housing support	2020-08-17	2020-08-23	06081	SAN MATEO	CA	county
Economic Support	ire7_utility	Utility support	2020-08-17	2020-08-23	06081	SAN MATEO	CA	county
Economic Support	ire8_sickleave	Paid sick leave	2020-08-17	2020-08-23	06081	SAN MATEO	CA	county
Economic Support	ire9_nutrition	Nutrition support	2020-08-17	2020-08-23	06081	SAN MATEO	CA	county
Public Health	irh1_campaigns	Public information campaigns	2020-08-17	2020-08-23	06081	SAN MATEO	CA	county
Public Health	irh2_testing	Testing policy	2020-08-17	2020-08-23	06081	SAN MATEO	CA	county
Public Health	irh3_contact_tracing	Contact tracing	2020-08-17	2020-08-23	06081	SAN MATEO	CA	county
Public Health	irh6a_covering_in	Facing coverings (indoors)	2020-08-17	2020-08-23	06081	SAN MATEO	CA	county
Public Health	irh6b_covering_out	Facing coverings (outdoors)	2020-08-17	2020-08-23	06081	SAN MATEO	CA	county
Public Health	irh7_vax_group	Vaccination availability by group	2020-08-17	2020-08-23	06081	SAN MATEO	CA	no evidence
Public Health	irh8_vax_org_loc	Vaccination availability by organization/location	2020-08-17	2020-08-23	06081	SAN MATEO	CA	no evidence
Public Health	irh10_event_access	Space/event access restrictions	2020-08-17	2020-08-23	06081	SAN MATEO	CA	no evidence
Containment and Closure	irc1_school	School closing	2020-08-24	2020-08-30	06081	SAN MATEO	CA	county
Containment and Closure	irc2_workplace	Workplace closing	2020-08-24	2020-08-30	06081	SAN MATEO	CA	county
Containment and Closure	irc3_events	Cancel public events	2020-08-24	2020-08-30	06081	SAN MATEO	CA	county
Containment and Closure	irc4_private_gather	Restrictions on private gatherings	2020-08-24	2020-08-30	06081	SAN MATEO	CA	county
Containment and Closure	irc5_public_transpo	Close public transport	2020-08-24	2020-08-30	06081	SAN MATEO	CA	county
Containment and Closure	irc6_stay_home	Stay at home requirements	2020-08-24	2020-08-30	06081	SAN MATEO	CA	county
Containment and Closure	irc9_gym	Gym closing	2020-08-24	2020-08-30	06081	SAN MATEO	CA	county
Containment and Closure	irc10_restaurant	Restaurant closing	2020-08-24	2020-08-30	06081	SAN MATEO	CA	county
Containment and Closure	irc11_bar	Bar closing	2020-08-24	2020-08-30	06081	SAN MATEO	CA	county
Containment and Closure	irc12_movie	Movie theater closing	2020-08-24	2020-08-30	06081	SAN MATEO	CA	county
Containment and Closure	irc13_daycare	Day care closing	2020-08-24	2020-08-30	06081	SAN MATEO	CA	county
Containment and Closure	irc15_religious_gathering	Restrictions on religious gatherings	2020-08-24	2020-08-30	06081	SAN MATEO	CA	county
Containment and Closure	irc17_curfew	Curfew requirement	2020-08-24	2020-08-30	06081	SAN MATEO	CA	no evidence
Economic Support	ire5_income	Income support	2020-08-24	2020-08-30	06081	SAN MATEO	CA	county
Economic Support	ire6_housing	Housing support	2020-08-24	2020-08-30	06081	SAN MATEO	CA	county
Economic Support	ire7_utility	Utility support	2020-08-24	2020-08-30	06081	SAN MATEO	CA	county
Economic Support	ire8_sickleave	Paid sick leave	2020-08-24	2020-08-30	06081	SAN MATEO	CA	county
Economic Support	ire9_nutrition	Nutrition support	2020-08-24	2020-08-30	06081	SAN MATEO	CA	county
Public Health	irh1_campaigns	Public information campaigns	2020-08-24	2020-08-30	06081	SAN MATEO	CA	county
Public Health	irh2_testing	Testing policy	2020-08-24	2020-08-30	06081	SAN MATEO	CA	county
Public Health	irh3_contact_tracing	Contact tracing	2020-08-24	2020-08-30	06081	SAN MATEO	CA	county
Public Health	irh6a_covering_in	Facing coverings (indoors)	2020-08-24	2020-08-30	06081	SAN MATEO	CA	county
Public Health	irh6b_covering_out	Facing coverings (outdoors)	2020-08-24	2020-08-30	06081	SAN MATEO	CA	county
Public Health	irh7_vax_group	Vaccination availability by group	2020-08-24	2020-08-30	06081	SAN MATEO	CA	no evidence
Public Health	irh8_vax_org_loc	Vaccination availability by organization/location	2020-08-24	2020-08-30	06081	SAN MATEO	CA	no evidence
Public Health	irh10_event_access	Space/event access restrictions	2020-08-24	2020-08-30	06081	SAN MATEO	CA	no evidence
Containment and Closure	irc1_school	School closing	2020-08-31	2020-09-06	06081	SAN MATEO	CA	county
Containment and Closure	irc2_workplace	Workplace closing	2020-08-31	2020-09-06	06081	SAN MATEO	CA	county
Containment and Closure	irc3_events	Cancel public events	2020-08-31	2020-09-06	06081	SAN MATEO	CA	county
Containment and Closure	irc4_private_gather	Restrictions on private gatherings	2020-08-31	2020-09-06	06081	SAN MATEO	CA	county
Containment and Closure	irc5_public_transpo	Close public transport	2020-08-31	2020-09-06	06081	SAN MATEO	CA	county
Containment and Closure	irc6_stay_home	Stay at home requirements	2020-08-31	2020-09-06	06081	SAN MATEO	CA	county
Containment and Closure	irc9_gym	Gym closing	2020-08-31	2020-09-06	06081	SAN MATEO	CA	county
Containment and Closure	irc10_restaurant	Restaurant closing	2020-08-31	2020-09-06	06081	SAN MATEO	CA	county
Containment and Closure	irc11_bar	Bar closing	2020-08-31	2020-09-06	06081	SAN MATEO	CA	county
Containment and Closure	irc12_movie	Movie theater closing	2020-08-31	2020-09-06	06081	SAN MATEO	CA	county
Containment and Closure	irc13_daycare	Day care closing	2020-08-31	2020-09-06	06081	SAN MATEO	CA	county
Containment and Closure	irc15_religious_gathering	Restrictions on religious gatherings	2020-08-31	2020-09-06	06081	SAN MATEO	CA	county
Containment and Closure	irc17_curfew	Curfew requirement	2020-08-31	2020-09-06	06081	SAN MATEO	CA	no evidence
Economic Support	ire5_income	Income support	2020-08-31	2020-09-06	06081	SAN MATEO	CA	county
Economic Support	ire6_housing	Housing support	2020-08-31	2020-09-06	06081	SAN MATEO	CA	county
Economic Support	ire7_utility	Utility support	2020-08-31	2020-09-06	06081	SAN MATEO	CA	county
Economic Support	ire8_sickleave	Paid sick leave	2020-08-31	2020-09-06	06081	SAN MATEO	CA	county
Economic Support	ire9_nutrition	Nutrition support	2020-08-31	2020-09-06	06081	SAN MATEO	CA	county
Public Health	irh1_campaigns	Public information campaigns	2020-08-31	2020-09-06	06081	SAN MATEO	CA	county
Public Health	irh2_testing	Testing policy	2020-08-31	2020-09-06	06081	SAN MATEO	CA	county
Public Health	irh3_contact_tracing	Contact tracing	2020-08-31	2020-09-06	06081	SAN MATEO	CA	county
Public Health	irh6a_covering_in	Facing coverings (indoors)	2020-08-31	2020-09-06	06081	SAN MATEO	CA	county
Public Health	irh6b_covering_out	Facing coverings (outdoors)	2020-08-31	2020-09-06	06081	SAN MATEO	CA	county
Public Health	irh7_vax_group	Vaccination availability by group	2020-08-31	2020-09-06	06081	SAN MATEO	CA	no evidence
Public Health	irh8_vax_org_loc	Vaccination availability by organization/location	2020-08-31	2020-09-06	06081	SAN MATEO	CA	no evidence
Public Health	irh10_event_access	Space/event access restrictions	2020-08-31	2020-09-06	06081	SAN MATEO	CA	no evidence
Containment and Closure	irc1_school	School closing	2020-09-07	2020-09-13	06081	SAN MATEO	CA	county
Containment and Closure	irc2_workplace	Workplace closing	2020-09-07	2020-09-13	06081	SAN MATEO	CA	county
Containment and Closure	irc3_events	Cancel public events	2020-09-07	2020-09-13	06081	SAN MATEO	CA	county
Containment and Closure	irc4_private_gather	Restrictions on private gatherings	2020-09-07	2020-09-13	06081	SAN MATEO	CA	county
Containment and Closure	irc5_public_transpo	Close public transport	2020-09-07	2020-09-13	06081	SAN MATEO	CA	county
Containment and Closure	irc6_stay_home	Stay at home requirements	2020-09-07	2020-09-13	06081	SAN MATEO	CA	county
Containment and Closure	irc9_gym	Gym closing	2020-09-07	2020-09-13	06081	SAN MATEO	CA	county
Containment and Closure	irc10_restaurant	Restaurant closing	2020-09-07	2020-09-13	06081	SAN MATEO	CA	county
Containment and Closure	irc11_bar	Bar closing	2020-09-07	2020-09-13	06081	SAN MATEO	CA	county
Containment and Closure	irc12_movie	Movie theater closing	2020-09-07	2020-09-13	06081	SAN MATEO	CA	county
Containment and Closure	irc13_daycare	Day care closing	2020-09-07	2020-09-13	06081	SAN MATEO	CA	county
Containment and Closure	irc15_religious_gathering	Restrictions on religious gatherings	2020-09-07	2020-09-13	06081	SAN MATEO	CA	county
Containment and Closure	irc17_curfew	Curfew requirement	2020-09-07	2020-09-13	06081	SAN MATEO	CA	no evidence
Economic Support	ire5_income	Income support	2020-09-07	2020-09-13	06081	SAN MATEO	CA	county
Economic Support	ire6_housing	Housing support	2020-09-07	2020-09-13	06081	SAN MATEO	CA	county
Economic Support	ire7_utility	Utility support	2020-09-07	2020-09-13	06081	SAN MATEO	CA	county
Economic Support	ire8_sickleave	Paid sick leave	2020-09-07	2020-09-13	06081	SAN MATEO	CA	county
Economic Support	ire9_nutrition	Nutrition support	2020-09-07	2020-09-13	06081	SAN MATEO	CA	county
Public Health	irh1_campaigns	Public information campaigns	2020-09-07	2020-09-13	06081	SAN MATEO	CA	county
Public Health	irh2_testing	Testing policy	2020-09-07	2020-09-13	06081	SAN MATEO	CA	county
Public Health	irh3_contact_tracing	Contact tracing	2020-09-07	2020-09-13	06081	SAN MATEO	CA	county
Public Health	irh6a_covering_in	Facing coverings (indoors)	2020-09-07	2020-09-13	06081	SAN MATEO	CA	county
Public Health	irh6b_covering_out	Facing coverings (outdoors)	2020-09-07	2020-09-13	06081	SAN MATEO	CA	county
Public Health	irh7_vax_group	Vaccination availability by group	2020-09-07	2020-09-13	06081	SAN MATEO	CA	no evidence
Public Health	irh8_vax_org_loc	Vaccination availability by organization/location	2020-09-07	2020-09-13	06081	SAN MATEO	CA	no evidence
Public Health	irh10_event_access	Space/event access restrictions	2020-09-07	2020-09-13	06081	SAN MATEO	CA	no evidence
Containment and Closure	irc1_school	School closing	2020-09-14	2020-09-20	06081	SAN MATEO	CA	county
Containment and Closure	irc2_workplace	Workplace closing	2020-09-14	2020-09-20	06081	SAN MATEO	CA	county
Containment and Closure	irc3_events	Cancel public events	2020-09-14	2020-09-20	06081	SAN MATEO	CA	county
Containment and Closure	irc4_private_gather	Restrictions on private gatherings	2020-09-14	2020-09-20	06081	SAN MATEO	CA	county
Containment and Closure	irc5_public_transpo	Close public transport	2020-09-14	2020-09-20	06081	SAN MATEO	CA	county
Containment and Closure	irc6_stay_home	Stay at home requirements	2020-09-14	2020-09-20	06081	SAN MATEO	CA	county
Containment and Closure	irc9_gym	Gym closing	2020-09-14	2020-09-20	06081	SAN MATEO	CA	county
Containment and Closure	irc10_restaurant	Restaurant closing	2020-09-14	2020-09-20	06081	SAN MATEO	CA	county
Containment and Closure	irc11_bar	Bar closing	2020-09-14	2020-09-20	06081	SAN MATEO	CA	county
Containment and Closure	irc12_movie	Movie theater closing	2020-09-14	2020-09-20	06081	SAN MATEO	CA	county
Containment and Closure	irc13_daycare	Day care closing	2020-09-14	2020-09-20	06081	SAN MATEO	CA	county
Containment and Closure	irc15_religious_gathering	Restrictions on religious gatherings	2020-09-14	2020-09-20	06081	SAN MATEO	CA	county
Containment and Closure	irc17_curfew	Curfew requirement	2020-09-14	2020-09-20	06081	SAN MATEO	CA	no evidence
Economic Support	ire5_income	Income support	2020-09-14	2020-09-20	06081	SAN MATEO	CA	county
Economic Support	ire6_housing	Housing support	2020-09-14	2020-09-20	06081	SAN MATEO	CA	county
Economic Support	ire7_utility	Utility support	2020-09-14	2020-09-20	06081	SAN MATEO	CA	county
Economic Support	ire8_sickleave	Paid sick leave	2020-09-14	2020-09-20	06081	SAN MATEO	CA	county
Economic Support	ire9_nutrition	Nutrition support	2020-09-14	2020-09-20	06081	SAN MATEO	CA	county
Public Health	irh1_campaigns	Public information campaigns	2020-09-14	2020-09-20	06081	SAN MATEO	CA	county
Public Health	irh2_testing	Testing policy	2020-09-14	2020-09-20	06081	SAN MATEO	CA	county
Public Health	irh3_contact_tracing	Contact tracing	2020-09-14	2020-09-20	06081	SAN MATEO	CA	county
Public Health	irh6a_covering_in	Facing coverings (indoors)	2020-09-14	2020-09-20	06081	SAN MATEO	CA	county
Public Health	irh6b_covering_out	Facing coverings (outdoors)	2020-09-14	2020-09-20	06081	SAN MATEO	CA	county
Public Health	irh7_vax_group	Vaccination availability by group	2020-09-14	2020-09-20	06081	SAN MATEO	CA	no evidence
Public Health	irh8_vax_org_loc	Vaccination availability by organization/location	2020-09-14	2020-09-20	06081	SAN MATEO	CA	no evidence
Public Health	irh10_event_access	Space/event access restrictions	2020-09-14	2020-09-20	06081	SAN MATEO	CA	no evidence
Containment and Closure	irc1_school	School closing	2020-09-21	2020-09-27	06081	SAN MATEO	CA	county
Containment and Closure	irc2_workplace	Workplace closing	2020-09-21	2020-09-27	06081	SAN MATEO	CA	county
Containment and Closure	irc3_events	Cancel public events	2020-09-21	2020-09-27	06081	SAN MATEO	CA	county
Containment and Closure	irc4_private_gather	Restrictions on private gatherings	2020-09-21	2020-09-27	06081	SAN MATEO	CA	county
Containment and Closure	irc5_public_transpo	Close public transport	2020-09-21	2020-09-27	06081	SAN MATEO	CA	county
Containment and Closure	irc6_stay_home	Stay at home requirements	2020-09-21	2020-09-27	06081	SAN MATEO	CA	county
Containment and Closure	irc9_gym	Gym closing	2020-09-21	2020-09-27	06081	SAN MATEO	CA	county
Containment and Closure	irc10_restaurant	Restaurant closing	2020-09-21	2020-09-27	06081	SAN MATEO	CA	county
Containment and Closure	irc11_bar	Bar closing	2020-09-21	2020-09-27	06081	SAN MATEO	CA	county
Containment and Closure	irc12_movie	Movie theater closing	2020-09-21	2020-09-27	06081	SAN MATEO	CA	county
Containment and Closure	irc13_daycare	Day care closing	2020-09-21	2020-09-27	06081	SAN MATEO	CA	county
Containment and Closure	irc15_religious_gathering	Restrictions on religious gatherings	2020-09-21	2020-09-27	06081	SAN MATEO	CA	county
Containment and Closure	irc17_curfew	Curfew requirement	2020-09-21	2020-09-27	06081	SAN MATEO	CA	no evidence
Economic Support	ire5_income	Income support	2020-09-21	2020-09-27	06081	SAN MATEO	CA	county
Economic Support	ire6_housing	Housing support	2020-09-21	2020-09-27	06081	SAN MATEO	CA	county
Economic Support	ire7_utility	Utility support	2020-09-21	2020-09-27	06081	SAN MATEO	CA	county
Economic Support	ire8_sickleave	Paid sick leave	2020-09-21	2020-09-27	06081	SAN MATEO	CA	county
Economic Support	ire9_nutrition	Nutrition support	2020-09-21	2020-09-27	06081	SAN MATEO	CA	county
Public Health	irh1_campaigns	Public information campaigns	2020-09-21	2020-09-27	06081	SAN MATEO	CA	county
Public Health	irh2_testing	Testing policy	2020-09-21	2020-09-27	06081	SAN MATEO	CA	county
Public Health	irh3_contact_tracing	Contact tracing	2020-09-21	2020-09-27	06081	SAN MATEO	CA	county
Public Health	irh6a_covering_in	Facing coverings (indoors)	2020-09-21	2020-09-27	06081	SAN MATEO	CA	county
Public Health	irh6b_covering_out	Facing coverings (outdoors)	2020-09-21	2020-09-27	06081	SAN MATEO	CA	county
Public Health	irh7_vax_group	Vaccination availability by group	2020-09-21	2020-09-27	06081	SAN MATEO	CA	no evidence
Public Health	irh8_vax_org_loc	Vaccination availability by organization/location	2020-09-21	2020-09-27	06081	SAN MATEO	CA	no evidence
Public Health	irh10_event_access	Space/event access restrictions	2020-09-21	2020-09-27	06081	SAN MATEO	CA	no evidence
Containment and Closure	irc1_school	School closing	2020-09-28	2020-10-04	06081	SAN MATEO	CA	county
Containment and Closure	irc2_workplace	Workplace closing	2020-09-28	2020-10-04	06081	SAN MATEO	CA	county
Containment and Closure	irc3_events	Cancel public events	2020-09-28	2020-10-04	06081	SAN MATEO	CA	county
Containment and Closure	irc4_private_gather	Restrictions on private gatherings	2020-09-28	2020-10-04	06081	SAN MATEO	CA	county
Containment and Closure	irc5_public_transpo	Close public transport	2020-09-28	2020-10-04	06081	SAN MATEO	CA	county
Containment and Closure	irc6_stay_home	Stay at home requirements	2020-09-28	2020-10-04	06081	SAN MATEO	CA	county
Containment and Closure	irc9_gym	Gym closing	2020-09-28	2020-10-04	06081	SAN MATEO	CA	county
Containment and Closure	irc10_restaurant	Restaurant closing	2020-09-28	2020-10-04	06081	SAN MATEO	CA	county
Containment and Closure	irc11_bar	Bar closing	2020-09-28	2020-10-04	06081	SAN MATEO	CA	county
Containment and Closure	irc12_movie	Movie theater closing	2020-09-28	2020-10-04	06081	SAN MATEO	CA	county
Containment and Closure	irc13_daycare	Day care closing	2020-09-28	2020-10-04	06081	SAN MATEO	CA	county
Containment and Closure	irc15_religious_gathering	Restrictions on religious gatherings	2020-09-28	2020-10-04	06081	SAN MATEO	CA	county
Containment and Closure	irc17_curfew	Curfew requirement	2020-09-28	2020-10-04	06081	SAN MATEO	CA	no evidence
Economic Support	ire5_income	Income support	2020-09-28	2020-10-04	06081	SAN MATEO	CA	county
Economic Support	ire6_housing	Housing support	2020-09-28	2020-10-04	06081	SAN MATEO	CA	county
Economic Support	ire7_utility	Utility support	2020-09-28	2020-10-04	06081	SAN MATEO	CA	county
Economic Support	ire8_sickleave	Paid sick leave	2020-09-28	2020-10-04	06081	SAN MATEO	CA	county
Economic Support	ire9_nutrition	Nutrition support	2020-09-28	2020-10-04	06081	SAN MATEO	CA	county
Public Health	irh1_campaigns	Public information campaigns	2020-09-28	2020-10-04	06081	SAN MATEO	CA	county
Public Health	irh2_testing	Testing policy	2020-09-28	2020-10-04	06081	SAN MATEO	CA	county
Public Health	irh3_contact_tracing	Contact tracing	2020-09-28	2020-10-04	06081	SAN MATEO	CA	county
Public Health	irh6a_covering_in	Facing coverings (indoors)	2020-09-28	2020-10-04	06081	SAN MATEO	CA	county
Public Health	irh6b_covering_out	Facing coverings (outdoors)	2020-09-28	2020-10-04	06081	SAN MATEO	CA	county
Public Health	irh7_vax_group	Vaccination availability by group	2020-09-28	2020-10-04	06081	SAN MATEO	CA	no evidence
Public Health	irh8_vax_org_loc	Vaccination availability by organization/location	2020-09-28	2020-10-04	06081	SAN MATEO	CA	no evidence
Public Health	irh10_event_access	Space/event access restrictions	2020-09-28	2020-10-04	06081	SAN MATEO	CA	no evidence
Containment and Closure	irc1_school	School closing	2020-10-05	2020-10-11	06081	SAN MATEO	CA	county
Containment and Closure	irc2_workplace	Workplace closing	2020-10-05	2020-10-11	06081	SAN MATEO	CA	county
Containment and Closure	irc3_events	Cancel public events	2020-10-05	2020-10-11	06081	SAN MATEO	CA	county
Containment and Closure	irc4_private_gather	Restrictions on private gatherings	2020-10-05	2020-10-11	06081	SAN MATEO	CA	county
Containment and Closure	irc5_public_transpo	Close public transport	2020-10-05	2020-10-11	06081	SAN MATEO	CA	county
Containment and Closure	irc6_stay_home	Stay at home requirements	2020-10-05	2020-10-11	06081	SAN MATEO	CA	county
Containment and Closure	irc9_gym	Gym closing	2020-10-05	2020-10-11	06081	SAN MATEO	CA	county
Containment and Closure	irc10_restaurant	Restaurant closing	2020-10-05	2020-10-11	06081	SAN MATEO	CA	county
Containment and Closure	irc11_bar	Bar closing	2020-10-05	2020-10-11	06081	SAN MATEO	CA	county
Containment and Closure	irc12_movie	Movie theater closing	2020-10-05	2020-10-11	06081	SAN MATEO	CA	county
Containment and Closure	irc13_daycare	Day care closing	2020-10-05	2020-10-11	06081	SAN MATEO	CA	county
Containment and Closure	irc15_religious_gathering	Restrictions on religious gatherings	2020-10-05	2020-10-11	06081	SAN MATEO	CA	county
Containment and Closure	irc17_curfew	Curfew requirement	2020-10-05	2020-10-11	06081	SAN MATEO	CA	no evidence
Economic Support	ire5_income	Income support	2020-10-05	2020-10-11	06081	SAN MATEO	CA	county
Economic Support	ire6_housing	Housing support	2020-10-05	2020-10-11	06081	SAN MATEO	CA	county
Economic Support	ire7_utility	Utility support	2020-10-05	2020-10-11	06081	SAN MATEO	CA	county
Economic Support	ire8_sickleave	Paid sick leave	2020-10-05	2020-10-11	06081	SAN MATEO	CA	county
Economic Support	ire9_nutrition	Nutrition support	2020-10-05	2020-10-11	06081	SAN MATEO	CA	county
Public Health	irh1_campaigns	Public information campaigns	2020-10-05	2020-10-11	06081	SAN MATEO	CA	county
Public Health	irh2_testing	Testing policy	2020-10-05	2020-10-11	06081	SAN MATEO	CA	county
Public Health	irh3_contact_tracing	Contact tracing	2020-10-05	2020-10-11	06081	SAN MATEO	CA	county
Public Health	irh6a_covering_in	Facing coverings (indoors)	2020-10-05	2020-10-11	06081	SAN MATEO	CA	county
Public Health	irh6b_covering_out	Facing coverings (outdoors)	2020-10-05	2020-10-11	06081	SAN MATEO	CA	county
Public Health	irh7_vax_group	Vaccination availability by group	2020-10-05	2020-10-11	06081	SAN MATEO	CA	no evidence
Public Health	irh8_vax_org_loc	Vaccination availability by organization/location	2020-10-05	2020-10-11	06081	SAN MATEO	CA	no evidence
Public Health	irh10_event_access	Space/event access restrictions	2020-10-05	2020-10-11	06081	SAN MATEO	CA	no evidence
Containment and Closure	irc1_school	School closing	2020-10-12	2020-10-18	06081	SAN MATEO	CA	county
Containment and Closure	irc2_workplace	Workplace closing	2020-10-12	2020-10-18	06081	SAN MATEO	CA	county
Containment and Closure	irc3_events	Cancel public events	2020-10-12	2020-10-18	06081	SAN MATEO	CA	county
Containment and Closure	irc4_private_gather	Restrictions on private gatherings	2020-10-12	2020-10-18	06081	SAN MATEO	CA	county
Containment and Closure	irc5_public_transpo	Close public transport	2020-10-12	2020-10-18	06081	SAN MATEO	CA	county
Containment and Closure	irc6_stay_home	Stay at home requirements	2020-10-12	2020-10-18	06081	SAN MATEO	CA	county
Containment and Closure	irc9_gym	Gym closing	2020-10-12	2020-10-18	06081	SAN MATEO	CA	county
Containment and Closure	irc10_restaurant	Restaurant closing	2020-10-12	2020-10-18	06081	SAN MATEO	CA	county
Containment and Closure	irc11_bar	Bar closing	2020-10-12	2020-10-18	06081	SAN MATEO	CA	county
Containment and Closure	irc12_movie	Movie theater closing	2020-10-12	2020-10-18	06081	SAN MATEO	CA	county
Containment and Closure	irc13_daycare	Day care closing	2020-10-12	2020-10-18	06081	SAN MATEO	CA	county
Containment and Closure	irc15_religious_gathering	Restrictions on religious gatherings	2020-10-12	2020-10-18	06081	SAN MATEO	CA	county
Containment and Closure	irc17_curfew	Curfew requirement	2020-10-12	2020-10-18	06081	SAN MATEO	CA	no evidence
Economic Support	ire5_income	Income support	2020-10-12	2020-10-18	06081	SAN MATEO	CA	county
Economic Support	ire6_housing	Housing support	2020-10-12	2020-10-18	06081	SAN MATEO	CA	county
Economic Support	ire7_utility	Utility support	2020-10-12	2020-10-18	06081	SAN MATEO	CA	county
Economic Support	ire8_sickleave	Paid sick leave	2020-10-12	2020-10-18	06081	SAN MATEO	CA	county
Economic Support	ire9_nutrition	Nutrition support	2020-10-12	2020-10-18	06081	SAN MATEO	CA	county
Public Health	irh1_campaigns	Public information campaigns	2020-10-12	2020-10-18	06081	SAN MATEO	CA	county
Public Health	irh2_testing	Testing policy	2020-10-12	2020-10-18	06081	SAN MATEO	CA	county
Public Health	irh3_contact_tracing	Contact tracing	2020-10-12	2020-10-18	06081	SAN MATEO	CA	county
Public Health	irh6a_covering_in	Facing coverings (indoors)	2020-10-12	2020-10-18	06081	SAN MATEO	CA	county
Public Health	irh6b_covering_out	Facing coverings (outdoors)	2020-10-12	2020-10-18	06081	SAN MATEO	CA	county
Public Health	irh7_vax_group	Vaccination availability by group	2020-10-12	2020-10-18	06081	SAN MATEO	CA	no evidence
Public Health	irh8_vax_org_loc	Vaccination availability by organization/location	2020-10-12	2020-10-18	06081	SAN MATEO	CA	no evidence
Public Health	irh10_event_access	Space/event access restrictions	2020-10-12	2020-10-18	06081	SAN MATEO	CA	no evidence
Containment and Closure	irc1_school	School closing	2020-10-19	2020-10-25	06081	SAN MATEO	CA	county
Containment and Closure	irc2_workplace	Workplace closing	2020-10-19	2020-10-25	06081	SAN MATEO	CA	county
Containment and Closure	irc3_events	Cancel public events	2020-10-19	2020-10-25	06081	SAN MATEO	CA	county
Containment and Closure	irc4_private_gather	Restrictions on private gatherings	2020-10-19	2020-10-25	06081	SAN MATEO	CA	county
Containment and Closure	irc5_public_transpo	Close public transport	2020-10-19	2020-10-25	06081	SAN MATEO	CA	county
Containment and Closure	irc6_stay_home	Stay at home requirements	2020-10-19	2020-10-25	06081	SAN MATEO	CA	county
Containment and Closure	irc9_gym	Gym closing	2020-10-19	2020-10-25	06081	SAN MATEO	CA	county
Containment and Closure	irc10_restaurant	Restaurant closing	2020-10-19	2020-10-25	06081	SAN MATEO	CA	county
Containment and Closure	irc11_bar	Bar closing	2020-10-19	2020-10-25	06081	SAN MATEO	CA	county
Containment and Closure	irc12_movie	Movie theater closing	2020-10-19	2020-10-25	06081	SAN MATEO	CA	county
Containment and Closure	irc13_daycare	Day care closing	2020-10-19	2020-10-25	06081	SAN MATEO	CA	county
Containment and Closure	irc15_religious_gathering	Restrictions on religious gatherings	2020-10-19	2020-10-25	06081	SAN MATEO	CA	county
Containment and Closure	irc17_curfew	Curfew requirement	2020-10-19	2020-10-25	06081	SAN MATEO	CA	no evidence
Economic Support	ire5_income	Income support	2020-10-19	2020-10-25	06081	SAN MATEO	CA	county
Economic Support	ire6_housing	Housing support	2020-10-19	2020-10-25	06081	SAN MATEO	CA	county
Economic Support	ire7_utility	Utility support	2020-10-19	2020-10-25	06081	SAN MATEO	CA	county
Economic Support	ire8_sickleave	Paid sick leave	2020-10-19	2020-10-25	06081	SAN MATEO	CA	county
Economic Support	ire9_nutrition	Nutrition support	2020-10-19	2020-10-25	06081	SAN MATEO	CA	county
Public Health	irh1_campaigns	Public information campaigns	2020-10-19	2020-10-25	06081	SAN MATEO	CA	county
Public Health	irh2_testing	Testing policy	2020-10-19	2020-10-25	06081	SAN MATEO	CA	county
Public Health	irh3_contact_tracing	Contact tracing	2020-10-19	2020-10-25	06081	SAN MATEO	CA	county
Public Health	irh6a_covering_in	Facing coverings (indoors)	2020-10-19	2020-10-25	06081	SAN MATEO	CA	county
Public Health	irh6b_covering_out	Facing coverings (outdoors)	2020-10-19	2020-10-25	06081	SAN MATEO	CA	county
Public Health	irh7_vax_group	Vaccination availability by group	2020-10-19	2020-10-25	06081	SAN MATEO	CA	no evidence
Public Health	irh8_vax_org_loc	Vaccination availability by organization/location	2020-10-19	2020-10-25	06081	SAN MATEO	CA	no evidence
Public Health	irh10_event_access	Space/event access restrictions	2020-10-19	2020-10-25	06081	SAN MATEO	CA	no evidence
Containment and Closure	irc1_school	School closing	2020-10-26	2020-11-01	06081	SAN MATEO	CA	county
Containment and Closure	irc2_workplace	Workplace closing	2020-10-26	2020-11-01	06081	SAN MATEO	CA	county
Containment and Closure	irc3_events	Cancel public events	2020-10-26	2020-11-01	06081	SAN MATEO	CA	county
Containment and Closure	irc4_private_gather	Restrictions on private gatherings	2020-10-26	2020-11-01	06081	SAN MATEO	CA	county
Containment and Closure	irc5_public_transpo	Close public transport	2020-10-26	2020-11-01	06081	SAN MATEO	CA	county
Containment and Closure	irc6_stay_home	Stay at home requirements	2020-10-26	2020-11-01	06081	SAN MATEO	CA	county
Containment and Closure	irc9_gym	Gym closing	2020-10-26	2020-11-01	06081	SAN MATEO	CA	county
Containment and Closure	irc10_restaurant	Restaurant closing	2020-10-26	2020-11-01	06081	SAN MATEO	CA	county
Containment and Closure	irc11_bar	Bar closing	2020-10-26	2020-11-01	06081	SAN MATEO	CA	county
Containment and Closure	irc12_movie	Movie theater closing	2020-10-26	2020-11-01	06081	SAN MATEO	CA	county
Containment and Closure	irc13_daycare	Day care closing	2020-10-26	2020-11-01	06081	SAN MATEO	CA	county
Containment and Closure	irc15_religious_gathering	Restrictions on religious gatherings	2020-10-26	2020-11-01	06081	SAN MATEO	CA	county
Containment and Closure	irc17_curfew	Curfew requirement	2020-10-26	2020-11-01	06081	SAN MATEO	CA	no evidence
Economic Support	ire5_income	Income support	2020-10-26	2020-11-01	06081	SAN MATEO	CA	county
Economic Support	ire6_housing	Housing support	2020-10-26	2020-11-01	06081	SAN MATEO	CA	county
Economic Support	ire7_utility	Utility support	2020-10-26	2020-11-01	06081	SAN MATEO	CA	county
Economic Support	ire8_sickleave	Paid sick leave	2020-10-26	2020-11-01	06081	SAN MATEO	CA	county
Economic Support	ire9_nutrition	Nutrition support	2020-10-26	2020-11-01	06081	SAN MATEO	CA	county
Public Health	irh1_campaigns	Public information campaigns	2020-10-26	2020-11-01	06081	SAN MATEO	CA	county
Public Health	irh2_testing	Testing policy	2020-10-26	2020-11-01	06081	SAN MATEO	CA	county
Public Health	irh3_contact_tracing	Contact tracing	2020-10-26	2020-11-01	06081	SAN MATEO	CA	county
Public Health	irh6a_covering_in	Facing coverings (indoors)	2020-10-26	2020-11-01	06081	SAN MATEO	CA	county
Public Health	irh6b_covering_out	Facing coverings (outdoors)	2020-10-26	2020-11-01	06081	SAN MATEO	CA	county
Public Health	irh7_vax_group	Vaccination availability by group	2020-10-26	2020-11-01	06081	SAN MATEO	CA	no evidence
Public Health	irh8_vax_org_loc	Vaccination availability by organization/location	2020-10-26	2020-11-01	06081	SAN MATEO	CA	no evidence
Public Health	irh10_event_access	Space/event access restrictions	2020-10-26	2020-11-01	06081	SAN MATEO	CA	no evidence
Containment and Closure	irc1_school	School closing	2020-11-02	2020-11-08	06081	SAN MATEO	CA	county
Containment and Closure	irc2_workplace	Workplace closing	2020-11-02	2020-11-08	06081	SAN MATEO	CA	county
Containment and Closure	irc3_events	Cancel public events	2020-11-02	2020-11-08	06081	SAN MATEO	CA	county
Containment and Closure	irc4_private_gather	Restrictions on private gatherings	2020-11-02	2020-11-08	06081	SAN MATEO	CA	county
Containment and Closure	irc5_public_transpo	Close public transport	2020-11-02	2020-11-08	06081	SAN MATEO	CA	county
Containment and Closure	irc6_stay_home	Stay at home requirements	2020-11-02	2020-11-08	06081	SAN MATEO	CA	county
Containment and Closure	irc9_gym	Gym closing	2020-11-02	2020-11-08	06081	SAN MATEO	CA	county
Containment and Closure	irc10_restaurant	Restaurant closing	2020-11-02	2020-11-08	06081	SAN MATEO	CA	county
Containment and Closure	irc11_bar	Bar closing	2020-11-02	2020-11-08	06081	SAN MATEO	CA	county
Containment and Closure	irc12_movie	Movie theater closing	2020-11-02	2020-11-08	06081	SAN MATEO	CA	county
Containment and Closure	irc13_daycare	Day care closing	2020-11-02	2020-11-08	06081	SAN MATEO	CA	county
Containment and Closure	irc15_religious_gathering	Restrictions on religious gatherings	2020-11-02	2020-11-08	06081	SAN MATEO	CA	county
Containment and Closure	irc17_curfew	Curfew requirement	2020-11-02	2020-11-08	06081	SAN MATEO	CA	no evidence
Economic Support	ire5_income	Income support	2020-11-02	2020-11-08	06081	SAN MATEO	CA	county
Economic Support	ire6_housing	Housing support	2020-11-02	2020-11-08	06081	SAN MATEO	CA	county
Economic Support	ire7_utility	Utility support	2020-11-02	2020-11-08	06081	SAN MATEO	CA	county
Economic Support	ire8_sickleave	Paid sick leave	2020-11-02	2020-11-08	06081	SAN MATEO	CA	county
Economic Support	ire9_nutrition	Nutrition support	2020-11-02	2020-11-08	06081	SAN MATEO	CA	county
Public Health	irh1_campaigns	Public information campaigns	2020-11-02	2020-11-08	06081	SAN MATEO	CA	county
Public Health	irh2_testing	Testing policy	2020-11-02	2020-11-08	06081	SAN MATEO	CA	county
Public Health	irh3_contact_tracing	Contact tracing	2020-11-02	2020-11-08	06081	SAN MATEO	CA	county
Public Health	irh6a_covering_in	Facing coverings (indoors)	2020-11-02	2020-11-08	06081	SAN MATEO	CA	county
Public Health	irh6b_covering_out	Facing coverings (outdoors)	2020-11-02	2020-11-08	06081	SAN MATEO	CA	county
Public Health	irh7_vax_group	Vaccination availability by group	2020-11-02	2020-11-08	06081	SAN MATEO	CA	no evidence
Public Health	irh8_vax_org_loc	Vaccination availability by organization/location	2020-11-02	2020-11-08	06081	SAN MATEO	CA	no evidence
Public Health	irh10_event_access	Space/event access restrictions	2020-11-02	2020-11-08	06081	SAN MATEO	CA	no evidence
Containment and Closure	irc1_school	School closing	2020-11-09	2020-11-15	06081	SAN MATEO	CA	county
Containment and Closure	irc2_workplace	Workplace closing	2020-11-09	2020-11-15	06081	SAN MATEO	CA	county
Containment and Closure	irc3_events	Cancel public events	2020-11-09	2020-11-15	06081	SAN MATEO	CA	county
Containment and Closure	irc4_private_gather	Restrictions on private gatherings	2020-11-09	2020-11-15	06081	SAN MATEO	CA	county
Containment and Closure	irc5_public_transpo	Close public transport	2020-11-09	2020-11-15	06081	SAN MATEO	CA	county
Containment and Closure	irc6_stay_home	Stay at home requirements	2020-11-09	2020-11-15	06081	SAN MATEO	CA	county
Containment and Closure	irc9_gym	Gym closing	2020-11-09	2020-11-15	06081	SAN MATEO	CA	county
Containment and Closure	irc10_restaurant	Restaurant closing	2020-11-09	2020-11-15	06081	SAN MATEO	CA	county
Containment and Closure	irc11_bar	Bar closing	2020-11-09	2020-11-15	06081	SAN MATEO	CA	county
Containment and Closure	irc12_movie	Movie theater closing	2020-11-09	2020-11-15	06081	SAN MATEO	CA	county
Containment and Closure	irc13_daycare	Day care closing	2020-11-09	2020-11-15	06081	SAN MATEO	CA	county
Containment and Closure	irc15_religious_gathering	Restrictions on religious gatherings	2020-11-09	2020-11-15	06081	SAN MATEO	CA	county
Containment and Closure	irc17_curfew	Curfew requirement	2020-11-09	2020-11-15	06081	SAN MATEO	CA	no evidence
Economic Support	ire5_income	Income support	2020-11-09	2020-11-15	06081	SAN MATEO	CA	county
Economic Support	ire6_housing	Housing support	2020-11-09	2020-11-15	06081	SAN MATEO	CA	county
Economic Support	ire7_utility	Utility support	2020-11-09	2020-11-15	06081	SAN MATEO	CA	county
Economic Support	ire8_sickleave	Paid sick leave	2020-11-09	2020-11-15	06081	SAN MATEO	CA	county
Economic Support	ire9_nutrition	Nutrition support	2020-11-09	2020-11-15	06081	SAN MATEO	CA	county
Public Health	irh1_campaigns	Public information campaigns	2020-11-09	2020-11-15	06081	SAN MATEO	CA	county
Public Health	irh2_testing	Testing policy	2020-11-09	2020-11-15	06081	SAN MATEO	CA	county
Public Health	irh3_contact_tracing	Contact tracing	2020-11-09	2020-11-15	06081	SAN MATEO	CA	county
Public Health	irh6a_covering_in	Facing coverings (indoors)	2020-11-09	2020-11-15	06081	SAN MATEO	CA	county
Public Health	irh6b_covering_out	Facing coverings (outdoors)	2020-11-09	2020-11-15	06081	SAN MATEO	CA	county
Public Health	irh7_vax_group	Vaccination availability by group	2020-11-09	2020-11-15	06081	SAN MATEO	CA	no evidence
Public Health	irh8_vax_org_loc	Vaccination availability by organization/location	2020-11-09	2020-11-15	06081	SAN MATEO	CA	no evidence
Public Health	irh10_event_access	Space/event access restrictions	2020-11-09	2020-11-15	06081	SAN MATEO	CA	no evidence
Containment and Closure	irc1_school	School closing	2020-11-16	2020-11-22	06081	SAN MATEO	CA	county
Containment and Closure	irc2_workplace	Workplace closing	2020-11-16	2020-11-22	06081	SAN MATEO	CA	county
Containment and Closure	irc3_events	Cancel public events	2020-11-16	2020-11-22	06081	SAN MATEO	CA	county
Containment and Closure	irc4_private_gather	Restrictions on private gatherings	2020-11-16	2020-11-22	06081	SAN MATEO	CA	county
Containment and Closure	irc5_public_transpo	Close public transport	2020-11-16	2020-11-22	06081	SAN MATEO	CA	county
Containment and Closure	irc6_stay_home	Stay at home requirements	2020-11-16	2020-11-22	06081	SAN MATEO	CA	county
Containment and Closure	irc9_gym	Gym closing	2020-11-16	2020-11-22	06081	SAN MATEO	CA	county
Containment and Closure	irc10_restaurant	Restaurant closing	2020-11-16	2020-11-22	06081	SAN MATEO	CA	county
Containment and Closure	irc11_bar	Bar closing	2020-11-16	2020-11-22	06081	SAN MATEO	CA	county
Containment and Closure	irc12_movie	Movie theater closing	2020-11-16	2020-11-22	06081	SAN MATEO	CA	county
Containment and Closure	irc13_daycare	Day care closing	2020-11-16	2020-11-22	06081	SAN MATEO	CA	county
Containment and Closure	irc15_religious_gathering	Restrictions on religious gatherings	2020-11-16	2020-11-22	06081	SAN MATEO	CA	county
Containment and Closure	irc17_curfew	Curfew requirement	2020-11-16	2020-11-22	06081	SAN MATEO	CA	state
Economic Support	ire5_income	Income support	2020-11-16	2020-11-22	06081	SAN MATEO	CA	county
Economic Support	ire6_housing	Housing support	2020-11-16	2020-11-22	06081	SAN MATEO	CA	county
Economic Support	ire7_utility	Utility support	2020-11-16	2020-11-22	06081	SAN MATEO	CA	county
Economic Support	ire8_sickleave	Paid sick leave	2020-11-16	2020-11-22	06081	SAN MATEO	CA	county
Economic Support	ire9_nutrition	Nutrition support	2020-11-16	2020-11-22	06081	SAN MATEO	CA	county
Public Health	irh1_campaigns	Public information campaigns	2020-11-16	2020-11-22	06081	SAN MATEO	CA	county
Public Health	irh2_testing	Testing policy	2020-11-16	2020-11-22	06081	SAN MATEO	CA	county
Public Health	irh3_contact_tracing	Contact tracing	2020-11-16	2020-11-22	06081	SAN MATEO	CA	county
Public Health	irh6a_covering_in	Facing coverings (indoors)	2020-11-16	2020-11-22	06081	SAN MATEO	CA	county
Public Health	irh6b_covering_out	Facing coverings (outdoors)	2020-11-16	2020-11-22	06081	SAN MATEO	CA	county
Public Health	irh7_vax_group	Vaccination availability by group	2020-11-16	2020-11-22	06081	SAN MATEO	CA	no evidence
Public Health	irh8_vax_org_loc	Vaccination availability by organization/location	2020-11-16	2020-11-22	06081	SAN MATEO	CA	no evidence
Public Health	irh10_event_access	Space/event access restrictions	2020-11-16	2020-11-22	06081	SAN MATEO	CA	no evidence
Containment and Closure	irc1_school	School closing	2020-11-23	2020-11-29	06081	SAN MATEO	CA	county
Containment and Closure	irc2_workplace	Workplace closing	2020-11-23	2020-11-29	06081	SAN MATEO	CA	county
Containment and Closure	irc3_events	Cancel public events	2020-11-23	2020-11-29	06081	SAN MATEO	CA	county
Containment and Closure	irc4_private_gather	Restrictions on private gatherings	2020-11-23	2020-11-29	06081	SAN MATEO	CA	county
Containment and Closure	irc5_public_transpo	Close public transport	2020-11-23	2020-11-29	06081	SAN MATEO	CA	county
Containment and Closure	irc6_stay_home	Stay at home requirements	2020-11-23	2020-11-29	06081	SAN MATEO	CA	county
Containment and Closure	irc9_gym	Gym closing	2020-11-23	2020-11-29	06081	SAN MATEO	CA	county
Containment and Closure	irc10_restaurant	Restaurant closing	2020-11-23	2020-11-29	06081	SAN MATEO	CA	county
Containment and Closure	irc11_bar	Bar closing	2020-11-23	2020-11-29	06081	SAN MATEO	CA	county
Containment and Closure	irc12_movie	Movie theater closing	2020-11-23	2020-11-29	06081	SAN MATEO	CA	county
Containment and Closure	irc13_daycare	Day care closing	2020-11-23	2020-11-29	06081	SAN MATEO	CA	county
Containment and Closure	irc15_religious_gathering	Restrictions on religious gatherings	2020-11-23	2020-11-29	06081	SAN MATEO	CA	county
Containment and Closure	irc17_curfew	Curfew requirement	2020-11-23	2020-11-29	06081	SAN MATEO	CA	state
Economic Support	ire5_income	Income support	2020-11-23	2020-11-29	06081	SAN MATEO	CA	county
Economic Support	ire6_housing	Housing support	2020-11-23	2020-11-29	06081	SAN MATEO	CA	county
Economic Support	ire7_utility	Utility support	2020-11-23	2020-11-29	06081	SAN MATEO	CA	county
Economic Support	ire8_sickleave	Paid sick leave	2020-11-23	2020-11-29	06081	SAN MATEO	CA	county
Economic Support	ire9_nutrition	Nutrition support	2020-11-23	2020-11-29	06081	SAN MATEO	CA	county
Public Health	irh1_campaigns	Public information campaigns	2020-11-23	2020-11-29	06081	SAN MATEO	CA	county
Public Health	irh2_testing	Testing policy	2020-11-23	2020-11-29	06081	SAN MATEO	CA	county
Public Health	irh3_contact_tracing	Contact tracing	2020-11-23	2020-11-29	06081	SAN MATEO	CA	county
Public Health	irh6a_covering_in	Facing coverings (indoors)	2020-11-23	2020-11-29	06081	SAN MATEO	CA	county
Public Health	irh6b_covering_out	Facing coverings (outdoors)	2020-11-23	2020-11-29	06081	SAN MATEO	CA	county
Public Health	irh7_vax_group	Vaccination availability by group	2020-11-23	2020-11-29	06081	SAN MATEO	CA	no evidence
Public Health	irh8_vax_org_loc	Vaccination availability by organization/location	2020-11-23	2020-11-29	06081	SAN MATEO	CA	no evidence
Public Health	irh10_event_access	Space/event access restrictions	2020-11-23	2020-11-29	06081	SAN MATEO	CA	no evidence
Containment and Closure	irc1_school	School closing	2020-11-30	2020-12-06	06081	SAN MATEO	CA	county
Containment and Closure	irc2_workplace	Workplace closing	2020-11-30	2020-12-06	06081	SAN MATEO	CA	county
Containment and Closure	irc3_events	Cancel public events	2020-11-30	2020-12-06	06081	SAN MATEO	CA	county
Containment and Closure	irc4_private_gather	Restrictions on private gatherings	2020-11-30	2020-12-06	06081	SAN MATEO	CA	county
Containment and Closure	irc5_public_transpo	Close public transport	2020-11-30	2020-12-06	06081	SAN MATEO	CA	county
Containment and Closure	irc6_stay_home	Stay at home requirements	2020-11-30	2020-12-06	06081	SAN MATEO	CA	county
Containment and Closure	irc9_gym	Gym closing	2020-11-30	2020-12-06	06081	SAN MATEO	CA	county
Containment and Closure	irc10_restaurant	Restaurant closing	2020-11-30	2020-12-06	06081	SAN MATEO	CA	county
Containment and Closure	irc11_bar	Bar closing	2020-11-30	2020-12-06	06081	SAN MATEO	CA	county
Containment and Closure	irc12_movie	Movie theater closing	2020-11-30	2020-12-06	06081	SAN MATEO	CA	county
Containment and Closure	irc13_daycare	Day care closing	2020-11-30	2020-12-06	06081	SAN MATEO	CA	county
Containment and Closure	irc15_religious_gathering	Restrictions on religious gatherings	2020-11-30	2020-12-06	06081	SAN MATEO	CA	county
Containment and Closure	irc17_curfew	Curfew requirement	2020-11-30	2020-12-06	06081	SAN MATEO	CA	county
Economic Support	ire5_income	Income support	2020-11-30	2020-12-06	06081	SAN MATEO	CA	county
Economic Support	ire6_housing	Housing support	2020-11-30	2020-12-06	06081	SAN MATEO	CA	county
Economic Support	ire7_utility	Utility support	2020-11-30	2020-12-06	06081	SAN MATEO	CA	county
Economic Support	ire8_sickleave	Paid sick leave	2020-11-30	2020-12-06	06081	SAN MATEO	CA	county
Economic Support	ire9_nutrition	Nutrition support	2020-11-30	2020-12-06	06081	SAN MATEO	CA	county
Public Health	irh1_campaigns	Public information campaigns	2020-11-30	2020-12-06	06081	SAN MATEO	CA	county
Public Health	irh2_testing	Testing policy	2020-11-30	2020-12-06	06081	SAN MATEO	CA	county
Public Health	irh3_contact_tracing	Contact tracing	2020-11-30	2020-12-06	06081	SAN MATEO	CA	county
Public Health	irh6a_covering_in	Facing coverings (indoors)	2020-11-30	2020-12-06	06081	SAN MATEO	CA	county
Public Health	irh6b_covering_out	Facing coverings (outdoors)	2020-11-30	2020-12-06	06081	SAN MATEO	CA	county
Public Health	irh7_vax_group	Vaccination availability by group	2020-11-30	2020-12-06	06081	SAN MATEO	CA	no evidence
Public Health	irh8_vax_org_loc	Vaccination availability by organization/location	2020-11-30	2020-12-06	06081	SAN MATEO	CA	no evidence
Public Health	irh10_event_access	Space/event access restrictions	2020-11-30	2020-12-06	06081	SAN MATEO	CA	no evidence
Containment and Closure	irc1_school	School closing	2020-12-07	2020-12-13	06081	SAN MATEO	CA	county
Containment and Closure	irc2_workplace	Workplace closing	2020-12-07	2020-12-13	06081	SAN MATEO	CA	county
Containment and Closure	irc3_events	Cancel public events	2020-12-07	2020-12-13	06081	SAN MATEO	CA	county
Containment and Closure	irc4_private_gather	Restrictions on private gatherings	2020-12-07	2020-12-13	06081	SAN MATEO	CA	county
Containment and Closure	irc5_public_transpo	Close public transport	2020-12-07	2020-12-13	06081	SAN MATEO	CA	county
Containment and Closure	irc6_stay_home	Stay at home requirements	2020-12-07	2020-12-13	06081	SAN MATEO	CA	county
Containment and Closure	irc9_gym	Gym closing	2020-12-07	2020-12-13	06081	SAN MATEO	CA	county
Containment and Closure	irc10_restaurant	Restaurant closing	2020-12-07	2020-12-13	06081	SAN MATEO	CA	county
Containment and Closure	irc11_bar	Bar closing	2020-12-07	2020-12-13	06081	SAN MATEO	CA	county
Containment and Closure	irc12_movie	Movie theater closing	2020-12-07	2020-12-13	06081	SAN MATEO	CA	county
Containment and Closure	irc13_daycare	Day care closing	2020-12-07	2020-12-13	06081	SAN MATEO	CA	county
Containment and Closure	irc15_religious_gathering	Restrictions on religious gatherings	2020-12-07	2020-12-13	06081	SAN MATEO	CA	county
Containment and Closure	irc17_curfew	Curfew requirement	2020-12-07	2020-12-13	06081	SAN MATEO	CA	county
Economic Support	ire5_income	Income support	2020-12-07	2020-12-13	06081	SAN MATEO	CA	county
Economic Support	ire6_housing	Housing support	2020-12-07	2020-12-13	06081	SAN MATEO	CA	county
Economic Support	ire7_utility	Utility support	2020-12-07	2020-12-13	06081	SAN MATEO	CA	county
Economic Support	ire8_sickleave	Paid sick leave	2020-12-07	2020-12-13	06081	SAN MATEO	CA	county
Economic Support	ire9_nutrition	Nutrition support	2020-12-07	2020-12-13	06081	SAN MATEO	CA	county
Public Health	irh1_campaigns	Public information campaigns	2020-12-07	2020-12-13	06081	SAN MATEO	CA	county
Public Health	irh2_testing	Testing policy	2020-12-07	2020-12-13	06081	SAN MATEO	CA	county
Public Health	irh3_contact_tracing	Contact tracing	2020-12-07	2020-12-13	06081	SAN MATEO	CA	county
Public Health	irh6a_covering_in	Facing coverings (indoors)	2020-12-07	2020-12-13	06081	SAN MATEO	CA	county
Public Health	irh6b_covering_out	Facing coverings (outdoors)	2020-12-07	2020-12-13	06081	SAN MATEO	CA	county
Public Health	irh7_vax_group	Vaccination availability by group	2020-12-07	2020-12-13	06081	SAN MATEO	CA	no evidence
Public Health	irh8_vax_org_loc	Vaccination availability by organization/location	2020-12-07	2020-12-13	06081	SAN MATEO	CA	no evidence
Public Health	irh10_event_access	Space/event access restrictions	2020-12-07	2020-12-13	06081	SAN MATEO	CA	no evidence
Containment and Closure	irc1_school	School closing	2020-12-14	2020-12-20	06081	SAN MATEO	CA	county
Containment and Closure	irc2_workplace	Workplace closing	2020-12-14	2020-12-20	06081	SAN MATEO	CA	county
Containment and Closure	irc3_events	Cancel public events	2020-12-14	2020-12-20	06081	SAN MATEO	CA	county
Containment and Closure	irc4_private_gather	Restrictions on private gatherings	2020-12-14	2020-12-20	06081	SAN MATEO	CA	county
Containment and Closure	irc5_public_transpo	Close public transport	2020-12-14	2020-12-20	06081	SAN MATEO	CA	county
Containment and Closure	irc6_stay_home	Stay at home requirements	2020-12-14	2020-12-20	06081	SAN MATEO	CA	county
Containment and Closure	irc9_gym	Gym closing	2020-12-14	2020-12-20	06081	SAN MATEO	CA	county
Containment and Closure	irc10_restaurant	Restaurant closing	2020-12-14	2020-12-20	06081	SAN MATEO	CA	county
Containment and Closure	irc11_bar	Bar closing	2020-12-14	2020-12-20	06081	SAN MATEO	CA	county
Containment and Closure	irc12_movie	Movie theater closing	2020-12-14	2020-12-20	06081	SAN MATEO	CA	county
Containment and Closure	irc13_daycare	Day care closing	2020-12-14	2020-12-20	06081	SAN MATEO	CA	county
Containment and Closure	irc15_religious_gathering	Restrictions on religious gatherings	2020-12-14	2020-12-20	06081	SAN MATEO	CA	county
Containment and Closure	irc17_curfew	Curfew requirement	2020-12-14	2020-12-20	06081	SAN MATEO	CA	county
Economic Support	ire5_income	Income support	2020-12-14	2020-12-20	06081	SAN MATEO	CA	county
Economic Support	ire6_housing	Housing support	2020-12-14	2020-12-20	06081	SAN MATEO	CA	county
Economic Support	ire7_utility	Utility support	2020-12-14	2020-12-20	06081	SAN MATEO	CA	county
Economic Support	ire8_sickleave	Paid sick leave	2020-12-14	2020-12-20	06081	SAN MATEO	CA	county
Economic Support	ire9_nutrition	Nutrition support	2020-12-14	2020-12-20	06081	SAN MATEO	CA	county
Public Health	irh1_campaigns	Public information campaigns	2020-12-14	2020-12-20	06081	SAN MATEO	CA	county
Public Health	irh2_testing	Testing policy	2020-12-14	2020-12-20	06081	SAN MATEO	CA	county
Public Health	irh3_contact_tracing	Contact tracing	2020-12-14	2020-12-20	06081	SAN MATEO	CA	county
Public Health	irh6a_covering_in	Facing coverings (indoors)	2020-12-14	2020-12-20	06081	SAN MATEO	CA	county
Public Health	irh6b_covering_out	Facing coverings (outdoors)	2020-12-14	2020-12-20	06081	SAN MATEO	CA	county
Public Health	irh7_vax_group	Vaccination availability by group	2020-12-14	2020-12-20	06081	SAN MATEO	CA	county
Public Health	irh8_vax_org_loc	Vaccination availability by organization/location	2020-12-14	2020-12-20	06081	SAN MATEO	CA	county
Public Health	irh10_event_access	Space/event access restrictions	2020-12-14	2020-12-20	06081	SAN MATEO	CA	no evidence
Containment and Closure	irc1_school	School closing	2020-12-21	2020-12-27	06081	SAN MATEO	CA	county
Containment and Closure	irc2_workplace	Workplace closing	2020-12-21	2020-12-27	06081	SAN MATEO	CA	county
Containment and Closure	irc3_events	Cancel public events	2020-12-21	2020-12-27	06081	SAN MATEO	CA	county
Containment and Closure	irc4_private_gather	Restrictions on private gatherings	2020-12-21	2020-12-27	06081	SAN MATEO	CA	county
Containment and Closure	irc5_public_transpo	Close public transport	2020-12-21	2020-12-27	06081	SAN MATEO	CA	county
Containment and Closure	irc6_stay_home	Stay at home requirements	2020-12-21	2020-12-27	06081	SAN MATEO	CA	county
Containment and Closure	irc9_gym	Gym closing	2020-12-21	2020-12-27	06081	SAN MATEO	CA	county
Containment and Closure	irc10_restaurant	Restaurant closing	2020-12-21	2020-12-27	06081	SAN MATEO	CA	county
Containment and Closure	irc11_bar	Bar closing	2020-12-21	2020-12-27	06081	SAN MATEO	CA	county
Containment and Closure	irc12_movie	Movie theater closing	2020-12-21	2020-12-27	06081	SAN MATEO	CA	county
Containment and Closure	irc13_daycare	Day care closing	2020-12-21	2020-12-27	06081	SAN MATEO	CA	county
Containment and Closure	irc15_religious_gathering	Restrictions on religious gatherings	2020-12-21	2020-12-27	06081	SAN MATEO	CA	county
Containment and Closure	irc17_curfew	Curfew requirement	2020-12-21	2020-12-27	06081	SAN MATEO	CA	county
Economic Support	ire5_income	Income support	2020-12-21	2020-12-27	06081	SAN MATEO	CA	county
Economic Support	ire6_housing	Housing support	2020-12-21	2020-12-27	06081	SAN MATEO	CA	county
Economic Support	ire7_utility	Utility support	2020-12-21	2020-12-27	06081	SAN MATEO	CA	county
Economic Support	ire8_sickleave	Paid sick leave	2020-12-21	2020-12-27	06081	SAN MATEO	CA	county
Economic Support	ire9_nutrition	Nutrition support	2020-12-21	2020-12-27	06081	SAN MATEO	CA	county
Public Health	irh1_campaigns	Public information campaigns	2020-12-21	2020-12-27	06081	SAN MATEO	CA	county
Public Health	irh2_testing	Testing policy	2020-12-21	2020-12-27	06081	SAN MATEO	CA	county
Public Health	irh3_contact_tracing	Contact tracing	2020-12-21	2020-12-27	06081	SAN MATEO	CA	county
Public Health	irh6a_covering_in	Facing coverings (indoors)	2020-12-21	2020-12-27	06081	SAN MATEO	CA	county
Public Health	irh6b_covering_out	Facing coverings (outdoors)	2020-12-21	2020-12-27	06081	SAN MATEO	CA	county
Public Health	irh7_vax_group	Vaccination availability by group	2020-12-21	2020-12-27	06081	SAN MATEO	CA	county
Public Health	irh8_vax_org_loc	Vaccination availability by organization/location	2020-12-21	2020-12-27	06081	SAN MATEO	CA	county
Public Health	irh10_event_access	Space/event access restrictions	2020-12-21	2020-12-27	06081	SAN MATEO	CA	no evidence
Containment and Closure	irc1_school	School closing	2020-12-28	2021-01-03	06081	SAN MATEO	CA	county
Containment and Closure	irc2_workplace	Workplace closing	2020-12-28	2021-01-03	06081	SAN MATEO	CA	county
Containment and Closure	irc3_events	Cancel public events	2020-12-28	2021-01-03	06081	SAN MATEO	CA	county
Containment and Closure	irc4_private_gather	Restrictions on private gatherings	2020-12-28	2021-01-03	06081	SAN MATEO	CA	county
Containment and Closure	irc5_public_transpo	Close public transport	2020-12-28	2021-01-03	06081	SAN MATEO	CA	county
Containment and Closure	irc6_stay_home	Stay at home requirements	2020-12-28	2021-01-03	06081	SAN MATEO	CA	county
Containment and Closure	irc9_gym	Gym closing	2020-12-28	2021-01-03	06081	SAN MATEO	CA	county
Containment and Closure	irc10_restaurant	Restaurant closing	2020-12-28	2021-01-03	06081	SAN MATEO	CA	county
Containment and Closure	irc11_bar	Bar closing	2020-12-28	2021-01-03	06081	SAN MATEO	CA	county
Containment and Closure	irc12_movie	Movie theater closing	2020-12-28	2021-01-03	06081	SAN MATEO	CA	county
Containment and Closure	irc13_daycare	Day care closing	2020-12-28	2021-01-03	06081	SAN MATEO	CA	county
Containment and Closure	irc15_religious_gathering	Restrictions on religious gatherings	2020-12-28	2021-01-03	06081	SAN MATEO	CA	county
Containment and Closure	irc17_curfew	Curfew requirement	2020-12-28	2021-01-03	06081	SAN MATEO	CA	county
Economic Support	ire5_income	Income support	2020-12-28	2021-01-03	06081	SAN MATEO	CA	county
Economic Support	ire6_housing	Housing support	2020-12-28	2021-01-03	06081	SAN MATEO	CA	county
Economic Support	ire7_utility	Utility support	2020-12-28	2021-01-03	06081	SAN MATEO	CA	county
Economic Support	ire8_sickleave	Paid sick leave	2020-12-28	2021-01-03	06081	SAN MATEO	CA	county
Economic Support	ire9_nutrition	Nutrition support	2020-12-28	2021-01-03	06081	SAN MATEO	CA	county
Public Health	irh1_campaigns	Public information campaigns	2020-12-28	2021-01-03	06081	SAN MATEO	CA	county
Public Health	irh2_testing	Testing policy	2020-12-28	2021-01-03	06081	SAN MATEO	CA	county
Public Health	irh3_contact_tracing	Contact tracing	2020-12-28	2021-01-03	06081	SAN MATEO	CA	county
Public Health	irh6a_covering_in	Facing coverings (indoors)	2020-12-28	2021-01-03	06081	SAN MATEO	CA	county
Public Health	irh6b_covering_out	Facing coverings (outdoors)	2020-12-28	2021-01-03	06081	SAN MATEO	CA	county
Public Health	irh7_vax_group	Vaccination availability by group	2020-12-28	2021-01-03	06081	SAN MATEO	CA	county
Public Health	irh8_vax_org_loc	Vaccination availability by organization/location	2020-12-28	2021-01-03	06081	SAN MATEO	CA	county
Public Health	irh10_event_access	Space/event access restrictions	2020-12-28	2021-01-03	06081	SAN MATEO	CA	no evidence
Containment and Closure	irc1_school	School closing	2021-01-04	2021-01-10	06081	SAN MATEO	CA	county
Containment and Closure	irc2_workplace	Workplace closing	2021-01-04	2021-01-10	06081	SAN MATEO	CA	county
Containment and Closure	irc3_events	Cancel public events	2021-01-04	2021-01-10	06081	SAN MATEO	CA	county
Containment and Closure	irc4_private_gather	Restrictions on private gatherings	2021-01-04	2021-01-10	06081	SAN MATEO	CA	county
Containment and Closure	irc5_public_transpo	Close public transport	2021-01-04	2021-01-10	06081	SAN MATEO	CA	county
Containment and Closure	irc6_stay_home	Stay at home requirements	2021-01-04	2021-01-10	06081	SAN MATEO	CA	county
Containment and Closure	irc9_gym	Gym closing	2021-01-04	2021-01-10	06081	SAN MATEO	CA	county
Containment and Closure	irc10_restaurant	Restaurant closing	2021-01-04	2021-01-10	06081	SAN MATEO	CA	county
Containment and Closure	irc11_bar	Bar closing	2021-01-04	2021-01-10	06081	SAN MATEO	CA	county
Containment and Closure	irc12_movie	Movie theater closing	2021-01-04	2021-01-10	06081	SAN MATEO	CA	county
Containment and Closure	irc13_daycare	Day care closing	2021-01-04	2021-01-10	06081	SAN MATEO	CA	county
Containment and Closure	irc15_religious_gathering	Restrictions on religious gatherings	2021-01-04	2021-01-10	06081	SAN MATEO	CA	county
Containment and Closure	irc17_curfew	Curfew requirement	2021-01-04	2021-01-10	06081	SAN MATEO	CA	county
Economic Support	ire5_income	Income support	2021-01-04	2021-01-10	06081	SAN MATEO	CA	county
Economic Support	ire6_housing	Housing support	2021-01-04	2021-01-10	06081	SAN MATEO	CA	county
Economic Support	ire7_utility	Utility support	2021-01-04	2021-01-10	06081	SAN MATEO	CA	county
Economic Support	ire8_sickleave	Paid sick leave	2021-01-04	2021-01-10	06081	SAN MATEO	CA	county
Economic Support	ire9_nutrition	Nutrition support	2021-01-04	2021-01-10	06081	SAN MATEO	CA	county
Public Health	irh1_campaigns	Public information campaigns	2021-01-04	2021-01-10	06081	SAN MATEO	CA	county
Public Health	irh2_testing	Testing policy	2021-01-04	2021-01-10	06081	SAN MATEO	CA	county
Public Health	irh3_contact_tracing	Contact tracing	2021-01-04	2021-01-10	06081	SAN MATEO	CA	county
Public Health	irh6a_covering_in	Facing coverings (indoors)	2021-01-04	2021-01-10	06081	SAN MATEO	CA	county
Public Health	irh6b_covering_out	Facing coverings (outdoors)	2021-01-04	2021-01-10	06081	SAN MATEO	CA	county
Public Health	irh7_vax_group	Vaccination availability by group	2021-01-04	2021-01-10	06081	SAN MATEO	CA	state
Public Health	irh8_vax_org_loc	Vaccination availability by organization/location	2021-01-04	2021-01-10	06081	SAN MATEO	CA	county
Public Health	irh10_event_access	Space/event access restrictions	2021-01-04	2021-01-10	06081	SAN MATEO	CA	no evidence
Containment and Closure	irc1_school	School closing	2021-01-11	2021-01-17	06081	SAN MATEO	CA	county
Containment and Closure	irc2_workplace	Workplace closing	2021-01-11	2021-01-17	06081	SAN MATEO	CA	county
Containment and Closure	irc3_events	Cancel public events	2021-01-11	2021-01-17	06081	SAN MATEO	CA	county
Containment and Closure	irc4_private_gather	Restrictions on private gatherings	2021-01-11	2021-01-17	06081	SAN MATEO	CA	county
Containment and Closure	irc5_public_transpo	Close public transport	2021-01-11	2021-01-17	06081	SAN MATEO	CA	county
Containment and Closure	irc6_stay_home	Stay at home requirements	2021-01-11	2021-01-17	06081	SAN MATEO	CA	county
Containment and Closure	irc9_gym	Gym closing	2021-01-11	2021-01-17	06081	SAN MATEO	CA	county
Containment and Closure	irc10_restaurant	Restaurant closing	2021-01-11	2021-01-17	06081	SAN MATEO	CA	county
Containment and Closure	irc11_bar	Bar closing	2021-01-11	2021-01-17	06081	SAN MATEO	CA	county
Containment and Closure	irc12_movie	Movie theater closing	2021-01-11	2021-01-17	06081	SAN MATEO	CA	county
Containment and Closure	irc13_daycare	Day care closing	2021-01-11	2021-01-17	06081	SAN MATEO	CA	county
Containment and Closure	irc15_religious_gathering	Restrictions on religious gatherings	2021-01-11	2021-01-17	06081	SAN MATEO	CA	county
Containment and Closure	irc17_curfew	Curfew requirement	2021-01-11	2021-01-17	06081	SAN MATEO	CA	county
Economic Support	ire5_income	Income support	2021-01-11	2021-01-17	06081	SAN MATEO	CA	county
Economic Support	ire6_housing	Housing support	2021-01-11	2021-01-17	06081	SAN MATEO	CA	county
Economic Support	ire7_utility	Utility support	2021-01-11	2021-01-17	06081	SAN MATEO	CA	county
Economic Support	ire8_sickleave	Paid sick leave	2021-01-11	2021-01-17	06081	SAN MATEO	CA	county
Economic Support	ire9_nutrition	Nutrition support	2021-01-11	2021-01-17	06081	SAN MATEO	CA	county
Public Health	irh1_campaigns	Public information campaigns	2021-01-11	2021-01-17	06081	SAN MATEO	CA	county
Public Health	irh2_testing	Testing policy	2021-01-11	2021-01-17	06081	SAN MATEO	CA	county
Public Health	irh3_contact_tracing	Contact tracing	2021-01-11	2021-01-17	06081	SAN MATEO	CA	county
Public Health	irh6a_covering_in	Facing coverings (indoors)	2021-01-11	2021-01-17	06081	SAN MATEO	CA	county
Public Health	irh6b_covering_out	Facing coverings (outdoors)	2021-01-11	2021-01-17	06081	SAN MATEO	CA	county
Public Health	irh7_vax_group	Vaccination availability by group	2021-01-11	2021-01-17	06081	SAN MATEO	CA	state
Public Health	irh8_vax_org_loc	Vaccination availability by organization/location	2021-01-11	2021-01-17	06081	SAN MATEO	CA	county
Public Health	irh10_event_access	Space/event access restrictions	2021-01-11	2021-01-17	06081	SAN MATEO	CA	no evidence
Containment and Closure	irc1_school	School closing	2021-01-18	2021-01-24	06081	SAN MATEO	CA	county
Containment and Closure	irc2_workplace	Workplace closing	2021-01-18	2021-01-24	06081	SAN MATEO	CA	county
Containment and Closure	irc3_events	Cancel public events	2021-01-18	2021-01-24	06081	SAN MATEO	CA	county
Containment and Closure	irc4_private_gather	Restrictions on private gatherings	2021-01-18	2021-01-24	06081	SAN MATEO	CA	county
Containment and Closure	irc5_public_transpo	Close public transport	2021-01-18	2021-01-24	06081	SAN MATEO	CA	county
Containment and Closure	irc6_stay_home	Stay at home requirements	2021-01-18	2021-01-24	06081	SAN MATEO	CA	county
Containment and Closure	irc9_gym	Gym closing	2021-01-18	2021-01-24	06081	SAN MATEO	CA	county
Containment and Closure	irc10_restaurant	Restaurant closing	2021-01-18	2021-01-24	06081	SAN MATEO	CA	county
Containment and Closure	irc11_bar	Bar closing	2021-01-18	2021-01-24	06081	SAN MATEO	CA	county
Containment and Closure	irc12_movie	Movie theater closing	2021-01-18	2021-01-24	06081	SAN MATEO	CA	county
Containment and Closure	irc13_daycare	Day care closing	2021-01-18	2021-01-24	06081	SAN MATEO	CA	county
Containment and Closure	irc15_religious_gathering	Restrictions on religious gatherings	2021-01-18	2021-01-24	06081	SAN MATEO	CA	county
Containment and Closure	irc17_curfew	Curfew requirement	2021-01-18	2021-01-24	06081	SAN MATEO	CA	county
Economic Support	ire5_income	Income support	2021-01-18	2021-01-24	06081	SAN MATEO	CA	county
Economic Support	ire6_housing	Housing support	2021-01-18	2021-01-24	06081	SAN MATEO	CA	county
Economic Support	ire7_utility	Utility support	2021-01-18	2021-01-24	06081	SAN MATEO	CA	county
Economic Support	ire8_sickleave	Paid sick leave	2021-01-18	2021-01-24	06081	SAN MATEO	CA	county
Economic Support	ire9_nutrition	Nutrition support	2021-01-18	2021-01-24	06081	SAN MATEO	CA	county
Public Health	irh1_campaigns	Public information campaigns	2021-01-18	2021-01-24	06081	SAN MATEO	CA	county
Public Health	irh2_testing	Testing policy	2021-01-18	2021-01-24	06081	SAN MATEO	CA	county
Public Health	irh3_contact_tracing	Contact tracing	2021-01-18	2021-01-24	06081	SAN MATEO	CA	county
Public Health	irh6a_covering_in	Facing coverings (indoors)	2021-01-18	2021-01-24	06081	SAN MATEO	CA	county
Public Health	irh6b_covering_out	Facing coverings (outdoors)	2021-01-18	2021-01-24	06081	SAN MATEO	CA	county
Public Health	irh7_vax_group	Vaccination availability by group	2021-01-18	2021-01-24	06081	SAN MATEO	CA	state
Public Health	irh8_vax_org_loc	Vaccination availability by organization/location	2021-01-18	2021-01-24	06081	SAN MATEO	CA	county
Public Health	irh10_event_access	Space/event access restrictions	2021-01-18	2021-01-24	06081	SAN MATEO	CA	no evidence
Containment and Closure	irc1_school	School closing	2021-01-25	2021-01-31	06081	SAN MATEO	CA	county
Containment and Closure	irc2_workplace	Workplace closing	2021-01-25	2021-01-31	06081	SAN MATEO	CA	county
Containment and Closure	irc3_events	Cancel public events	2021-01-25	2021-01-31	06081	SAN MATEO	CA	county
Containment and Closure	irc4_private_gather	Restrictions on private gatherings	2021-01-25	2021-01-31	06081	SAN MATEO	CA	county
Containment and Closure	irc5_public_transpo	Close public transport	2021-01-25	2021-01-31	06081	SAN MATEO	CA	county
Containment and Closure	irc6_stay_home	Stay at home requirements	2021-01-25	2021-01-31	06081	SAN MATEO	CA	county
Containment and Closure	irc9_gym	Gym closing	2021-01-25	2021-01-31	06081	SAN MATEO	CA	county
Containment and Closure	irc10_restaurant	Restaurant closing	2021-01-25	2021-01-31	06081	SAN MATEO	CA	county
Containment and Closure	irc11_bar	Bar closing	2021-01-25	2021-01-31	06081	SAN MATEO	CA	county
Containment and Closure	irc12_movie	Movie theater closing	2021-01-25	2021-01-31	06081	SAN MATEO	CA	county
Containment and Closure	irc13_daycare	Day care closing	2021-01-25	2021-01-31	06081	SAN MATEO	CA	county
Containment and Closure	irc15_religious_gathering	Restrictions on religious gatherings	2021-01-25	2021-01-31	06081	SAN MATEO	CA	county
Containment and Closure	irc17_curfew	Curfew requirement	2021-01-25	2021-01-31	06081	SAN MATEO	CA	county
Economic Support	ire5_income	Income support	2021-01-25	2021-01-31	06081	SAN MATEO	CA	county
Economic Support	ire6_housing	Housing support	2021-01-25	2021-01-31	06081	SAN MATEO	CA	county
Economic Support	ire7_utility	Utility support	2021-01-25	2021-01-31	06081	SAN MATEO	CA	county
Economic Support	ire8_sickleave	Paid sick leave	2021-01-25	2021-01-31	06081	SAN MATEO	CA	county
Economic Support	ire9_nutrition	Nutrition support	2021-01-25	2021-01-31	06081	SAN MATEO	CA	county
Public Health	irh1_campaigns	Public information campaigns	2021-01-25	2021-01-31	06081	SAN MATEO	CA	county
Public Health	irh2_testing	Testing policy	2021-01-25	2021-01-31	06081	SAN MATEO	CA	county
Public Health	irh3_contact_tracing	Contact tracing	2021-01-25	2021-01-31	06081	SAN MATEO	CA	county
Public Health	irh6a_covering_in	Facing coverings (indoors)	2021-01-25	2021-01-31	06081	SAN MATEO	CA	county
Public Health	irh6b_covering_out	Facing coverings (outdoors)	2021-01-25	2021-01-31	06081	SAN MATEO	CA	county
Public Health	irh7_vax_group	Vaccination availability by group	2021-01-25	2021-01-31	06081	SAN MATEO	CA	state
Public Health	irh8_vax_org_loc	Vaccination availability by organization/location	2021-01-25	2021-01-31	06081	SAN MATEO	CA	county
Public Health	irh10_event_access	Space/event access restrictions	2021-01-25	2021-01-31	06081	SAN MATEO	CA	no evidence
Containment and Closure	irc1_school	School closing	2021-02-01	2021-02-07	06081	SAN MATEO	CA	county
Containment and Closure	irc2_workplace	Workplace closing	2021-02-01	2021-02-07	06081	SAN MATEO	CA	county
Containment and Closure	irc3_events	Cancel public events	2021-02-01	2021-02-07	06081	SAN MATEO	CA	county
Containment and Closure	irc4_private_gather	Restrictions on private gatherings	2021-02-01	2021-02-07	06081	SAN MATEO	CA	county
Containment and Closure	irc5_public_transpo	Close public transport	2021-02-01	2021-02-07	06081	SAN MATEO	CA	county
Containment and Closure	irc6_stay_home	Stay at home requirements	2021-02-01	2021-02-07	06081	SAN MATEO	CA	county
Containment and Closure	irc9_gym	Gym closing	2021-02-01	2021-02-07	06081	SAN MATEO	CA	county
Containment and Closure	irc10_restaurant	Restaurant closing	2021-02-01	2021-02-07	06081	SAN MATEO	CA	county
Containment and Closure	irc11_bar	Bar closing	2021-02-01	2021-02-07	06081	SAN MATEO	CA	county
Containment and Closure	irc12_movie	Movie theater closing	2021-02-01	2021-02-07	06081	SAN MATEO	CA	county
Containment and Closure	irc13_daycare	Day care closing	2021-02-01	2021-02-07	06081	SAN MATEO	CA	county
Containment and Closure	irc15_religious_gathering	Restrictions on religious gatherings	2021-02-01	2021-02-07	06081	SAN MATEO	CA	county
Containment and Closure	irc17_curfew	Curfew requirement	2021-02-01	2021-02-07	06081	SAN MATEO	CA	county
Economic Support	ire5_income	Income support	2021-02-01	2021-02-07	06081	SAN MATEO	CA	county
Economic Support	ire6_housing	Housing support	2021-02-01	2021-02-07	06081	SAN MATEO	CA	county
Economic Support	ire7_utility	Utility support	2021-02-01	2021-02-07	06081	SAN MATEO	CA	county
Economic Support	ire8_sickleave	Paid sick leave	2021-02-01	2021-02-07	06081	SAN MATEO	CA	county
Economic Support	ire9_nutrition	Nutrition support	2021-02-01	2021-02-07	06081	SAN MATEO	CA	county
Public Health	irh1_campaigns	Public information campaigns	2021-02-01	2021-02-07	06081	SAN MATEO	CA	county
Public Health	irh2_testing	Testing policy	2021-02-01	2021-02-07	06081	SAN MATEO	CA	county
Public Health	irh3_contact_tracing	Contact tracing	2021-02-01	2021-02-07	06081	SAN MATEO	CA	county
Public Health	irh6a_covering_in	Facing coverings (indoors)	2021-02-01	2021-02-07	06081	SAN MATEO	CA	county
Public Health	irh6b_covering_out	Facing coverings (outdoors)	2021-02-01	2021-02-07	06081	SAN MATEO	CA	county
Public Health	irh7_vax_group	Vaccination availability by group	2021-02-01	2021-02-07	06081	SAN MATEO	CA	state
Public Health	irh8_vax_org_loc	Vaccination availability by organization/location	2021-02-01	2021-02-07	06081	SAN MATEO	CA	county
Public Health	irh10_event_access	Space/event access restrictions	2021-02-01	2021-02-07	06081	SAN MATEO	CA	no evidence
Containment and Closure	irc1_school	School closing	2021-02-08	2021-02-14	06081	SAN MATEO	CA	county
Containment and Closure	irc2_workplace	Workplace closing	2021-02-08	2021-02-14	06081	SAN MATEO	CA	county
Containment and Closure	irc3_events	Cancel public events	2021-02-08	2021-02-14	06081	SAN MATEO	CA	county
Containment and Closure	irc4_private_gather	Restrictions on private gatherings	2021-02-08	2021-02-14	06081	SAN MATEO	CA	county
Containment and Closure	irc5_public_transpo	Close public transport	2021-02-08	2021-02-14	06081	SAN MATEO	CA	county
Containment and Closure	irc6_stay_home	Stay at home requirements	2021-02-08	2021-02-14	06081	SAN MATEO	CA	county
Containment and Closure	irc9_gym	Gym closing	2021-02-08	2021-02-14	06081	SAN MATEO	CA	county
Containment and Closure	irc10_restaurant	Restaurant closing	2021-02-08	2021-02-14	06081	SAN MATEO	CA	county
Containment and Closure	irc11_bar	Bar closing	2021-02-08	2021-02-14	06081	SAN MATEO	CA	county
Containment and Closure	irc12_movie	Movie theater closing	2021-02-08	2021-02-14	06081	SAN MATEO	CA	county
Containment and Closure	irc13_daycare	Day care closing	2021-02-08	2021-02-14	06081	SAN MATEO	CA	county
Containment and Closure	irc15_religious_gathering	Restrictions on religious gatherings	2021-02-08	2021-02-14	06081	SAN MATEO	CA	county
Containment and Closure	irc17_curfew	Curfew requirement	2021-02-08	2021-02-14	06081	SAN MATEO	CA	county
Economic Support	ire5_income	Income support	2021-02-08	2021-02-14	06081	SAN MATEO	CA	county
Economic Support	ire6_housing	Housing support	2021-02-08	2021-02-14	06081	SAN MATEO	CA	county
Economic Support	ire7_utility	Utility support	2021-02-08	2021-02-14	06081	SAN MATEO	CA	county
Economic Support	ire8_sickleave	Paid sick leave	2021-02-08	2021-02-14	06081	SAN MATEO	CA	county
Economic Support	ire9_nutrition	Nutrition support	2021-02-08	2021-02-14	06081	SAN MATEO	CA	county
Public Health	irh1_campaigns	Public information campaigns	2021-02-08	2021-02-14	06081	SAN MATEO	CA	county
Public Health	irh2_testing	Testing policy	2021-02-08	2021-02-14	06081	SAN MATEO	CA	county
Public Health	irh3_contact_tracing	Contact tracing	2021-02-08	2021-02-14	06081	SAN MATEO	CA	county
Public Health	irh6a_covering_in	Facing coverings (indoors)	2021-02-08	2021-02-14	06081	SAN MATEO	CA	county
Public Health	irh6b_covering_out	Facing coverings (outdoors)	2021-02-08	2021-02-14	06081	SAN MATEO	CA	county
Public Health	irh7_vax_group	Vaccination availability by group	2021-02-08	2021-02-14	06081	SAN MATEO	CA	state
Public Health	irh8_vax_org_loc	Vaccination availability by organization/location	2021-02-08	2021-02-14	06081	SAN MATEO	CA	county
Public Health	irh10_event_access	Space/event access restrictions	2021-02-08	2021-02-14	06081	SAN MATEO	CA	no evidence
Containment and Closure	irc1_school	School closing	2021-02-15	2021-02-21	06081	SAN MATEO	CA	county
Containment and Closure	irc2_workplace	Workplace closing	2021-02-15	2021-02-21	06081	SAN MATEO	CA	county
Containment and Closure	irc3_events	Cancel public events	2021-02-15	2021-02-21	06081	SAN MATEO	CA	county
Containment and Closure	irc4_private_gather	Restrictions on private gatherings	2021-02-15	2021-02-21	06081	SAN MATEO	CA	county
Containment and Closure	irc5_public_transpo	Close public transport	2021-02-15	2021-02-21	06081	SAN MATEO	CA	county
Containment and Closure	irc6_stay_home	Stay at home requirements	2021-02-15	2021-02-21	06081	SAN MATEO	CA	county
Containment and Closure	irc9_gym	Gym closing	2021-02-15	2021-02-21	06081	SAN MATEO	CA	county
Containment and Closure	irc10_restaurant	Restaurant closing	2021-02-15	2021-02-21	06081	SAN MATEO	CA	county
Containment and Closure	irc11_bar	Bar closing	2021-02-15	2021-02-21	06081	SAN MATEO	CA	county
Containment and Closure	irc12_movie	Movie theater closing	2021-02-15	2021-02-21	06081	SAN MATEO	CA	county
Containment and Closure	irc13_daycare	Day care closing	2021-02-15	2021-02-21	06081	SAN MATEO	CA	county
Containment and Closure	irc15_religious_gathering	Restrictions on religious gatherings	2021-02-15	2021-02-21	06081	SAN MATEO	CA	county
Containment and Closure	irc17_curfew	Curfew requirement	2021-02-15	2021-02-21	06081	SAN MATEO	CA	county
Economic Support	ire5_income	Income support	2021-02-15	2021-02-21	06081	SAN MATEO	CA	county
Economic Support	ire6_housing	Housing support	2021-02-15	2021-02-21	06081	SAN MATEO	CA	county
Economic Support	ire7_utility	Utility support	2021-02-15	2021-02-21	06081	SAN MATEO	CA	county
Economic Support	ire8_sickleave	Paid sick leave	2021-02-15	2021-02-21	06081	SAN MATEO	CA	county
Economic Support	ire9_nutrition	Nutrition support	2021-02-15	2021-02-21	06081	SAN MATEO	CA	county
Public Health	irh1_campaigns	Public information campaigns	2021-02-15	2021-02-21	06081	SAN MATEO	CA	county
Public Health	irh2_testing	Testing policy	2021-02-15	2021-02-21	06081	SAN MATEO	CA	county
Public Health	irh3_contact_tracing	Contact tracing	2021-02-15	2021-02-21	06081	SAN MATEO	CA	county
Public Health	irh6a_covering_in	Facing coverings (indoors)	2021-02-15	2021-02-21	06081	SAN MATEO	CA	county
Public Health	irh6b_covering_out	Facing coverings (outdoors)	2021-02-15	2021-02-21	06081	SAN MATEO	CA	county
Public Health	irh7_vax_group	Vaccination availability by group	2021-02-15	2021-02-21	06081	SAN MATEO	CA	state
Public Health	irh8_vax_org_loc	Vaccination availability by organization/location	2021-02-15	2021-02-21	06081	SAN MATEO	CA	county
Public Health	irh10_event_access	Space/event access restrictions	2021-02-15	2021-02-21	06081	SAN MATEO	CA	no evidence
Containment and Closure	irc1_school	School closing	2021-02-22	2021-02-28	06081	SAN MATEO	CA	county
Containment and Closure	irc2_workplace	Workplace closing	2021-02-22	2021-02-28	06081	SAN MATEO	CA	county
Containment and Closure	irc3_events	Cancel public events	2021-02-22	2021-02-28	06081	SAN MATEO	CA	county
Containment and Closure	irc4_private_gather	Restrictions on private gatherings	2021-02-22	2021-02-28	06081	SAN MATEO	CA	county
Containment and Closure	irc5_public_transpo	Close public transport	2021-02-22	2021-02-28	06081	SAN MATEO	CA	county
Containment and Closure	irc6_stay_home	Stay at home requirements	2021-02-22	2021-02-28	06081	SAN MATEO	CA	county
Containment and Closure	irc9_gym	Gym closing	2021-02-22	2021-02-28	06081	SAN MATEO	CA	county
Containment and Closure	irc10_restaurant	Restaurant closing	2021-02-22	2021-02-28	06081	SAN MATEO	CA	county
Containment and Closure	irc11_bar	Bar closing	2021-02-22	2021-02-28	06081	SAN MATEO	CA	county
Containment and Closure	irc12_movie	Movie theater closing	2021-02-22	2021-02-28	06081	SAN MATEO	CA	county
Containment and Closure	irc13_daycare	Day care closing	2021-02-22	2021-02-28	06081	SAN MATEO	CA	county
Containment and Closure	irc15_religious_gathering	Restrictions on religious gatherings	2021-02-22	2021-02-28	06081	SAN MATEO	CA	county
Containment and Closure	irc17_curfew	Curfew requirement	2021-02-22	2021-02-28	06081	SAN MATEO	CA	county
Economic Support	ire5_income	Income support	2021-02-22	2021-02-28	06081	SAN MATEO	CA	county
Economic Support	ire6_housing	Housing support	2021-02-22	2021-02-28	06081	SAN MATEO	CA	county
Economic Support	ire7_utility	Utility support	2021-02-22	2021-02-28	06081	SAN MATEO	CA	county
Economic Support	ire8_sickleave	Paid sick leave	2021-02-22	2021-02-28	06081	SAN MATEO	CA	county
Economic Support	ire9_nutrition	Nutrition support	2021-02-22	2021-02-28	06081	SAN MATEO	CA	county
Public Health	irh1_campaigns	Public information campaigns	2021-02-22	2021-02-28	06081	SAN MATEO	CA	county
Public Health	irh2_testing	Testing policy	2021-02-22	2021-02-28	06081	SAN MATEO	CA	county
Public Health	irh3_contact_tracing	Contact tracing	2021-02-22	2021-02-28	06081	SAN MATEO	CA	county
Public Health	irh6a_covering_in	Facing coverings (indoors)	2021-02-22	2021-02-28	06081	SAN MATEO	CA	county
Public Health	irh6b_covering_out	Facing coverings (outdoors)	2021-02-22	2021-02-28	06081	SAN MATEO	CA	county
Public Health	irh7_vax_group	Vaccination availability by group	2021-02-22	2021-02-28	06081	SAN MATEO	CA	state
Public Health	irh8_vax_org_loc	Vaccination availability by organization/location	2021-02-22	2021-02-28	06081	SAN MATEO	CA	county
Public Health	irh10_event_access	Space/event access restrictions	2021-02-22	2021-02-28	06081	SAN MATEO	CA	no evidence
Containment and Closure	irc1_school	School closing	2021-03-01	2021-03-07	06081	SAN MATEO	CA	county
Containment and Closure	irc2_workplace	Workplace closing	2021-03-01	2021-03-07	06081	SAN MATEO	CA	county
Containment and Closure	irc3_events	Cancel public events	2021-03-01	2021-03-07	06081	SAN MATEO	CA	county
Containment and Closure	irc4_private_gather	Restrictions on private gatherings	2021-03-01	2021-03-07	06081	SAN MATEO	CA	county
Containment and Closure	irc5_public_transpo	Close public transport	2021-03-01	2021-03-07	06081	SAN MATEO	CA	county
Containment and Closure	irc6_stay_home	Stay at home requirements	2021-03-01	2021-03-07	06081	SAN MATEO	CA	county
Containment and Closure	irc9_gym	Gym closing	2021-03-01	2021-03-07	06081	SAN MATEO	CA	county
Containment and Closure	irc10_restaurant	Restaurant closing	2021-03-01	2021-03-07	06081	SAN MATEO	CA	county
Containment and Closure	irc11_bar	Bar closing	2021-03-01	2021-03-07	06081	SAN MATEO	CA	county
Containment and Closure	irc12_movie	Movie theater closing	2021-03-01	2021-03-07	06081	SAN MATEO	CA	county
Containment and Closure	irc13_daycare	Day care closing	2021-03-01	2021-03-07	06081	SAN MATEO	CA	county
Containment and Closure	irc15_religious_gathering	Restrictions on religious gatherings	2021-03-01	2021-03-07	06081	SAN MATEO	CA	county
Containment and Closure	irc17_curfew	Curfew requirement	2021-03-01	2021-03-07	06081	SAN MATEO	CA	county
Economic Support	ire5_income	Income support	2021-03-01	2021-03-07	06081	SAN MATEO	CA	county
Economic Support	ire6_housing	Housing support	2021-03-01	2021-03-07	06081	SAN MATEO	CA	county
Economic Support	ire7_utility	Utility support	2021-03-01	2021-03-07	06081	SAN MATEO	CA	county
Economic Support	ire8_sickleave	Paid sick leave	2021-03-01	2021-03-07	06081	SAN MATEO	CA	county
Economic Support	ire9_nutrition	Nutrition support	2021-03-01	2021-03-07	06081	SAN MATEO	CA	county
Public Health	irh1_campaigns	Public information campaigns	2021-03-01	2021-03-07	06081	SAN MATEO	CA	county
Public Health	irh2_testing	Testing policy	2021-03-01	2021-03-07	06081	SAN MATEO	CA	county
Public Health	irh3_contact_tracing	Contact tracing	2021-03-01	2021-03-07	06081	SAN MATEO	CA	county
Public Health	irh6a_covering_in	Facing coverings (indoors)	2021-03-01	2021-03-07	06081	SAN MATEO	CA	county
Public Health	irh6b_covering_out	Facing coverings (outdoors)	2021-03-01	2021-03-07	06081	SAN MATEO	CA	county
Public Health	irh7_vax_group	Vaccination availability by group	2021-03-01	2021-03-07	06081	SAN MATEO	CA	state
Public Health	irh8_vax_org_loc	Vaccination availability by organization/location	2021-03-01	2021-03-07	06081	SAN MATEO	CA	county
Public Health	irh10_event_access	Space/event access restrictions	2021-03-01	2021-03-07	06081	SAN MATEO	CA	no evidence
Containment and Closure	irc1_school	School closing	2021-03-08	2021-03-14	06081	SAN MATEO	CA	county
Containment and Closure	irc2_workplace	Workplace closing	2021-03-08	2021-03-14	06081	SAN MATEO	CA	county
Containment and Closure	irc3_events	Cancel public events	2021-03-08	2021-03-14	06081	SAN MATEO	CA	county
Containment and Closure	irc4_private_gather	Restrictions on private gatherings	2021-03-08	2021-03-14	06081	SAN MATEO	CA	county
Containment and Closure	irc5_public_transpo	Close public transport	2021-03-08	2021-03-14	06081	SAN MATEO	CA	county
Containment and Closure	irc6_stay_home	Stay at home requirements	2021-03-08	2021-03-14	06081	SAN MATEO	CA	county
Containment and Closure	irc9_gym	Gym closing	2021-03-08	2021-03-14	06081	SAN MATEO	CA	county
Containment and Closure	irc10_restaurant	Restaurant closing	2021-03-08	2021-03-14	06081	SAN MATEO	CA	county
Containment and Closure	irc11_bar	Bar closing	2021-03-08	2021-03-14	06081	SAN MATEO	CA	county
Containment and Closure	irc12_movie	Movie theater closing	2021-03-08	2021-03-14	06081	SAN MATEO	CA	county
Containment and Closure	irc13_daycare	Day care closing	2021-03-08	2021-03-14	06081	SAN MATEO	CA	county
Containment and Closure	irc15_religious_gathering	Restrictions on religious gatherings	2021-03-08	2021-03-14	06081	SAN MATEO	CA	county
Containment and Closure	irc17_curfew	Curfew requirement	2021-03-08	2021-03-14	06081	SAN MATEO	CA	county
Economic Support	ire5_income	Income support	2021-03-08	2021-03-14	06081	SAN MATEO	CA	county
Economic Support	ire6_housing	Housing support	2021-03-08	2021-03-14	06081	SAN MATEO	CA	county
Economic Support	ire7_utility	Utility support	2021-03-08	2021-03-14	06081	SAN MATEO	CA	county
Economic Support	ire8_sickleave	Paid sick leave	2021-03-08	2021-03-14	06081	SAN MATEO	CA	county
Economic Support	ire9_nutrition	Nutrition support	2021-03-08	2021-03-14	06081	SAN MATEO	CA	county
Public Health	irh1_campaigns	Public information campaigns	2021-03-08	2021-03-14	06081	SAN MATEO	CA	county
Public Health	irh2_testing	Testing policy	2021-03-08	2021-03-14	06081	SAN MATEO	CA	county
Public Health	irh3_contact_tracing	Contact tracing	2021-03-08	2021-03-14	06081	SAN MATEO	CA	county
Public Health	irh6a_covering_in	Facing coverings (indoors)	2021-03-08	2021-03-14	06081	SAN MATEO	CA	county
Public Health	irh6b_covering_out	Facing coverings (outdoors)	2021-03-08	2021-03-14	06081	SAN MATEO	CA	county
Public Health	irh7_vax_group	Vaccination availability by group	2021-03-08	2021-03-14	06081	SAN MATEO	CA	state
Public Health	irh8_vax_org_loc	Vaccination availability by organization/location	2021-03-08	2021-03-14	06081	SAN MATEO	CA	county
Public Health	irh10_event_access	Space/event access restrictions	2021-03-08	2021-03-14	06081	SAN MATEO	CA	no evidence
Containment and Closure	irc1_school	School closing	2021-03-15	2021-03-21	06081	SAN MATEO	CA	county
Containment and Closure	irc2_workplace	Workplace closing	2021-03-15	2021-03-21	06081	SAN MATEO	CA	county
Containment and Closure	irc3_events	Cancel public events	2021-03-15	2021-03-21	06081	SAN MATEO	CA	county
Containment and Closure	irc4_private_gather	Restrictions on private gatherings	2021-03-15	2021-03-21	06081	SAN MATEO	CA	county
Containment and Closure	irc5_public_transpo	Close public transport	2021-03-15	2021-03-21	06081	SAN MATEO	CA	county
Containment and Closure	irc6_stay_home	Stay at home requirements	2021-03-15	2021-03-21	06081	SAN MATEO	CA	county
Containment and Closure	irc9_gym	Gym closing	2021-03-15	2021-03-21	06081	SAN MATEO	CA	county
Containment and Closure	irc10_restaurant	Restaurant closing	2021-03-15	2021-03-21	06081	SAN MATEO	CA	county
Containment and Closure	irc11_bar	Bar closing	2021-03-15	2021-03-21	06081	SAN MATEO	CA	county
Containment and Closure	irc12_movie	Movie theater closing	2021-03-15	2021-03-21	06081	SAN MATEO	CA	county
Containment and Closure	irc13_daycare	Day care closing	2021-03-15	2021-03-21	06081	SAN MATEO	CA	county
Containment and Closure	irc15_religious_gathering	Restrictions on religious gatherings	2021-03-15	2021-03-21	06081	SAN MATEO	CA	county
Containment and Closure	irc17_curfew	Curfew requirement	2021-03-15	2021-03-21	06081	SAN MATEO	CA	county
Economic Support	ire5_income	Income support	2021-03-15	2021-03-21	06081	SAN MATEO	CA	county
Economic Support	ire6_housing	Housing support	2021-03-15	2021-03-21	06081	SAN MATEO	CA	county
Economic Support	ire7_utility	Utility support	2021-03-15	2021-03-21	06081	SAN MATEO	CA	county
Economic Support	ire8_sickleave	Paid sick leave	2021-03-15	2021-03-21	06081	SAN MATEO	CA	county
Economic Support	ire9_nutrition	Nutrition support	2021-03-15	2021-03-21	06081	SAN MATEO	CA	county
Public Health	irh1_campaigns	Public information campaigns	2021-03-15	2021-03-21	06081	SAN MATEO	CA	county
Public Health	irh2_testing	Testing policy	2021-03-15	2021-03-21	06081	SAN MATEO	CA	county
Public Health	irh3_contact_tracing	Contact tracing	2021-03-15	2021-03-21	06081	SAN MATEO	CA	county
Public Health	irh6a_covering_in	Facing coverings (indoors)	2021-03-15	2021-03-21	06081	SAN MATEO	CA	county
Public Health	irh6b_covering_out	Facing coverings (outdoors)	2021-03-15	2021-03-21	06081	SAN MATEO	CA	county
Public Health	irh7_vax_group	Vaccination availability by group	2021-03-15	2021-03-21	06081	SAN MATEO	CA	state
Public Health	irh8_vax_org_loc	Vaccination availability by organization/location	2021-03-15	2021-03-21	06081	SAN MATEO	CA	county
Public Health	irh10_event_access	Space/event access restrictions	2021-03-15	2021-03-21	06081	SAN MATEO	CA	no evidence
Containment and Closure	irc1_school	School closing	2021-03-22	2021-03-28	06081	SAN MATEO	CA	county
Containment and Closure	irc2_workplace	Workplace closing	2021-03-22	2021-03-28	06081	SAN MATEO	CA	county
Containment and Closure	irc3_events	Cancel public events	2021-03-22	2021-03-28	06081	SAN MATEO	CA	county
Containment and Closure	irc4_private_gather	Restrictions on private gatherings	2021-03-22	2021-03-28	06081	SAN MATEO	CA	county
Containment and Closure	irc5_public_transpo	Close public transport	2021-03-22	2021-03-28	06081	SAN MATEO	CA	county
Containment and Closure	irc6_stay_home	Stay at home requirements	2021-03-22	2021-03-28	06081	SAN MATEO	CA	county
Containment and Closure	irc9_gym	Gym closing	2021-03-22	2021-03-28	06081	SAN MATEO	CA	county
Containment and Closure	irc10_restaurant	Restaurant closing	2021-03-22	2021-03-28	06081	SAN MATEO	CA	county
Containment and Closure	irc11_bar	Bar closing	2021-03-22	2021-03-28	06081	SAN MATEO	CA	county
Containment and Closure	irc12_movie	Movie theater closing	2021-03-22	2021-03-28	06081	SAN MATEO	CA	county
Containment and Closure	irc13_daycare	Day care closing	2021-03-22	2021-03-28	06081	SAN MATEO	CA	county
Containment and Closure	irc15_religious_gathering	Restrictions on religious gatherings	2021-03-22	2021-03-28	06081	SAN MATEO	CA	county
Containment and Closure	irc17_curfew	Curfew requirement	2021-03-22	2021-03-28	06081	SAN MATEO	CA	county
Economic Support	ire5_income	Income support	2021-03-22	2021-03-28	06081	SAN MATEO	CA	county
Economic Support	ire6_housing	Housing support	2021-03-22	2021-03-28	06081	SAN MATEO	CA	county
Economic Support	ire7_utility	Utility support	2021-03-22	2021-03-28	06081	SAN MATEO	CA	county
Economic Support	ire8_sickleave	Paid sick leave	2021-03-22	2021-03-28	06081	SAN MATEO	CA	county
Economic Support	ire9_nutrition	Nutrition support	2021-03-22	2021-03-28	06081	SAN MATEO	CA	county
Public Health	irh1_campaigns	Public information campaigns	2021-03-22	2021-03-28	06081	SAN MATEO	CA	county
Public Health	irh2_testing	Testing policy	2021-03-22	2021-03-28	06081	SAN MATEO	CA	county
Public Health	irh3_contact_tracing	Contact tracing	2021-03-22	2021-03-28	06081	SAN MATEO	CA	county
Public Health	irh6a_covering_in	Facing coverings (indoors)	2021-03-22	2021-03-28	06081	SAN MATEO	CA	county
Public Health	irh6b_covering_out	Facing coverings (outdoors)	2021-03-22	2021-03-28	06081	SAN MATEO	CA	county
Public Health	irh7_vax_group	Vaccination availability by group	2021-03-22	2021-03-28	06081	SAN MATEO	CA	state
Public Health	irh8_vax_org_loc	Vaccination availability by organization/location	2021-03-22	2021-03-28	06081	SAN MATEO	CA	county
Public Health	irh10_event_access	Space/event access restrictions	2021-03-22	2021-03-28	06081	SAN MATEO	CA	no evidence
Containment and Closure	irc1_school	School closing	2021-03-29	2021-04-04	06081	SAN MATEO	CA	county
Containment and Closure	irc2_workplace	Workplace closing	2021-03-29	2021-04-04	06081	SAN MATEO	CA	county
Containment and Closure	irc3_events	Cancel public events	2021-03-29	2021-04-04	06081	SAN MATEO	CA	county
Containment and Closure	irc4_private_gather	Restrictions on private gatherings	2021-03-29	2021-04-04	06081	SAN MATEO	CA	county
Containment and Closure	irc5_public_transpo	Close public transport	2021-03-29	2021-04-04	06081	SAN MATEO	CA	county
Containment and Closure	irc6_stay_home	Stay at home requirements	2021-03-29	2021-04-04	06081	SAN MATEO	CA	county
Containment and Closure	irc9_gym	Gym closing	2021-03-29	2021-04-04	06081	SAN MATEO	CA	county
Containment and Closure	irc10_restaurant	Restaurant closing	2021-03-29	2021-04-04	06081	SAN MATEO	CA	county
Containment and Closure	irc11_bar	Bar closing	2021-03-29	2021-04-04	06081	SAN MATEO	CA	county
Containment and Closure	irc12_movie	Movie theater closing	2021-03-29	2021-04-04	06081	SAN MATEO	CA	county
Containment and Closure	irc13_daycare	Day care closing	2021-03-29	2021-04-04	06081	SAN MATEO	CA	county
Containment and Closure	irc15_religious_gathering	Restrictions on religious gatherings	2021-03-29	2021-04-04	06081	SAN MATEO	CA	county
Containment and Closure	irc17_curfew	Curfew requirement	2021-03-29	2021-04-04	06081	SAN MATEO	CA	county
Economic Support	ire5_income	Income support	2021-03-29	2021-04-04	06081	SAN MATEO	CA	county
Economic Support	ire6_housing	Housing support	2021-03-29	2021-04-04	06081	SAN MATEO	CA	county
Economic Support	ire7_utility	Utility support	2021-03-29	2021-04-04	06081	SAN MATEO	CA	county
Economic Support	ire8_sickleave	Paid sick leave	2021-03-29	2021-04-04	06081	SAN MATEO	CA	county
Economic Support	ire9_nutrition	Nutrition support	2021-03-29	2021-04-04	06081	SAN MATEO	CA	county
Public Health	irh1_campaigns	Public information campaigns	2021-03-29	2021-04-04	06081	SAN MATEO	CA	county
Public Health	irh2_testing	Testing policy	2021-03-29	2021-04-04	06081	SAN MATEO	CA	county
Public Health	irh3_contact_tracing	Contact tracing	2021-03-29	2021-04-04	06081	SAN MATEO	CA	county
Public Health	irh6a_covering_in	Facing coverings (indoors)	2021-03-29	2021-04-04	06081	SAN MATEO	CA	county
Public Health	irh6b_covering_out	Facing coverings (outdoors)	2021-03-29	2021-04-04	06081	SAN MATEO	CA	county
Public Health	irh7_vax_group	Vaccination availability by group	2021-03-29	2021-04-04	06081	SAN MATEO	CA	state
Public Health	irh8_vax_org_loc	Vaccination availability by organization/location	2021-03-29	2021-04-04	06081	SAN MATEO	CA	county
Public Health	irh10_event_access	Space/event access restrictions	2021-03-29	2021-04-04	06081	SAN MATEO	CA	no evidence
Containment and Closure	irc1_school	School closing	2021-04-05	2021-04-11	06081	SAN MATEO	CA	county
Containment and Closure	irc2_workplace	Workplace closing	2021-04-05	2021-04-11	06081	SAN MATEO	CA	county
Containment and Closure	irc3_events	Cancel public events	2021-04-05	2021-04-11	06081	SAN MATEO	CA	county
Containment and Closure	irc4_private_gather	Restrictions on private gatherings	2021-04-05	2021-04-11	06081	SAN MATEO	CA	county
Containment and Closure	irc5_public_transpo	Close public transport	2021-04-05	2021-04-11	06081	SAN MATEO	CA	county
Containment and Closure	irc6_stay_home	Stay at home requirements	2021-04-05	2021-04-11	06081	SAN MATEO	CA	county
Containment and Closure	irc9_gym	Gym closing	2021-04-05	2021-04-11	06081	SAN MATEO	CA	county
Containment and Closure	irc10_restaurant	Restaurant closing	2021-04-05	2021-04-11	06081	SAN MATEO	CA	county
Containment and Closure	irc11_bar	Bar closing	2021-04-05	2021-04-11	06081	SAN MATEO	CA	county
Containment and Closure	irc12_movie	Movie theater closing	2021-04-05	2021-04-11	06081	SAN MATEO	CA	county
Containment and Closure	irc13_daycare	Day care closing	2021-04-05	2021-04-11	06081	SAN MATEO	CA	county
Containment and Closure	irc15_religious_gathering	Restrictions on religious gatherings	2021-04-05	2021-04-11	06081	SAN MATEO	CA	county
Containment and Closure	irc17_curfew	Curfew requirement	2021-04-05	2021-04-11	06081	SAN MATEO	CA	county
Economic Support	ire5_income	Income support	2021-04-05	2021-04-11	06081	SAN MATEO	CA	county
Economic Support	ire6_housing	Housing support	2021-04-05	2021-04-11	06081	SAN MATEO	CA	county
Economic Support	ire7_utility	Utility support	2021-04-05	2021-04-11	06081	SAN MATEO	CA	county
Economic Support	ire8_sickleave	Paid sick leave	2021-04-05	2021-04-11	06081	SAN MATEO	CA	county
Economic Support	ire9_nutrition	Nutrition support	2021-04-05	2021-04-11	06081	SAN MATEO	CA	county
Public Health	irh1_campaigns	Public information campaigns	2021-04-05	2021-04-11	06081	SAN MATEO	CA	county
Public Health	irh2_testing	Testing policy	2021-04-05	2021-04-11	06081	SAN MATEO	CA	county
Public Health	irh3_contact_tracing	Contact tracing	2021-04-05	2021-04-11	06081	SAN MATEO	CA	county
Public Health	irh6a_covering_in	Facing coverings (indoors)	2021-04-05	2021-04-11	06081	SAN MATEO	CA	county
Public Health	irh6b_covering_out	Facing coverings (outdoors)	2021-04-05	2021-04-11	06081	SAN MATEO	CA	county
Public Health	irh7_vax_group	Vaccination availability by group	2021-04-05	2021-04-11	06081	SAN MATEO	CA	state
Public Health	irh8_vax_org_loc	Vaccination availability by organization/location	2021-04-05	2021-04-11	06081	SAN MATEO	CA	county
Public Health	irh10_event_access	Space/event access restrictions	2021-04-05	2021-04-11	06081	SAN MATEO	CA	no evidence
Containment and Closure	irc1_school	School closing	2021-04-12	2021-04-18	06081	SAN MATEO	CA	county
Containment and Closure	irc2_workplace	Workplace closing	2021-04-12	2021-04-18	06081	SAN MATEO	CA	county
Containment and Closure	irc3_events	Cancel public events	2021-04-12	2021-04-18	06081	SAN MATEO	CA	county
Containment and Closure	irc4_private_gather	Restrictions on private gatherings	2021-04-12	2021-04-18	06081	SAN MATEO	CA	county
Containment and Closure	irc5_public_transpo	Close public transport	2021-04-12	2021-04-18	06081	SAN MATEO	CA	county
Containment and Closure	irc6_stay_home	Stay at home requirements	2021-04-12	2021-04-18	06081	SAN MATEO	CA	county
Containment and Closure	irc9_gym	Gym closing	2021-04-12	2021-04-18	06081	SAN MATEO	CA	county
Containment and Closure	irc10_restaurant	Restaurant closing	2021-04-12	2021-04-18	06081	SAN MATEO	CA	county
Containment and Closure	irc11_bar	Bar closing	2021-04-12	2021-04-18	06081	SAN MATEO	CA	county
Containment and Closure	irc12_movie	Movie theater closing	2021-04-12	2021-04-18	06081	SAN MATEO	CA	county
Containment and Closure	irc13_daycare	Day care closing	2021-04-12	2021-04-18	06081	SAN MATEO	CA	county
Containment and Closure	irc15_religious_gathering	Restrictions on religious gatherings	2021-04-12	2021-04-18	06081	SAN MATEO	CA	county
Containment and Closure	irc17_curfew	Curfew requirement	2021-04-12	2021-04-18	06081	SAN MATEO	CA	county
Economic Support	ire5_income	Income support	2021-04-12	2021-04-18	06081	SAN MATEO	CA	county
Economic Support	ire6_housing	Housing support	2021-04-12	2021-04-18	06081	SAN MATEO	CA	county
Economic Support	ire7_utility	Utility support	2021-04-12	2021-04-18	06081	SAN MATEO	CA	county
Economic Support	ire8_sickleave	Paid sick leave	2021-04-12	2021-04-18	06081	SAN MATEO	CA	county
Economic Support	ire9_nutrition	Nutrition support	2021-04-12	2021-04-18	06081	SAN MATEO	CA	county
Public Health	irh1_campaigns	Public information campaigns	2021-04-12	2021-04-18	06081	SAN MATEO	CA	county
Public Health	irh2_testing	Testing policy	2021-04-12	2021-04-18	06081	SAN MATEO	CA	county
Public Health	irh3_contact_tracing	Contact tracing	2021-04-12	2021-04-18	06081	SAN MATEO	CA	county
Public Health	irh6a_covering_in	Facing coverings (indoors)	2021-04-12	2021-04-18	06081	SAN MATEO	CA	county
Public Health	irh6b_covering_out	Facing coverings (outdoors)	2021-04-12	2021-04-18	06081	SAN MATEO	CA	county
Public Health	irh7_vax_group	Vaccination availability by group	2021-04-12	2021-04-18	06081	SAN MATEO	CA	state
Public Health	irh8_vax_org_loc	Vaccination availability by organization/location	2021-04-12	2021-04-18	06081	SAN MATEO	CA	county
Public Health	irh10_event_access	Space/event access restrictions	2021-04-12	2021-04-18	06081	SAN MATEO	CA	state
Containment and Closure	irc1_school	School closing	2021-04-19	2021-04-25	06081	SAN MATEO	CA	county
Containment and Closure	irc2_workplace	Workplace closing	2021-04-19	2021-04-25	06081	SAN MATEO	CA	county
Containment and Closure	irc3_events	Cancel public events	2021-04-19	2021-04-25	06081	SAN MATEO	CA	county
Containment and Closure	irc4_private_gather	Restrictions on private gatherings	2021-04-19	2021-04-25	06081	SAN MATEO	CA	county
Containment and Closure	irc5_public_transpo	Close public transport	2021-04-19	2021-04-25	06081	SAN MATEO	CA	county
Containment and Closure	irc6_stay_home	Stay at home requirements	2021-04-19	2021-04-25	06081	SAN MATEO	CA	county
Containment and Closure	irc9_gym	Gym closing	2021-04-19	2021-04-25	06081	SAN MATEO	CA	county
Containment and Closure	irc10_restaurant	Restaurant closing	2021-04-19	2021-04-25	06081	SAN MATEO	CA	county
Containment and Closure	irc11_bar	Bar closing	2021-04-19	2021-04-25	06081	SAN MATEO	CA	county
Containment and Closure	irc12_movie	Movie theater closing	2021-04-19	2021-04-25	06081	SAN MATEO	CA	county
Containment and Closure	irc13_daycare	Day care closing	2021-04-19	2021-04-25	06081	SAN MATEO	CA	county
Containment and Closure	irc15_religious_gathering	Restrictions on religious gatherings	2021-04-19	2021-04-25	06081	SAN MATEO	CA	county
Containment and Closure	irc17_curfew	Curfew requirement	2021-04-19	2021-04-25	06081	SAN MATEO	CA	county
Economic Support	ire5_income	Income support	2021-04-19	2021-04-25	06081	SAN MATEO	CA	county
Economic Support	ire6_housing	Housing support	2021-04-19	2021-04-25	06081	SAN MATEO	CA	county
Economic Support	ire7_utility	Utility support	2021-04-19	2021-04-25	06081	SAN MATEO	CA	county
Economic Support	ire8_sickleave	Paid sick leave	2021-04-19	2021-04-25	06081	SAN MATEO	CA	county
Economic Support	ire9_nutrition	Nutrition support	2021-04-19	2021-04-25	06081	SAN MATEO	CA	county
Public Health	irh1_campaigns	Public information campaigns	2021-04-19	2021-04-25	06081	SAN MATEO	CA	county
Public Health	irh2_testing	Testing policy	2021-04-19	2021-04-25	06081	SAN MATEO	CA	county
Public Health	irh3_contact_tracing	Contact tracing	2021-04-19	2021-04-25	06081	SAN MATEO	CA	county
Public Health	irh6a_covering_in	Facing coverings (indoors)	2021-04-19	2021-04-25	06081	SAN MATEO	CA	county
Public Health	irh6b_covering_out	Facing coverings (outdoors)	2021-04-19	2021-04-25	06081	SAN MATEO	CA	county
Public Health	irh7_vax_group	Vaccination availability by group	2021-04-19	2021-04-25	06081	SAN MATEO	CA	state
Public Health	irh8_vax_org_loc	Vaccination availability by organization/location	2021-04-19	2021-04-25	06081	SAN MATEO	CA	county
Public Health	irh10_event_access	Space/event access restrictions	2021-04-19	2021-04-25	06081	SAN MATEO	CA	state
Containment and Closure	irc1_school	School closing	2021-04-26	2021-05-02	06081	SAN MATEO	CA	county
Containment and Closure	irc2_workplace	Workplace closing	2021-04-26	2021-05-02	06081	SAN MATEO	CA	county
Containment and Closure	irc3_events	Cancel public events	2021-04-26	2021-05-02	06081	SAN MATEO	CA	county
Containment and Closure	irc4_private_gather	Restrictions on private gatherings	2021-04-26	2021-05-02	06081	SAN MATEO	CA	county
Containment and Closure	irc5_public_transpo	Close public transport	2021-04-26	2021-05-02	06081	SAN MATEO	CA	county
Containment and Closure	irc6_stay_home	Stay at home requirements	2021-04-26	2021-05-02	06081	SAN MATEO	CA	county
Containment and Closure	irc9_gym	Gym closing	2021-04-26	2021-05-02	06081	SAN MATEO	CA	county
Containment and Closure	irc10_restaurant	Restaurant closing	2021-04-26	2021-05-02	06081	SAN MATEO	CA	county
Containment and Closure	irc11_bar	Bar closing	2021-04-26	2021-05-02	06081	SAN MATEO	CA	county
Containment and Closure	irc12_movie	Movie theater closing	2021-04-26	2021-05-02	06081	SAN MATEO	CA	county
Containment and Closure	irc13_daycare	Day care closing	2021-04-26	2021-05-02	06081	SAN MATEO	CA	county
Containment and Closure	irc15_religious_gathering	Restrictions on religious gatherings	2021-04-26	2021-05-02	06081	SAN MATEO	CA	county
Containment and Closure	irc17_curfew	Curfew requirement	2021-04-26	2021-05-02	06081	SAN MATEO	CA	county
Economic Support	ire5_income	Income support	2021-04-26	2021-05-02	06081	SAN MATEO	CA	county
Economic Support	ire6_housing	Housing support	2021-04-26	2021-05-02	06081	SAN MATEO	CA	county
Economic Support	ire7_utility	Utility support	2021-04-26	2021-05-02	06081	SAN MATEO	CA	county
Economic Support	ire8_sickleave	Paid sick leave	2021-04-26	2021-05-02	06081	SAN MATEO	CA	county
Economic Support	ire9_nutrition	Nutrition support	2021-04-26	2021-05-02	06081	SAN MATEO	CA	county
Public Health	irh1_campaigns	Public information campaigns	2021-04-26	2021-05-02	06081	SAN MATEO	CA	county
Public Health	irh2_testing	Testing policy	2021-04-26	2021-05-02	06081	SAN MATEO	CA	county
Public Health	irh3_contact_tracing	Contact tracing	2021-04-26	2021-05-02	06081	SAN MATEO	CA	county
Public Health	irh6a_covering_in	Facing coverings (indoors)	2021-04-26	2021-05-02	06081	SAN MATEO	CA	county
Public Health	irh6b_covering_out	Facing coverings (outdoors)	2021-04-26	2021-05-02	06081	SAN MATEO	CA	county
Public Health	irh7_vax_group	Vaccination availability by group	2021-04-26	2021-05-02	06081	SAN MATEO	CA	state
Public Health	irh8_vax_org_loc	Vaccination availability by organization/location	2021-04-26	2021-05-02	06081	SAN MATEO	CA	county
Public Health	irh10_event_access	Space/event access restrictions	2021-04-26	2021-05-02	06081	SAN MATEO	CA	state
Containment and Closure	irc1_school	School closing	2021-05-03	2021-05-09	06081	SAN MATEO	CA	county
Containment and Closure	irc2_workplace	Workplace closing	2021-05-03	2021-05-09	06081	SAN MATEO	CA	county
Containment and Closure	irc3_events	Cancel public events	2021-05-03	2021-05-09	06081	SAN MATEO	CA	county
Containment and Closure	irc4_private_gather	Restrictions on private gatherings	2021-05-03	2021-05-09	06081	SAN MATEO	CA	county
Containment and Closure	irc5_public_transpo	Close public transport	2021-05-03	2021-05-09	06081	SAN MATEO	CA	county
Containment and Closure	irc6_stay_home	Stay at home requirements	2021-05-03	2021-05-09	06081	SAN MATEO	CA	county
Containment and Closure	irc9_gym	Gym closing	2021-05-03	2021-05-09	06081	SAN MATEO	CA	county
Containment and Closure	irc10_restaurant	Restaurant closing	2021-05-03	2021-05-09	06081	SAN MATEO	CA	county
Containment and Closure	irc11_bar	Bar closing	2021-05-03	2021-05-09	06081	SAN MATEO	CA	county
Containment and Closure	irc12_movie	Movie theater closing	2021-05-03	2021-05-09	06081	SAN MATEO	CA	county
Containment and Closure	irc13_daycare	Day care closing	2021-05-03	2021-05-09	06081	SAN MATEO	CA	county
Containment and Closure	irc15_religious_gathering	Restrictions on religious gatherings	2021-05-03	2021-05-09	06081	SAN MATEO	CA	county
Containment and Closure	irc17_curfew	Curfew requirement	2021-05-03	2021-05-09	06081	SAN MATEO	CA	county
Economic Support	ire5_income	Income support	2021-05-03	2021-05-09	06081	SAN MATEO	CA	county
Economic Support	ire6_housing	Housing support	2021-05-03	2021-05-09	06081	SAN MATEO	CA	county
Economic Support	ire7_utility	Utility support	2021-05-03	2021-05-09	06081	SAN MATEO	CA	county
Economic Support	ire8_sickleave	Paid sick leave	2021-05-03	2021-05-09	06081	SAN MATEO	CA	county
Economic Support	ire9_nutrition	Nutrition support	2021-05-03	2021-05-09	06081	SAN MATEO	CA	county
Public Health	irh1_campaigns	Public information campaigns	2021-05-03	2021-05-09	06081	SAN MATEO	CA	county
Public Health	irh2_testing	Testing policy	2021-05-03	2021-05-09	06081	SAN MATEO	CA	county
Public Health	irh3_contact_tracing	Contact tracing	2021-05-03	2021-05-09	06081	SAN MATEO	CA	county
Public Health	irh6a_covering_in	Facing coverings (indoors)	2021-05-03	2021-05-09	06081	SAN MATEO	CA	county
Public Health	irh6b_covering_out	Facing coverings (outdoors)	2021-05-03	2021-05-09	06081	SAN MATEO	CA	county
Public Health	irh7_vax_group	Vaccination availability by group	2021-05-03	2021-05-09	06081	SAN MATEO	CA	state
Public Health	irh8_vax_org_loc	Vaccination availability by organization/location	2021-05-03	2021-05-09	06081	SAN MATEO	CA	county
Public Health	irh10_event_access	Space/event access restrictions	2021-05-03	2021-05-09	06081	SAN MATEO	CA	state
Containment and Closure	irc1_school	School closing	2021-05-10	2021-05-16	06081	SAN MATEO	CA	county
Containment and Closure	irc2_workplace	Workplace closing	2021-05-10	2021-05-16	06081	SAN MATEO	CA	county
Containment and Closure	irc3_events	Cancel public events	2021-05-10	2021-05-16	06081	SAN MATEO	CA	county
Containment and Closure	irc4_private_gather	Restrictions on private gatherings	2021-05-10	2021-05-16	06081	SAN MATEO	CA	county
Containment and Closure	irc5_public_transpo	Close public transport	2021-05-10	2021-05-16	06081	SAN MATEO	CA	county
Containment and Closure	irc6_stay_home	Stay at home requirements	2021-05-10	2021-05-16	06081	SAN MATEO	CA	county
Containment and Closure	irc9_gym	Gym closing	2021-05-10	2021-05-16	06081	SAN MATEO	CA	county
Containment and Closure	irc10_restaurant	Restaurant closing	2021-05-10	2021-05-16	06081	SAN MATEO	CA	county
Containment and Closure	irc11_bar	Bar closing	2021-05-10	2021-05-16	06081	SAN MATEO	CA	county
Containment and Closure	irc12_movie	Movie theater closing	2021-05-10	2021-05-16	06081	SAN MATEO	CA	county
Containment and Closure	irc13_daycare	Day care closing	2021-05-10	2021-05-16	06081	SAN MATEO	CA	county
Containment and Closure	irc15_religious_gathering	Restrictions on religious gatherings	2021-05-10	2021-05-16	06081	SAN MATEO	CA	county
Containment and Closure	irc17_curfew	Curfew requirement	2021-05-10	2021-05-16	06081	SAN MATEO	CA	county
Economic Support	ire5_income	Income support	2021-05-10	2021-05-16	06081	SAN MATEO	CA	county
Economic Support	ire6_housing	Housing support	2021-05-10	2021-05-16	06081	SAN MATEO	CA	county
Economic Support	ire7_utility	Utility support	2021-05-10	2021-05-16	06081	SAN MATEO	CA	county
Economic Support	ire8_sickleave	Paid sick leave	2021-05-10	2021-05-16	06081	SAN MATEO	CA	county
Economic Support	ire9_nutrition	Nutrition support	2021-05-10	2021-05-16	06081	SAN MATEO	CA	county
Public Health	irh1_campaigns	Public information campaigns	2021-05-10	2021-05-16	06081	SAN MATEO	CA	county
Public Health	irh2_testing	Testing policy	2021-05-10	2021-05-16	06081	SAN MATEO	CA	county
Public Health	irh3_contact_tracing	Contact tracing	2021-05-10	2021-05-16	06081	SAN MATEO	CA	county
Public Health	irh6a_covering_in	Facing coverings (indoors)	2021-05-10	2021-05-16	06081	SAN MATEO	CA	county
Public Health	irh6b_covering_out	Facing coverings (outdoors)	2021-05-10	2021-05-16	06081	SAN MATEO	CA	county
Public Health	irh7_vax_group	Vaccination availability by group	2021-05-10	2021-05-16	06081	SAN MATEO	CA	state
Public Health	irh8_vax_org_loc	Vaccination availability by organization/location	2021-05-10	2021-05-16	06081	SAN MATEO	CA	county
Public Health	irh10_event_access	Space/event access restrictions	2021-05-10	2021-05-16	06081	SAN MATEO	CA	state
Containment and Closure	irc1_school	School closing	2021-05-17	2021-05-23	06081	SAN MATEO	CA	county
Containment and Closure	irc2_workplace	Workplace closing	2021-05-17	2021-05-23	06081	SAN MATEO	CA	county
Containment and Closure	irc3_events	Cancel public events	2021-05-17	2021-05-23	06081	SAN MATEO	CA	county
Containment and Closure	irc4_private_gather	Restrictions on private gatherings	2021-05-17	2021-05-23	06081	SAN MATEO	CA	county
Containment and Closure	irc5_public_transpo	Close public transport	2021-05-17	2021-05-23	06081	SAN MATEO	CA	county
Containment and Closure	irc6_stay_home	Stay at home requirements	2021-05-17	2021-05-23	06081	SAN MATEO	CA	county
Containment and Closure	irc9_gym	Gym closing	2021-05-17	2021-05-23	06081	SAN MATEO	CA	county
Containment and Closure	irc10_restaurant	Restaurant closing	2021-05-17	2021-05-23	06081	SAN MATEO	CA	county
Containment and Closure	irc11_bar	Bar closing	2021-05-17	2021-05-23	06081	SAN MATEO	CA	county
Containment and Closure	irc12_movie	Movie theater closing	2021-05-17	2021-05-23	06081	SAN MATEO	CA	county
Containment and Closure	irc13_daycare	Day care closing	2021-05-17	2021-05-23	06081	SAN MATEO	CA	county
Containment and Closure	irc15_religious_gathering	Restrictions on religious gatherings	2021-05-17	2021-05-23	06081	SAN MATEO	CA	county
Containment and Closure	irc17_curfew	Curfew requirement	2021-05-17	2021-05-23	06081	SAN MATEO	CA	county
Economic Support	ire5_income	Income support	2021-05-17	2021-05-23	06081	SAN MATEO	CA	county
Economic Support	ire6_housing	Housing support	2021-05-17	2021-05-23	06081	SAN MATEO	CA	county
Economic Support	ire7_utility	Utility support	2021-05-17	2021-05-23	06081	SAN MATEO	CA	county
Economic Support	ire8_sickleave	Paid sick leave	2021-05-17	2021-05-23	06081	SAN MATEO	CA	county
Economic Support	ire9_nutrition	Nutrition support	2021-05-17	2021-05-23	06081	SAN MATEO	CA	county
Public Health	irh1_campaigns	Public information campaigns	2021-05-17	2021-05-23	06081	SAN MATEO	CA	county
Public Health	irh2_testing	Testing policy	2021-05-17	2021-05-23	06081	SAN MATEO	CA	county
Public Health	irh3_contact_tracing	Contact tracing	2021-05-17	2021-05-23	06081	SAN MATEO	CA	county
Public Health	irh6a_covering_in	Facing coverings (indoors)	2021-05-17	2021-05-23	06081	SAN MATEO	CA	county
Public Health	irh6b_covering_out	Facing coverings (outdoors)	2021-05-17	2021-05-23	06081	SAN MATEO	CA	county
Public Health	irh7_vax_group	Vaccination availability by group	2021-05-17	2021-05-23	06081	SAN MATEO	CA	state
Public Health	irh8_vax_org_loc	Vaccination availability by organization/location	2021-05-17	2021-05-23	06081	SAN MATEO	CA	county
Public Health	irh10_event_access	Space/event access restrictions	2021-05-17	2021-05-23	06081	SAN MATEO	CA	state
Containment and Closure	irc1_school	School closing	2021-05-24	2021-05-30	06081	SAN MATEO	CA	county
Containment and Closure	irc2_workplace	Workplace closing	2021-05-24	2021-05-30	06081	SAN MATEO	CA	county
Containment and Closure	irc3_events	Cancel public events	2021-05-24	2021-05-30	06081	SAN MATEO	CA	county
Containment and Closure	irc4_private_gather	Restrictions on private gatherings	2021-05-24	2021-05-30	06081	SAN MATEO	CA	county
Containment and Closure	irc5_public_transpo	Close public transport	2021-05-24	2021-05-30	06081	SAN MATEO	CA	county
Containment and Closure	irc6_stay_home	Stay at home requirements	2021-05-24	2021-05-30	06081	SAN MATEO	CA	county
Containment and Closure	irc9_gym	Gym closing	2021-05-24	2021-05-30	06081	SAN MATEO	CA	county
Containment and Closure	irc10_restaurant	Restaurant closing	2021-05-24	2021-05-30	06081	SAN MATEO	CA	county
Containment and Closure	irc11_bar	Bar closing	2021-05-24	2021-05-30	06081	SAN MATEO	CA	county
Containment and Closure	irc12_movie	Movie theater closing	2021-05-24	2021-05-30	06081	SAN MATEO	CA	county
Containment and Closure	irc13_daycare	Day care closing	2021-05-24	2021-05-30	06081	SAN MATEO	CA	county
Containment and Closure	irc15_religious_gathering	Restrictions on religious gatherings	2021-05-24	2021-05-30	06081	SAN MATEO	CA	county
Containment and Closure	irc17_curfew	Curfew requirement	2021-05-24	2021-05-30	06081	SAN MATEO	CA	county
Economic Support	ire5_income	Income support	2021-05-24	2021-05-30	06081	SAN MATEO	CA	county
Economic Support	ire6_housing	Housing support	2021-05-24	2021-05-30	06081	SAN MATEO	CA	county
Economic Support	ire7_utility	Utility support	2021-05-24	2021-05-30	06081	SAN MATEO	CA	county
Economic Support	ire8_sickleave	Paid sick leave	2021-05-24	2021-05-30	06081	SAN MATEO	CA	county
Economic Support	ire9_nutrition	Nutrition support	2021-05-24	2021-05-30	06081	SAN MATEO	CA	county
Public Health	irh1_campaigns	Public information campaigns	2021-05-24	2021-05-30	06081	SAN MATEO	CA	county
Public Health	irh2_testing	Testing policy	2021-05-24	2021-05-30	06081	SAN MATEO	CA	county
Public Health	irh3_contact_tracing	Contact tracing	2021-05-24	2021-05-30	06081	SAN MATEO	CA	county
Public Health	irh6a_covering_in	Facing coverings (indoors)	2021-05-24	2021-05-30	06081	SAN MATEO	CA	county
Public Health	irh6b_covering_out	Facing coverings (outdoors)	2021-05-24	2021-05-30	06081	SAN MATEO	CA	county
Public Health	irh7_vax_group	Vaccination availability by group	2021-05-24	2021-05-30	06081	SAN MATEO	CA	state
Public Health	irh8_vax_org_loc	Vaccination availability by organization/location	2021-05-24	2021-05-30	06081	SAN MATEO	CA	county
Public Health	irh10_event_access	Space/event access restrictions	2021-05-24	2021-05-30	06081	SAN MATEO	CA	state
Containment and Closure	irc1_school	School closing	2021-05-31	2021-06-06	06081	SAN MATEO	CA	county
Containment and Closure	irc2_workplace	Workplace closing	2021-05-31	2021-06-06	06081	SAN MATEO	CA	county
Containment and Closure	irc3_events	Cancel public events	2021-05-31	2021-06-06	06081	SAN MATEO	CA	county
Containment and Closure	irc4_private_gather	Restrictions on private gatherings	2021-05-31	2021-06-06	06081	SAN MATEO	CA	county
Containment and Closure	irc5_public_transpo	Close public transport	2021-05-31	2021-06-06	06081	SAN MATEO	CA	county
Containment and Closure	irc6_stay_home	Stay at home requirements	2021-05-31	2021-06-06	06081	SAN MATEO	CA	county
Containment and Closure	irc9_gym	Gym closing	2021-05-31	2021-06-06	06081	SAN MATEO	CA	county
Containment and Closure	irc10_restaurant	Restaurant closing	2021-05-31	2021-06-06	06081	SAN MATEO	CA	county
Containment and Closure	irc11_bar	Bar closing	2021-05-31	2021-06-06	06081	SAN MATEO	CA	county
Containment and Closure	irc12_movie	Movie theater closing	2021-05-31	2021-06-06	06081	SAN MATEO	CA	county
Containment and Closure	irc13_daycare	Day care closing	2021-05-31	2021-06-06	06081	SAN MATEO	CA	county
Containment and Closure	irc15_religious_gathering	Restrictions on religious gatherings	2021-05-31	2021-06-06	06081	SAN MATEO	CA	county
Containment and Closure	irc17_curfew	Curfew requirement	2021-05-31	2021-06-06	06081	SAN MATEO	CA	county
Economic Support	ire5_income	Income support	2021-05-31	2021-06-06	06081	SAN MATEO	CA	county
Economic Support	ire6_housing	Housing support	2021-05-31	2021-06-06	06081	SAN MATEO	CA	county
Economic Support	ire7_utility	Utility support	2021-05-31	2021-06-06	06081	SAN MATEO	CA	county
Economic Support	ire8_sickleave	Paid sick leave	2021-05-31	2021-06-06	06081	SAN MATEO	CA	county
Economic Support	ire9_nutrition	Nutrition support	2021-05-31	2021-06-06	06081	SAN MATEO	CA	county
Public Health	irh1_campaigns	Public information campaigns	2021-05-31	2021-06-06	06081	SAN MATEO	CA	county
Public Health	irh2_testing	Testing policy	2021-05-31	2021-06-06	06081	SAN MATEO	CA	county
Public Health	irh3_contact_tracing	Contact tracing	2021-05-31	2021-06-06	06081	SAN MATEO	CA	county
Public Health	irh6a_covering_in	Facing coverings (indoors)	2021-05-31	2021-06-06	06081	SAN MATEO	CA	county
Public Health	irh6b_covering_out	Facing coverings (outdoors)	2021-05-31	2021-06-06	06081	SAN MATEO	CA	county
Public Health	irh7_vax_group	Vaccination availability by group	2021-05-31	2021-06-06	06081	SAN MATEO	CA	state
Public Health	irh8_vax_org_loc	Vaccination availability by organization/location	2021-05-31	2021-06-06	06081	SAN MATEO	CA	county
Public Health	irh10_event_access	Space/event access restrictions	2021-05-31	2021-06-06	06081	SAN MATEO	CA	state
Containment and Closure	irc1_school	School closing	2021-06-07	2021-06-13	06081	SAN MATEO	CA	county
Containment and Closure	irc2_workplace	Workplace closing	2021-06-07	2021-06-13	06081	SAN MATEO	CA	county
Containment and Closure	irc3_events	Cancel public events	2021-06-07	2021-06-13	06081	SAN MATEO	CA	county
Containment and Closure	irc4_private_gather	Restrictions on private gatherings	2021-06-07	2021-06-13	06081	SAN MATEO	CA	county
Containment and Closure	irc5_public_transpo	Close public transport	2021-06-07	2021-06-13	06081	SAN MATEO	CA	county
Containment and Closure	irc6_stay_home	Stay at home requirements	2021-06-07	2021-06-13	06081	SAN MATEO	CA	county
Containment and Closure	irc9_gym	Gym closing	2021-06-07	2021-06-13	06081	SAN MATEO	CA	county
Containment and Closure	irc10_restaurant	Restaurant closing	2021-06-07	2021-06-13	06081	SAN MATEO	CA	county
Containment and Closure	irc11_bar	Bar closing	2021-06-07	2021-06-13	06081	SAN MATEO	CA	county
Containment and Closure	irc12_movie	Movie theater closing	2021-06-07	2021-06-13	06081	SAN MATEO	CA	county
Containment and Closure	irc13_daycare	Day care closing	2021-06-07	2021-06-13	06081	SAN MATEO	CA	county
Containment and Closure	irc15_religious_gathering	Restrictions on religious gatherings	2021-06-07	2021-06-13	06081	SAN MATEO	CA	county
Containment and Closure	irc17_curfew	Curfew requirement	2021-06-07	2021-06-13	06081	SAN MATEO	CA	county
Economic Support	ire5_income	Income support	2021-06-07	2021-06-13	06081	SAN MATEO	CA	county
Economic Support	ire6_housing	Housing support	2021-06-07	2021-06-13	06081	SAN MATEO	CA	county
Economic Support	ire7_utility	Utility support	2021-06-07	2021-06-13	06081	SAN MATEO	CA	county
Economic Support	ire8_sickleave	Paid sick leave	2021-06-07	2021-06-13	06081	SAN MATEO	CA	county
Economic Support	ire9_nutrition	Nutrition support	2021-06-07	2021-06-13	06081	SAN MATEO	CA	county
Public Health	irh1_campaigns	Public information campaigns	2021-06-07	2021-06-13	06081	SAN MATEO	CA	county
Public Health	irh2_testing	Testing policy	2021-06-07	2021-06-13	06081	SAN MATEO	CA	county
Public Health	irh3_contact_tracing	Contact tracing	2021-06-07	2021-06-13	06081	SAN MATEO	CA	county
Public Health	irh6a_covering_in	Facing coverings (indoors)	2021-06-07	2021-06-13	06081	SAN MATEO	CA	county
Public Health	irh6b_covering_out	Facing coverings (outdoors)	2021-06-07	2021-06-13	06081	SAN MATEO	CA	county
Public Health	irh7_vax_group	Vaccination availability by group	2021-06-07	2021-06-13	06081	SAN MATEO	CA	state
Public Health	irh8_vax_org_loc	Vaccination availability by organization/location	2021-06-07	2021-06-13	06081	SAN MATEO	CA	county
Public Health	irh10_event_access	Space/event access restrictions	2021-06-07	2021-06-13	06081	SAN MATEO	CA	state
Containment and Closure	irc1_school	School closing	2021-06-14	2021-06-20	06081	SAN MATEO	CA	county
Containment and Closure	irc2_workplace	Workplace closing	2021-06-14	2021-06-20	06081	SAN MATEO	CA	county
Containment and Closure	irc3_events	Cancel public events	2021-06-14	2021-06-20	06081	SAN MATEO	CA	county
Containment and Closure	irc4_private_gather	Restrictions on private gatherings	2021-06-14	2021-06-20	06081	SAN MATEO	CA	county
Containment and Closure	irc5_public_transpo	Close public transport	2021-06-14	2021-06-20	06081	SAN MATEO	CA	county
Containment and Closure	irc6_stay_home	Stay at home requirements	2021-06-14	2021-06-20	06081	SAN MATEO	CA	county
Containment and Closure	irc9_gym	Gym closing	2021-06-14	2021-06-20	06081	SAN MATEO	CA	county
Containment and Closure	irc10_restaurant	Restaurant closing	2021-06-14	2021-06-20	06081	SAN MATEO	CA	county
Containment and Closure	irc11_bar	Bar closing	2021-06-14	2021-06-20	06081	SAN MATEO	CA	county
Containment and Closure	irc12_movie	Movie theater closing	2021-06-14	2021-06-20	06081	SAN MATEO	CA	county
Containment and Closure	irc13_daycare	Day care closing	2021-06-14	2021-06-20	06081	SAN MATEO	CA	county
Containment and Closure	irc15_religious_gathering	Restrictions on religious gatherings	2021-06-14	2021-06-20	06081	SAN MATEO	CA	county
Containment and Closure	irc17_curfew	Curfew requirement	2021-06-14	2021-06-20	06081	SAN MATEO	CA	county
Economic Support	ire5_income	Income support	2021-06-14	2021-06-20	06081	SAN MATEO	CA	county
Economic Support	ire6_housing	Housing support	2021-06-14	2021-06-20	06081	SAN MATEO	CA	county
Economic Support	ire7_utility	Utility support	2021-06-14	2021-06-20	06081	SAN MATEO	CA	county
Economic Support	ire8_sickleave	Paid sick leave	2021-06-14	2021-06-20	06081	SAN MATEO	CA	county
Economic Support	ire9_nutrition	Nutrition support	2021-06-14	2021-06-20	06081	SAN MATEO	CA	county
Public Health	irh1_campaigns	Public information campaigns	2021-06-14	2021-06-20	06081	SAN MATEO	CA	county
Public Health	irh2_testing	Testing policy	2021-06-14	2021-06-20	06081	SAN MATEO	CA	county
Public Health	irh3_contact_tracing	Contact tracing	2021-06-14	2021-06-20	06081	SAN MATEO	CA	county
Public Health	irh6a_covering_in	Facing coverings (indoors)	2021-06-14	2021-06-20	06081	SAN MATEO	CA	county
Public Health	irh6b_covering_out	Facing coverings (outdoors)	2021-06-14	2021-06-20	06081	SAN MATEO	CA	county
Public Health	irh7_vax_group	Vaccination availability by group	2021-06-14	2021-06-20	06081	SAN MATEO	CA	state
Public Health	irh8_vax_org_loc	Vaccination availability by organization/location	2021-06-14	2021-06-20	06081	SAN MATEO	CA	county
Public Health	irh10_event_access	Space/event access restrictions	2021-06-14	2021-06-20	06081	SAN MATEO	CA	state
Containment and Closure	irc1_school	School closing	2021-06-21	2021-06-27	06081	SAN MATEO	CA	county
Containment and Closure	irc2_workplace	Workplace closing	2021-06-21	2021-06-27	06081	SAN MATEO	CA	county
Containment and Closure	irc3_events	Cancel public events	2021-06-21	2021-06-27	06081	SAN MATEO	CA	county
Containment and Closure	irc4_private_gather	Restrictions on private gatherings	2021-06-21	2021-06-27	06081	SAN MATEO	CA	county
Containment and Closure	irc5_public_transpo	Close public transport	2021-06-21	2021-06-27	06081	SAN MATEO	CA	county
Containment and Closure	irc6_stay_home	Stay at home requirements	2021-06-21	2021-06-27	06081	SAN MATEO	CA	county
Containment and Closure	irc9_gym	Gym closing	2021-06-21	2021-06-27	06081	SAN MATEO	CA	county
Containment and Closure	irc10_restaurant	Restaurant closing	2021-06-21	2021-06-27	06081	SAN MATEO	CA	county
Containment and Closure	irc11_bar	Bar closing	2021-06-21	2021-06-27	06081	SAN MATEO	CA	county
Containment and Closure	irc12_movie	Movie theater closing	2021-06-21	2021-06-27	06081	SAN MATEO	CA	county
Containment and Closure	irc13_daycare	Day care closing	2021-06-21	2021-06-27	06081	SAN MATEO	CA	county
Containment and Closure	irc15_religious_gathering	Restrictions on religious gatherings	2021-06-21	2021-06-27	06081	SAN MATEO	CA	county
Containment and Closure	irc17_curfew	Curfew requirement	2021-06-21	2021-06-27	06081	SAN MATEO	CA	county
Economic Support	ire5_income	Income support	2021-06-21	2021-06-27	06081	SAN MATEO	CA	county
Economic Support	ire6_housing	Housing support	2021-06-21	2021-06-27	06081	SAN MATEO	CA	county
Economic Support	ire7_utility	Utility support	2021-06-21	2021-06-27	06081	SAN MATEO	CA	county
Economic Support	ire8_sickleave	Paid sick leave	2021-06-21	2021-06-27	06081	SAN MATEO	CA	county
Economic Support	ire9_nutrition	Nutrition support	2021-06-21	2021-06-27	06081	SAN MATEO	CA	county
Public Health	irh1_campaigns	Public information campaigns	2021-06-21	2021-06-27	06081	SAN MATEO	CA	county
Public Health	irh2_testing	Testing policy	2021-06-21	2021-06-27	06081	SAN MATEO	CA	county
Public Health	irh3_contact_tracing	Contact tracing	2021-06-21	2021-06-27	06081	SAN MATEO	CA	county
Public Health	irh6a_covering_in	Facing coverings (indoors)	2021-06-21	2021-06-27	06081	SAN MATEO	CA	county
Public Health	irh6b_covering_out	Facing coverings (outdoors)	2021-06-21	2021-06-27	06081	SAN MATEO	CA	county
Public Health	irh7_vax_group	Vaccination availability by group	2021-06-21	2021-06-27	06081	SAN MATEO	CA	state
Public Health	irh8_vax_org_loc	Vaccination availability by organization/location	2021-06-21	2021-06-27	06081	SAN MATEO	CA	county
Public Health	irh10_event_access	Space/event access restrictions	2021-06-21	2021-06-27	06081	SAN MATEO	CA	state
Containment and Closure	irc1_school	School closing	2021-06-28	2021-07-04	06081	SAN MATEO	CA	county
Containment and Closure	irc2_workplace	Workplace closing	2021-06-28	2021-07-04	06081	SAN MATEO	CA	county
Containment and Closure	irc3_events	Cancel public events	2021-06-28	2021-07-04	06081	SAN MATEO	CA	county
Containment and Closure	irc4_private_gather	Restrictions on private gatherings	2021-06-28	2021-07-04	06081	SAN MATEO	CA	county
Containment and Closure	irc5_public_transpo	Close public transport	2021-06-28	2021-07-04	06081	SAN MATEO	CA	county
Containment and Closure	irc6_stay_home	Stay at home requirements	2021-06-28	2021-07-04	06081	SAN MATEO	CA	county
Containment and Closure	irc9_gym	Gym closing	2021-06-28	2021-07-04	06081	SAN MATEO	CA	county
Containment and Closure	irc10_restaurant	Restaurant closing	2021-06-28	2021-07-04	06081	SAN MATEO	CA	county
Containment and Closure	irc11_bar	Bar closing	2021-06-28	2021-07-04	06081	SAN MATEO	CA	county
Containment and Closure	irc12_movie	Movie theater closing	2021-06-28	2021-07-04	06081	SAN MATEO	CA	county
Containment and Closure	irc13_daycare	Day care closing	2021-06-28	2021-07-04	06081	SAN MATEO	CA	county
Containment and Closure	irc15_religious_gathering	Restrictions on religious gatherings	2021-06-28	2021-07-04	06081	SAN MATEO	CA	county
Containment and Closure	irc17_curfew	Curfew requirement	2021-06-28	2021-07-04	06081	SAN MATEO	CA	county
Economic Support	ire5_income	Income support	2021-06-28	2021-07-04	06081	SAN MATEO	CA	county
Economic Support	ire6_housing	Housing support	2021-06-28	2021-07-04	06081	SAN MATEO	CA	county
Economic Support	ire7_utility	Utility support	2021-06-28	2021-07-04	06081	SAN MATEO	CA	county
Economic Support	ire8_sickleave	Paid sick leave	2021-06-28	2021-07-04	06081	SAN MATEO	CA	county
Economic Support	ire9_nutrition	Nutrition support	2021-06-28	2021-07-04	06081	SAN MATEO	CA	county
Public Health	irh1_campaigns	Public information campaigns	2021-06-28	2021-07-04	06081	SAN MATEO	CA	county
Public Health	irh2_testing	Testing policy	2021-06-28	2021-07-04	06081	SAN MATEO	CA	county
Public Health	irh3_contact_tracing	Contact tracing	2021-06-28	2021-07-04	06081	SAN MATEO	CA	county
Public Health	irh6a_covering_in	Facing coverings (indoors)	2021-06-28	2021-07-04	06081	SAN MATEO	CA	county
Public Health	irh6b_covering_out	Facing coverings (outdoors)	2021-06-28	2021-07-04	06081	SAN MATEO	CA	county
Public Health	irh7_vax_group	Vaccination availability by group	2021-06-28	2021-07-04	06081	SAN MATEO	CA	state
Public Health	irh8_vax_org_loc	Vaccination availability by organization/location	2021-06-28	2021-07-04	06081	SAN MATEO	CA	county
Public Health	irh10_event_access	Space/event access restrictions	2021-06-28	2021-07-04	06081	SAN MATEO	CA	state
Containment and Closure	irc1_school	School closing	2021-07-05	2021-07-11	06081	SAN MATEO	CA	county
Containment and Closure	irc2_workplace	Workplace closing	2021-07-05	2021-07-11	06081	SAN MATEO	CA	county
Containment and Closure	irc3_events	Cancel public events	2021-07-05	2021-07-11	06081	SAN MATEO	CA	county
Containment and Closure	irc4_private_gather	Restrictions on private gatherings	2021-07-05	2021-07-11	06081	SAN MATEO	CA	county
Containment and Closure	irc5_public_transpo	Close public transport	2021-07-05	2021-07-11	06081	SAN MATEO	CA	county
Containment and Closure	irc6_stay_home	Stay at home requirements	2021-07-05	2021-07-11	06081	SAN MATEO	CA	county
Containment and Closure	irc9_gym	Gym closing	2021-07-05	2021-07-11	06081	SAN MATEO	CA	county
Containment and Closure	irc10_restaurant	Restaurant closing	2021-07-05	2021-07-11	06081	SAN MATEO	CA	county
Containment and Closure	irc11_bar	Bar closing	2021-07-05	2021-07-11	06081	SAN MATEO	CA	county
Containment and Closure	irc12_movie	Movie theater closing	2021-07-05	2021-07-11	06081	SAN MATEO	CA	county
Containment and Closure	irc13_daycare	Day care closing	2021-07-05	2021-07-11	06081	SAN MATEO	CA	county
Containment and Closure	irc15_religious_gathering	Restrictions on religious gatherings	2021-07-05	2021-07-11	06081	SAN MATEO	CA	county
Containment and Closure	irc17_curfew	Curfew requirement	2021-07-05	2021-07-11	06081	SAN MATEO	CA	county
Economic Support	ire5_income	Income support	2021-07-05	2021-07-11	06081	SAN MATEO	CA	county
Economic Support	ire6_housing	Housing support	2021-07-05	2021-07-11	06081	SAN MATEO	CA	county
Economic Support	ire7_utility	Utility support	2021-07-05	2021-07-11	06081	SAN MATEO	CA	county
Economic Support	ire8_sickleave	Paid sick leave	2021-07-05	2021-07-11	06081	SAN MATEO	CA	county
Economic Support	ire9_nutrition	Nutrition support	2021-07-05	2021-07-11	06081	SAN MATEO	CA	county
Public Health	irh1_campaigns	Public information campaigns	2021-07-05	2021-07-11	06081	SAN MATEO	CA	county
Public Health	irh2_testing	Testing policy	2021-07-05	2021-07-11	06081	SAN MATEO	CA	county
Public Health	irh3_contact_tracing	Contact tracing	2021-07-05	2021-07-11	06081	SAN MATEO	CA	county
Public Health	irh6a_covering_in	Facing coverings (indoors)	2021-07-05	2021-07-11	06081	SAN MATEO	CA	county
Public Health	irh6b_covering_out	Facing coverings (outdoors)	2021-07-05	2021-07-11	06081	SAN MATEO	CA	county
Public Health	irh7_vax_group	Vaccination availability by group	2021-07-05	2021-07-11	06081	SAN MATEO	CA	state
Public Health	irh8_vax_org_loc	Vaccination availability by organization/location	2021-07-05	2021-07-11	06081	SAN MATEO	CA	county
Public Health	irh10_event_access	Space/event access restrictions	2021-07-05	2021-07-11	06081	SAN MATEO	CA	state
Containment and Closure	irc1_school	School closing	2021-07-12	2021-07-18	06081	SAN MATEO	CA	county
Containment and Closure	irc2_workplace	Workplace closing	2021-07-12	2021-07-18	06081	SAN MATEO	CA	county
Containment and Closure	irc3_events	Cancel public events	2021-07-12	2021-07-18	06081	SAN MATEO	CA	county
Containment and Closure	irc4_private_gather	Restrictions on private gatherings	2021-07-12	2021-07-18	06081	SAN MATEO	CA	county
Containment and Closure	irc5_public_transpo	Close public transport	2021-07-12	2021-07-18	06081	SAN MATEO	CA	county
Containment and Closure	irc6_stay_home	Stay at home requirements	2021-07-12	2021-07-18	06081	SAN MATEO	CA	county
Containment and Closure	irc9_gym	Gym closing	2021-07-12	2021-07-18	06081	SAN MATEO	CA	county
Containment and Closure	irc10_restaurant	Restaurant closing	2021-07-12	2021-07-18	06081	SAN MATEO	CA	county
Containment and Closure	irc11_bar	Bar closing	2021-07-12	2021-07-18	06081	SAN MATEO	CA	county
Containment and Closure	irc12_movie	Movie theater closing	2021-07-12	2021-07-18	06081	SAN MATEO	CA	county
Containment and Closure	irc13_daycare	Day care closing	2021-07-12	2021-07-18	06081	SAN MATEO	CA	county
Containment and Closure	irc15_religious_gathering	Restrictions on religious gatherings	2021-07-12	2021-07-18	06081	SAN MATEO	CA	county
Containment and Closure	irc17_curfew	Curfew requirement	2021-07-12	2021-07-18	06081	SAN MATEO	CA	county
Economic Support	ire5_income	Income support	2021-07-12	2021-07-18	06081	SAN MATEO	CA	county
Economic Support	ire6_housing	Housing support	2021-07-12	2021-07-18	06081	SAN MATEO	CA	county
Economic Support	ire7_utility	Utility support	2021-07-12	2021-07-18	06081	SAN MATEO	CA	county
Economic Support	ire8_sickleave	Paid sick leave	2021-07-12	2021-07-18	06081	SAN MATEO	CA	county
Economic Support	ire9_nutrition	Nutrition support	2021-07-12	2021-07-18	06081	SAN MATEO	CA	county
Public Health	irh1_campaigns	Public information campaigns	2021-07-12	2021-07-18	06081	SAN MATEO	CA	county
Public Health	irh2_testing	Testing policy	2021-07-12	2021-07-18	06081	SAN MATEO	CA	county
Public Health	irh3_contact_tracing	Contact tracing	2021-07-12	2021-07-18	06081	SAN MATEO	CA	county
Public Health	irh6a_covering_in	Facing coverings (indoors)	2021-07-12	2021-07-18	06081	SAN MATEO	CA	county
Public Health	irh6b_covering_out	Facing coverings (outdoors)	2021-07-12	2021-07-18	06081	SAN MATEO	CA	county
Public Health	irh7_vax_group	Vaccination availability by group	2021-07-12	2021-07-18	06081	SAN MATEO	CA	state
Public Health	irh8_vax_org_loc	Vaccination availability by organization/location	2021-07-12	2021-07-18	06081	SAN MATEO	CA	county
Public Health	irh10_event_access	Space/event access restrictions	2021-07-12	2021-07-18	06081	SAN MATEO	CA	state
Containment and Closure	irc1_school	School closing	2021-07-19	2021-07-25	06081	SAN MATEO	CA	county
Containment and Closure	irc2_workplace	Workplace closing	2021-07-19	2021-07-25	06081	SAN MATEO	CA	county
Containment and Closure	irc3_events	Cancel public events	2021-07-19	2021-07-25	06081	SAN MATEO	CA	county
Containment and Closure	irc4_private_gather	Restrictions on private gatherings	2021-07-19	2021-07-25	06081	SAN MATEO	CA	county
Containment and Closure	irc5_public_transpo	Close public transport	2021-07-19	2021-07-25	06081	SAN MATEO	CA	county
Containment and Closure	irc6_stay_home	Stay at home requirements	2021-07-19	2021-07-25	06081	SAN MATEO	CA	county
Containment and Closure	irc9_gym	Gym closing	2021-07-19	2021-07-25	06081	SAN MATEO	CA	county
Containment and Closure	irc10_restaurant	Restaurant closing	2021-07-19	2021-07-25	06081	SAN MATEO	CA	county
Containment and Closure	irc11_bar	Bar closing	2021-07-19	2021-07-25	06081	SAN MATEO	CA	county
Containment and Closure	irc12_movie	Movie theater closing	2021-07-19	2021-07-25	06081	SAN MATEO	CA	county
Containment and Closure	irc13_daycare	Day care closing	2021-07-19	2021-07-25	06081	SAN MATEO	CA	county
Containment and Closure	irc15_religious_gathering	Restrictions on religious gatherings	2021-07-19	2021-07-25	06081	SAN MATEO	CA	county
Containment and Closure	irc17_curfew	Curfew requirement	2021-07-19	2021-07-25	06081	SAN MATEO	CA	county
Economic Support	ire5_income	Income support	2021-07-19	2021-07-25	06081	SAN MATEO	CA	county
Economic Support	ire6_housing	Housing support	2021-07-19	2021-07-25	06081	SAN MATEO	CA	county
Economic Support	ire7_utility	Utility support	2021-07-19	2021-07-25	06081	SAN MATEO	CA	county
Economic Support	ire8_sickleave	Paid sick leave	2021-07-19	2021-07-25	06081	SAN MATEO	CA	county
Economic Support	ire9_nutrition	Nutrition support	2021-07-19	2021-07-25	06081	SAN MATEO	CA	county
Public Health	irh1_campaigns	Public information campaigns	2021-07-19	2021-07-25	06081	SAN MATEO	CA	county
Public Health	irh2_testing	Testing policy	2021-07-19	2021-07-25	06081	SAN MATEO	CA	county
Public Health	irh3_contact_tracing	Contact tracing	2021-07-19	2021-07-25	06081	SAN MATEO	CA	county
Public Health	irh6a_covering_in	Facing coverings (indoors)	2021-07-19	2021-07-25	06081	SAN MATEO	CA	county
Public Health	irh6b_covering_out	Facing coverings (outdoors)	2021-07-19	2021-07-25	06081	SAN MATEO	CA	county
Public Health	irh7_vax_group	Vaccination availability by group	2021-07-19	2021-07-25	06081	SAN MATEO	CA	state
Public Health	irh8_vax_org_loc	Vaccination availability by organization/location	2021-07-19	2021-07-25	06081	SAN MATEO	CA	county
Public Health	irh10_event_access	Space/event access restrictions	2021-07-19	2021-07-25	06081	SAN MATEO	CA	state
Containment and Closure	irc1_school	School closing	2021-07-26	2021-08-01	06081	SAN MATEO	CA	county
Containment and Closure	irc2_workplace	Workplace closing	2021-07-26	2021-08-01	06081	SAN MATEO	CA	county
Containment and Closure	irc3_events	Cancel public events	2021-07-26	2021-08-01	06081	SAN MATEO	CA	county
Containment and Closure	irc4_private_gather	Restrictions on private gatherings	2021-07-26	2021-08-01	06081	SAN MATEO	CA	county
Containment and Closure	irc5_public_transpo	Close public transport	2021-07-26	2021-08-01	06081	SAN MATEO	CA	county
Containment and Closure	irc6_stay_home	Stay at home requirements	2021-07-26	2021-08-01	06081	SAN MATEO	CA	county
Containment and Closure	irc9_gym	Gym closing	2021-07-26	2021-08-01	06081	SAN MATEO	CA	county
Containment and Closure	irc10_restaurant	Restaurant closing	2021-07-26	2021-08-01	06081	SAN MATEO	CA	county
Containment and Closure	irc11_bar	Bar closing	2021-07-26	2021-08-01	06081	SAN MATEO	CA	county
Containment and Closure	irc12_movie	Movie theater closing	2021-07-26	2021-08-01	06081	SAN MATEO	CA	county
Containment and Closure	irc13_daycare	Day care closing	2021-07-26	2021-08-01	06081	SAN MATEO	CA	county
Containment and Closure	irc15_religious_gathering	Restrictions on religious gatherings	2021-07-26	2021-08-01	06081	SAN MATEO	CA	county
Containment and Closure	irc17_curfew	Curfew requirement	2021-07-26	2021-08-01	06081	SAN MATEO	CA	county
Economic Support	ire5_income	Income support	2021-07-26	2021-08-01	06081	SAN MATEO	CA	county
Economic Support	ire6_housing	Housing support	2021-07-26	2021-08-01	06081	SAN MATEO	CA	county
Economic Support	ire7_utility	Utility support	2021-07-26	2021-08-01	06081	SAN MATEO	CA	county
Economic Support	ire8_sickleave	Paid sick leave	2021-07-26	2021-08-01	06081	SAN MATEO	CA	county
Economic Support	ire9_nutrition	Nutrition support	2021-07-26	2021-08-01	06081	SAN MATEO	CA	county
Public Health	irh1_campaigns	Public information campaigns	2021-07-26	2021-08-01	06081	SAN MATEO	CA	county
Public Health	irh2_testing	Testing policy	2021-07-26	2021-08-01	06081	SAN MATEO	CA	county
Public Health	irh3_contact_tracing	Contact tracing	2021-07-26	2021-08-01	06081	SAN MATEO	CA	county
Public Health	irh6a_covering_in	Facing coverings (indoors)	2021-07-26	2021-08-01	06081	SAN MATEO	CA	county
Public Health	irh6b_covering_out	Facing coverings (outdoors)	2021-07-26	2021-08-01	06081	SAN MATEO	CA	county
Public Health	irh7_vax_group	Vaccination availability by group	2021-07-26	2021-08-01	06081	SAN MATEO	CA	state
Public Health	irh8_vax_org_loc	Vaccination availability by organization/location	2021-07-26	2021-08-01	06081	SAN MATEO	CA	county
Public Health	irh10_event_access	Space/event access restrictions	2021-07-26	2021-08-01	06081	SAN MATEO	CA	state
Containment and Closure	irc1_school	School closing	2021-08-02	2021-08-08	06081	SAN MATEO	CA	county
Containment and Closure	irc2_workplace	Workplace closing	2021-08-02	2021-08-08	06081	SAN MATEO	CA	county
Containment and Closure	irc3_events	Cancel public events	2021-08-02	2021-08-08	06081	SAN MATEO	CA	county
Containment and Closure	irc4_private_gather	Restrictions on private gatherings	2021-08-02	2021-08-08	06081	SAN MATEO	CA	county
Containment and Closure	irc5_public_transpo	Close public transport	2021-08-02	2021-08-08	06081	SAN MATEO	CA	county
Containment and Closure	irc6_stay_home	Stay at home requirements	2021-08-02	2021-08-08	06081	SAN MATEO	CA	county
Containment and Closure	irc9_gym	Gym closing	2021-08-02	2021-08-08	06081	SAN MATEO	CA	county
Containment and Closure	irc10_restaurant	Restaurant closing	2021-08-02	2021-08-08	06081	SAN MATEO	CA	county
Containment and Closure	irc11_bar	Bar closing	2021-08-02	2021-08-08	06081	SAN MATEO	CA	county
Containment and Closure	irc12_movie	Movie theater closing	2021-08-02	2021-08-08	06081	SAN MATEO	CA	county
Containment and Closure	irc13_daycare	Day care closing	2021-08-02	2021-08-08	06081	SAN MATEO	CA	county
Containment and Closure	irc15_religious_gathering	Restrictions on religious gatherings	2021-08-02	2021-08-08	06081	SAN MATEO	CA	county
Containment and Closure	irc17_curfew	Curfew requirement	2021-08-02	2021-08-08	06081	SAN MATEO	CA	county
Economic Support	ire5_income	Income support	2021-08-02	2021-08-08	06081	SAN MATEO	CA	county
Economic Support	ire6_housing	Housing support	2021-08-02	2021-08-08	06081	SAN MATEO	CA	county
Economic Support	ire7_utility	Utility support	2021-08-02	2021-08-08	06081	SAN MATEO	CA	county
Economic Support	ire8_sickleave	Paid sick leave	2021-08-02	2021-08-08	06081	SAN MATEO	CA	county
Economic Support	ire9_nutrition	Nutrition support	2021-08-02	2021-08-08	06081	SAN MATEO	CA	county
Public Health	irh1_campaigns	Public information campaigns	2021-08-02	2021-08-08	06081	SAN MATEO	CA	county
Public Health	irh2_testing	Testing policy	2021-08-02	2021-08-08	06081	SAN MATEO	CA	county
Public Health	irh3_contact_tracing	Contact tracing	2021-08-02	2021-08-08	06081	SAN MATEO	CA	county
Public Health	irh6a_covering_in	Facing coverings (indoors)	2021-08-02	2021-08-08	06081	SAN MATEO	CA	county
Public Health	irh6b_covering_out	Facing coverings (outdoors)	2021-08-02	2021-08-08	06081	SAN MATEO	CA	county
Public Health	irh7_vax_group	Vaccination availability by group	2021-08-02	2021-08-08	06081	SAN MATEO	CA	state
Public Health	irh8_vax_org_loc	Vaccination availability by organization/location	2021-08-02	2021-08-08	06081	SAN MATEO	CA	county
Public Health	irh10_event_access	Space/event access restrictions	2021-08-02	2021-08-08	06081	SAN MATEO	CA	state
Containment and Closure	irc1_school	School closing	2021-08-09	2021-08-15	06081	SAN MATEO	CA	county
Containment and Closure	irc2_workplace	Workplace closing	2021-08-09	2021-08-15	06081	SAN MATEO	CA	county
Containment and Closure	irc3_events	Cancel public events	2021-08-09	2021-08-15	06081	SAN MATEO	CA	county
Containment and Closure	irc4_private_gather	Restrictions on private gatherings	2021-08-09	2021-08-15	06081	SAN MATEO	CA	county
Containment and Closure	irc5_public_transpo	Close public transport	2021-08-09	2021-08-15	06081	SAN MATEO	CA	county
Containment and Closure	irc6_stay_home	Stay at home requirements	2021-08-09	2021-08-15	06081	SAN MATEO	CA	county
Containment and Closure	irc9_gym	Gym closing	2021-08-09	2021-08-15	06081	SAN MATEO	CA	county
Containment and Closure	irc10_restaurant	Restaurant closing	2021-08-09	2021-08-15	06081	SAN MATEO	CA	county
Containment and Closure	irc11_bar	Bar closing	2021-08-09	2021-08-15	06081	SAN MATEO	CA	county
Containment and Closure	irc12_movie	Movie theater closing	2021-08-09	2021-08-15	06081	SAN MATEO	CA	county
Containment and Closure	irc13_daycare	Day care closing	2021-08-09	2021-08-15	06081	SAN MATEO	CA	county
Containment and Closure	irc15_religious_gathering	Restrictions on religious gatherings	2021-08-09	2021-08-15	06081	SAN MATEO	CA	county
Containment and Closure	irc17_curfew	Curfew requirement	2021-08-09	2021-08-15	06081	SAN MATEO	CA	county
Economic Support	ire5_income	Income support	2021-08-09	2021-08-15	06081	SAN MATEO	CA	county
Economic Support	ire6_housing	Housing support	2021-08-09	2021-08-15	06081	SAN MATEO	CA	county
Economic Support	ire7_utility	Utility support	2021-08-09	2021-08-15	06081	SAN MATEO	CA	county
Economic Support	ire8_sickleave	Paid sick leave	2021-08-09	2021-08-15	06081	SAN MATEO	CA	county
Economic Support	ire9_nutrition	Nutrition support	2021-08-09	2021-08-15	06081	SAN MATEO	CA	county
Public Health	irh1_campaigns	Public information campaigns	2021-08-09	2021-08-15	06081	SAN MATEO	CA	county
Public Health	irh2_testing	Testing policy	2021-08-09	2021-08-15	06081	SAN MATEO	CA	county
Public Health	irh3_contact_tracing	Contact tracing	2021-08-09	2021-08-15	06081	SAN MATEO	CA	county
Public Health	irh6a_covering_in	Facing coverings (indoors)	2021-08-09	2021-08-15	06081	SAN MATEO	CA	county
Public Health	irh6b_covering_out	Facing coverings (outdoors)	2021-08-09	2021-08-15	06081	SAN MATEO	CA	county
Public Health	irh7_vax_group	Vaccination availability by group	2021-08-09	2021-08-15	06081	SAN MATEO	CA	state
Public Health	irh8_vax_org_loc	Vaccination availability by organization/location	2021-08-09	2021-08-15	06081	SAN MATEO	CA	county
Public Health	irh10_event_access	Space/event access restrictions	2021-08-09	2021-08-15	06081	SAN MATEO	CA	state
Containment and Closure	irc1_school	School closing	2021-08-16	2021-08-22	06081	SAN MATEO	CA	county
Containment and Closure	irc2_workplace	Workplace closing	2021-08-16	2021-08-22	06081	SAN MATEO	CA	county
Containment and Closure	irc3_events	Cancel public events	2021-08-16	2021-08-22	06081	SAN MATEO	CA	county
Containment and Closure	irc4_private_gather	Restrictions on private gatherings	2021-08-16	2021-08-22	06081	SAN MATEO	CA	county
Containment and Closure	irc5_public_transpo	Close public transport	2021-08-16	2021-08-22	06081	SAN MATEO	CA	county
Containment and Closure	irc6_stay_home	Stay at home requirements	2021-08-16	2021-08-22	06081	SAN MATEO	CA	county
Containment and Closure	irc9_gym	Gym closing	2021-08-16	2021-08-22	06081	SAN MATEO	CA	county
Containment and Closure	irc10_restaurant	Restaurant closing	2021-08-16	2021-08-22	06081	SAN MATEO	CA	county
Containment and Closure	irc11_bar	Bar closing	2021-08-16	2021-08-22	06081	SAN MATEO	CA	county
Containment and Closure	irc12_movie	Movie theater closing	2021-08-16	2021-08-22	06081	SAN MATEO	CA	county
Containment and Closure	irc13_daycare	Day care closing	2021-08-16	2021-08-22	06081	SAN MATEO	CA	county
Containment and Closure	irc15_religious_gathering	Restrictions on religious gatherings	2021-08-16	2021-08-22	06081	SAN MATEO	CA	county
Containment and Closure	irc17_curfew	Curfew requirement	2021-08-16	2021-08-22	06081	SAN MATEO	CA	county
Economic Support	ire5_income	Income support	2021-08-16	2021-08-22	06081	SAN MATEO	CA	county
Economic Support	ire6_housing	Housing support	2021-08-16	2021-08-22	06081	SAN MATEO	CA	county
Economic Support	ire7_utility	Utility support	2021-08-16	2021-08-22	06081	SAN MATEO	CA	county
Economic Support	ire8_sickleave	Paid sick leave	2021-08-16	2021-08-22	06081	SAN MATEO	CA	county
Economic Support	ire9_nutrition	Nutrition support	2021-08-16	2021-08-22	06081	SAN MATEO	CA	county
Public Health	irh1_campaigns	Public information campaigns	2021-08-16	2021-08-22	06081	SAN MATEO	CA	county
Public Health	irh2_testing	Testing policy	2021-08-16	2021-08-22	06081	SAN MATEO	CA	county
Public Health	irh3_contact_tracing	Contact tracing	2021-08-16	2021-08-22	06081	SAN MATEO	CA	county
Public Health	irh6a_covering_in	Facing coverings (indoors)	2021-08-16	2021-08-22	06081	SAN MATEO	CA	county
Public Health	irh6b_covering_out	Facing coverings (outdoors)	2021-08-16	2021-08-22	06081	SAN MATEO	CA	county
[truncated: 247,601+ more rows]
